# Supplementary material for: Cereal aphids differently affect benzoxazinoid levels in durum wheat
Source: PLoS One. 2018 Dec 3;13(12):e0208103. doi: 10.1371/journal.pone.0208103 (PMC6277073; doi:10.1371/journal.pone.0208103)
Supplement: S1 Table — (XLSX) [file pone.0208103.s001.xlsx]

## Sheet: Sheet1
Supplemental S1 Table. LC/QE/MS data from negative ion mode.
Data shown are peak areas for each features.
											Durum wheat untreated control				Durum wheat treaed with S.graminum aphids for 96 hr					Durum wheat treaed with S.avenae aphids for 96 hr				Durum wheat treaed with R. padi aphids for 96 hr
Number	m/z	m/z_round	m/z_min	m/z_max	RT	RT_min	RT_max	RT_minutes	RT_minutes_round	Mass signal ID (m/z-RT)	Control-1	Control-2	Control-3	Control-4	S.graminum-1	S.graminum-2	S.graminum-3	S.graminum-4	S.graminum-5	S.avenae-1	S.avenae-2	S.avenae-3	S.avenae-4	R. padi-1	R. padi-2	R. padi-3	R. padi-4	R. padi-5
1	100.028	100.028	100.004	100.039	45.8739	43.9265	47.1849	0.764566	0.765	100.028_0.765	56891	42244	41464.2	52417.2	88377.4	84114.5	70834.1	97715.4	87438.1	51648.3	84777.7	124001	85704.6	20699.4	20085.8	54135.3	15359.1	78383.6
2	100.932	100.932	100.932	100.932	888.254	886.921	888.52	14.8042	14.804	100.932_14.804	3.68666e+07	3.83164e+07	3.18306e+07	3.66809e+07	3.47179e+07	3.36741e+07	3.72084e+07	3.37703e+07	3.50825e+07	3.62471e+07	5.08325e+07	3.53277e+07	3.58012e+07	3.46354e+07	3.30446e+07	3.18834e+07	3.22066e+07	3.14811e+07
3	100.999	100.999	100.998	101.011	9.52185	3.60125	38.2206	0.158698	0.159	100.999_0.159	812617	822332	645473	1.98196e+06	1.29108e+06	2.13935e+06	1.74136e+06	2.04975e+06	1.71687e+06	3.53341e+06	1.51008e+06	2.93258e+06	2.52208e+06	1.94314e+06	2.37568e+06	1.95392e+06	1.08706e+06	1.60062e+06
4	101.023	101.023	101.01	101.023	104.104	103.587	112.968	1.73507	1.735	101.023_1.735	151980	152419	173676	171331	135983	148592	144464	131654	143556	138424	155894	143058	155953	149729	156261	135919	151807	151798
5	101.932	101.932	101.932	101.932	888.218	886.653	888.787	14.8036	14.804	101.932_14.804	5.60343e+06	5.19662e+06	4.59986e+06	5.35718e+06	4.94237e+06	4.57847e+06	5.70634e+06	4.68014e+06	4.46015e+06	4.82247e+06	5.00503e+06	5.77252e+06	4.97495e+06	4.5045e+06	5.09383e+06	4.65566e+06	4.94867e+06	4.37713e+06
6	102.026	102.026	102.025	102.027	104.283	103.371	105.283	1.73805	1.738	102.026_1.738	5121.95	3720.41	1923.8	4823.85	2080.66	3515.15	2972.31	4753.03	1807.9	1786.09	3301.24	3078.27	2196.55	4625.25	923.079	2197.08	3912.26	3354.34
7	103.92	103.92	103.919	103.936	26.8255	8.42301	31.6851	0.447091	0.447	103.92_0.447	4.10238e+06	4.225e+06	4.64909e+06	3.94522e+06	4.77589e+06	4.26981e+06	4.55929e+06	4.61236e+06	4.33987e+06	3.05973e+06	3.65419e+06	3.40601e+06	3.41634e+06	3.76108e+06	3.48296e+06	3.88644e+06	4.01514e+06	3.84333e+06
8	104.927	104.927	104.927	104.927	27.6044	15.3639	31.1502	0.460073	0.46	104.927_0.46	1.61834e+06	1.7928e+06	1.96329e+06	1.60373e+06	1.93344e+06	1.72409e+06	1.85363e+06	1.66994e+06	1.78864e+06	1.20824e+06	1.45965e+06	1.35717e+06	1.36774e+06	1.46755e+06	1.44382e+06	1.54061e+06	1.57907e+06	1.58288e+06
9	106.026	106.026	106.016	106.039	7.77663	3.18173	43.582	0.12961	0.13	106.026_0.13	3.2821e+06	952094	1.68081e+06	1.12243e+06	3.61658e+06	2.38218e+06	2.981e+06	1.47499e+07	1.75778e+06	3.01445e+06	4.33947e+06	3.89264e+06	3.46127e+06	3.68987e+06	2.10629e+06	3.15469e+06	2.79203e+06	2.85524e+06
10	107.013	107.013	106.999	107.022	9.48957	4.89135	15.3888	0.158159	0.158	107.013_0.158	1.15235e+06	1.2455e+06	1.08998e+06	1.46761e+06	2.18352e+06	1.63234e+06	2.03393e+06	6.08132e+06	1.43288e+06	3.21257e+06	2.62085e+06	3.19006e+06	2.66981e+06	2.58945e+06	2.36523e+06	1.53925e+06	1.98236e+06	1.98951e+06
11	107.049	107.049	107.046	107.049	97.3595	96.0597	98.5593	1.62266	1.623	107.049_1.623	7696.37	5796.39	5220.92	3951.42	2628.64	2559.82	3297.68	5520.44	3281.87	5696.61	5194.39	6354.15	4751.97	3896.53	2334.17	4721.76	5351.19	8075.47
12	108.019	108.019	108.017	108.019	10.8146	5.42619	15.3888	0.180243	0.18	108.019_0.18	2.22937e+06	1.5716e+06	1.42492e+06	1.86857e+06	2.6107e+06	2.43832e+06	2.83236e+06	4.53073e+06	2.26961e+06	4.2924e+06	3.03175e+06	4.74103e+06	3.52588e+06	3.84995e+06	3.3958e+06	2.80775e+06	2.72496e+06	2.76081e+06
13	109.011	109.011	109.003	109.038	9.45585	4.89135	43.7923	0.157598	0.158	109.011_0.158	1.86373e+06	1.14099e+06	1.69789e+06	2.15259e+06	3.29207e+06	2.32362e+06	2.95623e+06	9.24183e+06	3.01524e+06	4.58685e+06	3.80857e+06	4.33032e+06	3.77429e+06	3.69326e+06	3.50951e+06	2.28628e+06	3.08085e+06	3.04597e+06
14	109.028	109.028	109.026	109.029	157.258	156.015	158.091	2.62097	2.621	109.028_2.621	203850	80633.4	148551	147005	138215	214935	120632	214198	94357.6	512094	297509	344023	233480	175795	171347	319606	297472	251867
15	110.006	110.006	109.998	110.033	10.0506	4.89135	18.2506	0.167509	0.168	110.006_0.168	639087	767137	680643	820476	1.23588e+06	1.04347e+06	1.08808e+06	3.03244e+06	988208	1.65304e+06	1.36924e+06	1.47064e+06	1.49616e+06	1.44122e+06	1.29601e+06	1.36208e+06	1.17714e+06	1.08671e+06
16	111.008	111.008	111.007	111.011	46.2156	40.6749	50.1764	0.77026	0.77	111.008_0.77	2.20409e+06	2.42216e+06	1.8913e+06	2.40598e+06	2.16458e+06	1.80515e+06	2.08247e+06	1.71278e+06	1.70832e+06	1.65652e+06	2.59093e+06	1.62553e+06	2.4744e+06	2.60583e+06	1.89049e+06	2.04527e+06	1.65584e+06	2.04886e+06
17	111.007	111.007	111.007	111.008	83.0221	79.9884	84.253	1.3837	1.384	111.007_1.384	3.72294e+06	4.96924e+06	4.97287e+06	4.15582e+06	2.46164e+06	1.06425e+06	2.2082e+06	969867	1.43962e+06	2.11537e+06	4.92702e+06	1.15005e+06	4.03471e+06	8.01594e+06	4.87453e+06	4.17743e+06	4.55271e+06	3.55856e+06
18	112.011	112.011	112.011	112.012	82.793	80.254	83.5679	1.37988	1.38	112.011_1.38	619164	595867	562948	468413	335708	303662	303864	278530	267502	238788	356833	212861	318108	480886	341874	294940	323662	260785
19	112.013	112.013	112.011	112.019	43.9775	40.1289	46.1764	0.732958	0.733	112.013_0.733	581569	473742	428803	419693	574752	297520	310146	283059	313626	266897	298035	328854	644486	494379	194097	261139	179672	255540
20	113.076	113.076	113.059	113.086	28.2628	21.2829	30.8952	0.471046	0.471	113.076_0.471	574437	537154	555866	464307	488434	438436	420242	361189	405335	367107	452454	410841	440102	434158	400267	387393	406858	376626
21	114.024	114.024	114.013	114.057	104.321	91.3972	113.254	1.73868	1.739	114.024_1.739	143841	213649	175943	148426	284807	267853	269687	257019	268869	99269.9	264994	248933	121632	159588	108768	111374	92361.7	72508
22	115.039	115.039	115.017	115.075	56.1976	29.6357	58.7638	0.936627	0.937	115.039_0.937	1.80774e+06	1.59834e+06	1.53836e+06	1.47792e+06	1.32676e+06	1.27839e+06	1.24905e+06	1.25958e+06	1.28022e+06	1.19397e+06	1.21204e+06	1.18393e+06	1.23238e+06	1.15422e+06	1.11472e+06	1.11346e+06	1.06025e+06	1.14246e+06
23	115.919	115.919	115.919	116.034	887.58	886.997	900.91	14.793	14.793	115.919_14.793	3.8663e+07	4.16042e+07	3.81099e+07	4.60834e+07	4.5544e+07	4.61652e+07	5.02233e+07	4.66435e+07	4.72571e+07	5.16662e+07	4.91221e+07	4.56899e+07	4.26359e+07	4.31346e+07	4.30498e+07	4.17159e+07	4.35303e+07	4.79045e+07
24	116.024	116.024	116.024	116.024	14.9409	5.96109	36.0991	0.249015	0.249	116.024_0.249	3.77251e+06	2.57838e+06	2.39174e+06	2.31972e+06	5.47251e+06	5.32954e+06	5.51069e+06	4.66162e+06	3.73176e+06	6.77778e+06	6.24671e+06	1.02197e+07	6.45004e+06	8.16582e+06	6.11549e+06	4.37043e+06	5.99922e+06	4.80577e+06
25	116.047	116.047	116.043	116.048	154.552	154.005	154.859	2.57586	2.576	116.047_2.576	515144	439264	392108	296712	230143	183399	167758	163708	119320	42461.4	26649.8	32907.3	31193.3	33049.8	27119.9	27175.2	28577.4	28683
26	116.051	116.051	116.045	116.07	103.107	99.5062	103.751	1.71845	1.718	116.051_1.718	277989	206206	212530	202088	185351	237325	170506	103950	137231	172617	127797	73681.8	198469	109428	224705	227506	203641	220541
27	117.054	117.054	117.054	117.054	76.0276	71.4154	78.0853	1.26713	1.267	117.054_1.267	1.76054e+06	1.41497e+06	1.319e+06	1.14407e+06	960787	989379	877566	949519	823624	764215	719530	776469	677614	523859	687461	557207	610796	694154
28	117.018	117.018	117.018	117.019	45.4479	20.3784	48.0709	0.757465	0.757	117.018_0.757	6.90385e+06	4.96783e+06	4.19747e+06	3.893e+06	3.21379e+06	4.05264e+06	3.67676e+06	3.39865e+06	3.33503e+06	7.15509e+06	2.14176e+06	9.86236e+06	2.39187e+06	2.40783e+06	2.38937e+06	1.78388e+06	1.90886e+06	1.96576e+06
29	118.003	118.003	118.003	118.014	13.0102	7.83296	43.9639	0.216837	0.217	118.003_0.217	3.83573e+06	2.83086e+06	2.62507e+06	2.94607e+06	5.29889e+06	5.43594e+06	5.4934e+06	5.4674e+06	4.26836e+06	8.67955e+06	6.40417e+06	1.10466e+07	7.45148e+06	8.10252e+06	7.31214e+06	4.6655e+06	5.77469e+06	5.22438e+06
30	119.034	119.034	119.025	119.049	104.221	103.587	121.374	1.73702	1.737	119.034_1.737	556675	531966	478309	535230	685229	985660	2.67236e+06	1.12149e+06	715247	792900	703625	1.44144e+06	914937	577557	569493	576075	654473	713469
31	119.048	119.048	119.045	119.049	149.657	149.006	150.81	2.49428	2.494	119.048_2.494	381466	355937	480079	450102	7.02787e+06	1.05313e+07	4.23052e+06	1.20626e+07	3.54924e+06	7.4677e+06	763380	1.22812e+07	6.75625e+06	459223	507277	545959	518203	558415
32	120.019	120.019	120.01	120.023	13.8482	6.22844	33.0107	0.230804	0.231	120.019_0.231	4.96432e+06	3.55227e+06	3.20307e+06	3.28373e+06	6.41256e+06	6.17383e+06	6.25766e+06	5.56834e+06	4.48986e+06	8.61876e+06	7.31998e+06	1.13199e+07	7.9274e+06	9.54785e+06	7.63444e+06	5.2366e+06	6.74388e+06	5.88561e+06
33	120.011	120.011	120.004	120.054	161.774	103.818	165.671	2.69624	2.696	120.011_2.696	2.02961e+06	1.31388e+06	1.6412e+06	1.55825e+06	1.86001e+06	2.08227e+06	1.55745e+06	1.82278e+06	273786	3.07719e+06	2.30255e+06	2.36346e+06	2.16302e+06	1.67131e+06	1.76856e+06	2.46358e+06	2.54619e+06	2.5963e+06
34	120.92	120.92	120.901	121.051	30.3354	3.57538	32.0044	0.50559	0.506	120.92_0.506	261637	783670	832996	111708	812190	707559	728665	4.15679e+06	173867	323440	620984	541826	539378	656057	593380	663209	745835	667766
35	121.028	121.028	121.028	121.028	103.133	102.233	111.164	1.71888	1.719	121.028_1.719	2.44918e+06	2.36443e+06	2.3064e+06	2.14322e+06	2.32494e+06	2.26626e+06	2.18504e+06	2.15262e+06	2.04635e+06	2.88157e+06	2.33322e+06	2.21645e+06	2.15532e+06	2.23766e+06	2.10895e+06	1.94692e+06	1.9663e+06	1.85801e+06
36	121.018	121.018	121.004	121.028	160.414	137.966	168.275	2.67357	2.674	121.018_2.674	2.68814e+06	2.2598e+06	2.4999e+06	2.55636e+06	2.46605e+06	2.5849e+06	2.35218e+06	2.64788e+06	2.18902e+06	3.92076e+06	3.021e+06	2.91816e+06	2.74188e+06	2.57498e+06	2.78676e+06	2.96012e+06	3.05608e+06	3.00835e+06
37	122.007	122.007	121.998	122.034	10.6161	4.62394	41.7385	0.176936	0.177	122.007_0.177	2.33095e+06	2.55905e+06	2.09322e+06	1.63562e+06	3.48462e+06	3.3631e+06	3.49719e+06	1.06449e+07	1.99405e+06	5.29368e+06	4.68002e+06	4.95779e+06	4.5378e+06	4.69879e+06	4.137e+06	2.56483e+06	3.90509e+06	3.48216e+06
38	122.022	122.022	122.018	122.024	160.148	158.769	163.141	2.66914	2.669	122.022_2.669	2.23986e+06	1.4639e+06	1.96379e+06	2.039e+06	1.98818e+06	3.75111e+06	1.78923e+06	2.29955e+06	1.19661e+06	4.25051e+06	2.88128e+06	2.99727e+06	2.60911e+06	2.18959e+06	2.44415e+06	2.97321e+06	3.16474e+06	3.22137e+06
39	122.031	122.031	122.023	122.031	103.332	101.856	115.942	1.72221	1.722	122.031_1.722	248860	243509	233039	214295	269570	295478	238462	180537	157983	277793	203913	598626	275734	184425	161529	199317	187305	268885
40	123.027	123.027	122.997	123.031	160	158.497	162.298	2.66666	2.667	123.027_2.667	1.21816e+06	728706	1.10113e+06	1.10085e+06	997586	2.05359e+06	904097	1.2806e+06	629008	2.40042e+06	1.64326e+06	1.62671e+06	1.37749e+06	1.13682e+06	1.30759e+06	1.60225e+06	1.72339e+06	1.64491e+06
41	123.019	123.019	123.013	123.024	8.41134	4.89135	42.7353	0.140189	0.14	123.019_0.14	756368	427965	523862	667235	1.06912e+06	1.05087e+06	1.18541e+06	4.13543e+06	899455	2.30589e+06	1.16765e+06	2.2307e+06	1.85014e+06	1.19381e+06	1.17083e+06	993593	957726	887451
42	124.014	124.014	123.945	124.034	9.43711	5.98214	15.8282	0.157285	0.157	124.014_0.157	1.2027e+06	1.504e+06	1.73055e+06	2.22397e+06	2.51396e+06	2.74359e+06	2.66401e+06	4.06889e+06	2.4134e+06	4.66237e+06	2.65048e+06	4.81881e+06	3.74774e+06	2.92166e+06	3.45202e+06	2.52945e+06	2.03034e+06	2.41184e+06
43	125.087	125.087	125.075	125.096	227.605	227.241	228.601	3.79341	3.793	125.087_3.793	446102	292018	272071	284340	315826	380863	308114	320016	307380	382698	371050	443377	370718	283368	496633	448983	358917	616514
44	125.012	125.012	125.001	125.033	6.89657	3.80593	16.048	0.114943	0.115	125.012_0.115	1.11967e+06	579586	556434	815169	953003	1.2504e+06	1.40679e+06	7.54831e+06	1.0796e+06	1.97655e+06	1.14108e+06	2.05252e+06	2.0353e+06	1.21759e+06	1.37141e+06	1.25743e+06	1.09145e+06	941081
45	125.023	125.023	125.02	125.024	104.44	103.796	113.254	1.74067	1.741	125.023_1.741	238417	194160	179976	185564	153755	164177	166709	163834	148186	216832	186186	190669	182827	196450	166951	190147	184622	201999
46	125.03	125.03	125.016	125.034	58.6737	40.1284	78.8884	0.977894	0.978	125.03_0.978	1.41028e+06	1.14481e+06	873805	1.11278e+06	508868	494354	443215	424399	616763	336020	611025	250515	236491	402826	350313	627367	284054	392360
47	125.938	125.938	125.928	126.027	14.9904	4.64502	44.554	0.249841	0.25	125.938_0.25	416884	249144	287167	298816	3.01257e+06	341421	3.13625e+06	3.05425e+06	2.53542e+06	2.96119e+06	2.97636e+06	3.60143e+06	2.76416e+06	3.49615e+06	2.82006e+06	2.42963e+06	3.26616e+06	2.68642e+06
48	126.964	126.964	126.96	126.979	30.505	21.5567	33.3029	0.508417	0.508	126.964_0.508	1.04752e+07	9.80218e+06	1.00402e+07	8.21682e+06	1.00067e+07	8.99211e+06	9.0172e+06	1.01649e+07	8.50243e+06	7.60423e+06	9.57638e+06	8.79136e+06	9.31373e+06	9.32973e+06	8.17924e+06	8.62731e+06	9.26496e+06	8.33776e+06
49	126.992	126.992	126.977	127.001	104.453	103.478	105.022	1.74088	1.741	126.992_1.741	1.27377e+06	1.28726e+06	1.24056e+06	1.20922e+06	1.28237e+06	1.31295e+06	1.26886e+06	1.21763e+06	1.2371e+06	1.22001e+06	1.19919e+06	1.18626e+06	1.20148e+06	1.21896e+06	1.1789e+06	1.11201e+06	1.08168e+06	1.08796e+06
50	129.018	129.018	129.018	129.026	47.6794	45.038	49.8884	0.794657	0.795	129.018_0.795	1.28005e+08	1.7909e+08	1.43784e+08	1.4208e+08	8.70915e+07	2.78005e+07	7.64682e+07	2.73636e+07	4.95907e+07	6.29353e+07	1.50305e+08	2.86638e+07	1.22177e+08	1.99604e+08	1.22149e+08	1.27026e+08	1.1167e+08	1.04112e+08
51	129.054	129.054	129.054	129.055	110.641	108.973	113.287	1.84402	1.844	129.054_1.844	2.80435e+06	2.13984e+06	2.05284e+06	1.8492e+06	1.52937e+06	1.64723e+06	1.44808e+06	1.5045e+06	1.33589e+06	1.29374e+06	1.51797e+06	1.31671e+06	1.23051e+06	1.13884e+06	1.27581e+06	1.50548e+06	1.42275e+06	1.69501e+06
52	130.023	130.023	130.019	130.085	47.3113	43.535	49.6661	0.788521	0.789	130.023_0.789	7.27543e+06	1.00057e+07	8.22574e+06	8.26815e+06	5.30093e+06	2.93869e+06	4.59268e+06	3.11618e+06	3.16264e+06	4.1957e+06	8.70834e+06	3.37687e+06	7.31611e+06	1.17518e+07	7.44342e+06	7.47621e+06	6.49852e+06	6.05544e+06
53	130.086	130.086	130.085	130.087	145.768	144.317	147.107	2.42946	2.429	130.086_2.429	419593	329665	343684	283464	230316	277359	210399	256528	149669	157601	126845	216213	144991	49757.7	73745.9	89618.6	70586.1	78685.5
54	131.07	131.07	131.057	131.071	144.437	143.823	145.4	2.40729	2.407	131.07_2.407	3.10552e+06	2.46415e+06	2.23217e+06	1.78889e+06	1.59157e+06	1.51841e+06	1.29233e+06	1.32365e+06	1.03674e+06	585746	612155	584764	567451	372503	414630	452990	420548	435106
55	131.034	131.034	131.032	131.036	104.63	103.976	113.254	1.74383	1.744	131.034_1.744	510514	497362	505359	513328	562163	591657	577132	598782	584376	625544	597536	674496	634355	589562	605331	595319	631217	637981
56	131.027	131.027	131.024	131.085	46.7126	44.2204	61.6427	0.778543	0.779	131.027_0.779	3.56434e+06	3.38992e+06	2.86044e+06	2.56954e+06	1.44255e+06	1.03514e+06	1.21258e+06	896162	1.05024e+06	1.43694e+06	1.79927e+06	1.6867e+06	1.80636e+06	2.67896e+06	1.84448e+06	1.64548e+06	1.43378e+06	1.43868e+06
57	132.019	132.019	132.015	132.041	11.6858	5.96109	16.5529	0.194763	0.195	132.019_0.195	1.92649e+06	1.30038e+06	1.11577e+06	1.37047e+06	2.4501e+06	2.6069e+06	2.46578e+06	2.8024e+06	1.78304e+06	3.69183e+06	2.83834e+06	4.85485e+06	3.08211e+06	3.80881e+06	3.1317e+06	2.33719e+06	2.69178e+06	2.42354e+06
58	132.074	132.074	132.023	132.074	144.118	143.742	153.618	2.40196	2.402	132.074_2.402	151424	109876	105241	75255.8	75571	83980.1	66211.1	67114.4	49034.2	29587.8	7071.46	32586.7	17681.1	894.265	3944.87	7229.08	1358.62	3139.81
59	132.039	132.039	132.035	132.041	105.158	105.139	105.732	1.75263	1.753	132.039_1.753	95604.4	74099.9	89527.5	72278.5	73625.8	79164.2	73870.3	58472.8	68420.9	76951.8	91710.5	64782.8	82710.4	103723	74058.4	71373.4	103984	95121.9
60	133.013	133.013	132.985	133.037	50.9121	47.6204	54.0247	0.848535	0.849	133.013_0.849	2.60942e+06	3.48993e+06	2.87489e+06	3.06762e+06	4.21202e+06	3.97907e+06	3.66736e+06	2.29589e+06	2.55449e+06	2.66384e+06	3.96218e+06	2.13102e+06	3.74468e+06	4.11665e+06	2.30141e+06	2.21778e+06	3.05195e+06	2.42901e+06
61	133.923	133.923	133.922	133.938	29.1645	13.7594	34.4279	0.486075	0.486	133.923_0.486	1.08111e+06	1.20564e+06	1.30444e+06	997953	1.23923e+06	1.05866e+06	1.18396e+06	1.08032e+06	1.15686e+06	851137	924642	920779	939091	1.02442e+06	886318	940434	1.05112e+06	979791
62	134.023	134.023	134.023	134.024	176.723	176.42	181.161	2.94539	2.945	134.023_2.945	5.23483e+08	5.19076e+08	5.15401e+08	4.95817e+08	4.95157e+08	5.26399e+08	5.24553e+08	5.0403e+08	5.02437e+08	5.43678e+08	5.18862e+08	5.4042e+08	5.26328e+08	5.06915e+08	5.31229e+08	4.94679e+08	5.36422e+08	4.97604e+08
63	134.893	134.893	134.893	134.894	887.476	886.969	888.063	14.7913	14.791	134.893_14.791	2.54066e+08	2.44463e+08	1.99908e+08	2.31098e+08	2.06139e+08	1.99776e+08	1.90286e+08	1.91699e+08	1.80913e+08	1.72126e+08	1.79799e+08	1.68112e+08	1.80028e+08	1.43673e+08	1.27206e+08	2.89656e+08	1.22824e+08	1.41616e+08
64	135.025	135.025	135.003	135.026	176.506	176.164	180.887	2.94176	2.942	135.025_2.942	4.13019e+07	3.99055e+07	3.96865e+07	3.79415e+07	3.82652e+07	4.01054e+07	3.98777e+07	3.8538e+07	3.85703e+07	4.17247e+07	3.93518e+07	4.17042e+07	4.13405e+07	3.91814e+07	4.17388e+07	3.87395e+07	4.13248e+07	3.92027e+07
65	135.03	135.03	135.029	135.03	47.31	45.9443	49.408	0.7885	0.789	135.03_0.789	4.68602e+06	3.24394e+06	3.052e+06	2.39747e+06	2.07843e+06	2.05444e+06	1.67991e+06	1.81264e+06	1.65156e+06	808528	578896	819232	594812	420942	417671	417061	267215	354917
66	135.044	135.044	135.044	135.044	114.238	113.704	119.805	1.90396	1.904	135.044_1.904	1.92799e+06	1.31166e+06	1.28568e+06	1.44069e+06	1.16848e+06	1.62369e+06	1.30608e+06	2.13186e+06	1.22688e+06	1.72362e+06	2.06159e+06	3.3185e+06	2.35987e+06	1.28252e+06	1.73565e+06	1.93532e+06	2.05907e+06	3.17835e+06
67	135.894	135.894	135.894	135.898	887.471	886.759	888.519	14.7912	14.791	135.894_14.791	2.73825e+07	2.63001e+07	2.19e+07	2.53689e+07	2.21655e+07	2.06975e+07	2.05225e+07	2.02239e+07	1.89502e+07	1.97416e+07	1.89403e+07	1.81055e+07	1.85056e+07	1.56976e+07	1.32728e+07	1.67479e+07	2.21103e+07	1.4553e+07
68	136.05	136.05	136.05	136.051	5.31653	2.64685	14.0716	0.0886089	0.089	136.05_0.089	845954	251008	257735	333712	380421	608154	775038	7.04471e+06	529269	1.03029e+06	507260	398644	285002	410648	575643	873603	694153	361649
69	136.891	136.891	136.89	136.891	887.447	886.94	888.396	14.7908	14.791	136.891_14.791	7.51739e+07	7.0477e+07	6.29791e+07	7.09354e+07	5.90255e+07	5.66316e+07	5.67645e+07	5.94802e+07	5.31517e+07	5.41317e+07	5.2853e+07	4.95872e+07	5.09117e+07	4.23339e+07	3.72841e+07	4.11616e+07	3.59006e+07	4.2038e+07
70	137.023	137.023	137.014	137.025	78.2716	43.3867	79.2474	1.30453	1.305	137.023_1.305	862535	630527	778895	820820	593872	971045	895819	1.10601e+06	875693	1.13561e+06	1.09263e+06	1.19107e+06	890599	724146	789230	920275	1.13355e+06	1.21978e+06
71	137.023	137.023	137.01	137.023	115.225	114.149	147.605	1.92041	1.92	137.023_1.92	1.41348e+06	1.24034e+06	1.34031e+06	1.30567e+06	1.74693e+06	1.35133e+06	1.14398e+06	1.28606e+06	630270	675475	924872	613525	1.08749e+06	395721	443250	515033	853511	481809
72	137.023	137.023	137.023	137.024	206.139	205.417	206.904	3.43565	3.436	137.023_3.436	398207	352745	356979	358497	356265	464181	352109	384125	315489	348585	418039	461586	406861	302948	468684	542259	282410	342153
73	137.891	137.891	137.891	137.966	888.2	887.05	900.243	14.8033	14.803	137.891_14.803	8.94507e+06	8.20658e+06	7.25328e+06	7.68346e+06	6.84884e+06	5.99645e+06	6.15044e+06	1.41718e+06	6.41915e+06	5.23795e+06	5.0426e+06	4.87838e+06	4.555e+06	4.20863e+06	4.0838e+06	4.04403e+06	3.8767e+06	6.64754e+06
74	138.055	138.055	138.051	138.056	160.665	159.563	165.39	2.67775	2.678	138.055_2.678	2.423e+06	1.50442e+06	1.98763e+06	1.94318e+06	2.01032e+06	3.14644e+06	1.67492e+06	2.07396e+06	970551	3.83409e+06	2.87098e+06	2.83959e+06	2.56432e+06	2.01278e+06	2.16946e+06	3.01771e+06	3.12556e+06	3.13421e+06
75	138.046	138.046	138.045	138.056	118.813	117.933	119.866	1.98022	1.98	138.046_1.98	271790	222901	241059	168952	238277	335362	209720	196843	147556	211327	169629	393609	256567	115062	113517	174589	202660	234005
76	138.994	138.994	138.981	139	104.394	103.478	113.254	1.73991	1.74	138.994_1.74	540957	546923	529380	513841	440045	455816	458529	442603	438222	392375	394771	383061	385100	372030	363917	351019	349600	325397
77	139	139	138.889	139	900.193	900.021	900.298	15.0032	15.003	139_15.003	153224	143453	140626	126290	122818	138537	167833	337305	138172	107061	139501	121762	126407	131662	144065	122415	121171	133760
78	139.012	139.012	138.913	139.06	45.4103	40.4033	48.9992	0.756838	0.757	139.012_0.757	290056	303956	232063	298600	308711	142169	228172	243377	260439	240579	355680	230228	368789	313413	204322	357118	208191	288558
79	139.039	139.039	139.037	139.059	159.412	157.542	165.39	2.65687	2.657	139.039_2.657	178772	114197	165194	158569	178157	185807	143390	175315	109836	309654	238359	204115	184006	190786	162424	280158	266151	157266
80	139.928	139.928	139.928	139.931	900.218	900.13	900.401	15.0036	15.004	139.928_15.004	23759.4	25767	27560.4	23016	20892.1	19312.3	19668.8	28308.2	23494.3	22218.3	23185.8	15985.2	27273.6	20131.8	15356.1	24429.5	15647.5	23488.8
81	140.03	140.03	140.019	140.045	10.8136	4.62394	44.0597	0.180226	0.18	140.03_0.18	676612	1.01396e+06	969188	515459	1.09122e+06	1.13136e+06	1.20827e+06	4.13841e+06	611250	1.66209e+06	1.39868e+06	2.15503e+06	1.47438e+06	1.64215e+06	622767	761172	1.36602e+06	1.01452e+06
82	141.021	141.021	140.938	141.091	12.6087	4.62394	41.9331	0.210146	0.21	141.021_0.21	1.10275e+06	815123	747537	871080	3.04053e+06	2.98759e+06	3.05849e+06	5.16512e+06	2.67699e+06	4.53292e+06	3.75982e+06	6.43271e+06	3.57144e+06	4.99762e+06	3.79181e+06	2.79603e+06	3.38973e+06	2.99846e+06
83	142.046	142.046	141.883	142.051	52.1916	27.2518	67.8199	0.869859	0.87	142.046_0.87	2.36544e+06	1.80966e+06	1.64982e+06	1.39542e+06	5.32409e+06	4.59204e+06	4.64406e+06	4.05524e+06	1.75548e+06	1.48044e+06	511488	4.89037e+06	1.47292e+06	368783	842222	420976	453558	368417
84	142.896	142.896	142.881	142.901	167.145	166.274	169.606	2.78576	2.786	142.896_2.786	894239	643798	660402	592894	935573	831882	728889	507988	564808	701756	831664	734231	833808	726424	590327	935261	712961	813199
85	143.099	143.099	143.035	143.105	24.8809	3.28684	46.0775	0.414681	0.415	143.099_0.415	1.1451e+06	982155	1.04475e+06	877728	957444	919749	835611	1.92851e+06	750680	657869	738380	858687	746940	703123	630619	628563	674571	586184
86	143.034	143.034	143.008	143.035	82.6372	79.7226	113.543	1.37729	1.377	143.034_1.377	3.44917e+06	4.45221e+06	4.5631e+06	3.74479e+06	2.28025e+06	858616	2.0496e+06	1.48804e+06	1.43119e+06	1.98345e+06	4.22425e+06	925931	3.53414e+06	6.91832e+06	4.22472e+06	3.71301e+06	3.94493e+06	3.13875e+06
87	143.099	143.099	143.097	143.104	305.83	305.13	306.216	5.09717	5.097	143.099_5.097	191966	147862	158421	164693	146977	150506	166079	179766	153831	221715	255696	202448	189336	154425	182462	309497	285821	276323
88	143.864	143.864	143.864	143.864	130.511	130.37	130.833	2.17519	2.175	143.864_2.175	822736	793934	842268	815438	744725	706667	766660	632166	714525	682912	726738	582706	604557	580376	591016	558636	615493	557055
89	143.864	143.864	143.864	143.998	62.0226	48.7215	81.7372	1.03371	1.034	143.864_1.034	1.54394e+06	1.41101e+06	1.41319e+06	1.50413e+06	1.60956e+06	1.86867e+06	1.68154e+06	1.87795e+06	1.56755e+06	1.88e+06	1.5419e+06	2.08381e+06	1.60919e+06	1.58041e+06	1.58539e+06	1.48897e+06	1.62959e+06	1.779e+06
90	144.019	144.019	143.979	144.025	13.4424	6.49585	33.0107	0.22404	0.224	144.019_0.224	1.77025e+06	1.26706e+06	1.06993e+06	961647	2.66924e+06	2.57694e+06	2.55412e+06	2.16085e+06	1.7905e+06	3.62132e+06	3.18982e+06	5.42728e+06	3.15955e+06	4.26098e+06	3.2605e+06	2.04167e+06	2.92264e+06	2.43648e+06
91	144.029	144.029	143.994	144.045	206.036	204.609	207.169	3.43393	3.434	144.029_3.434	755948	773757	728282	662733	868802	840531	753723	726859	581604	383630	475372	446373	350421	300032	351003	495220	367629	396746
92	144.045	144.045	143.981	144.045	129.227	128.303	129.717	2.15378	2.154	144.045_2.154	1.4716e+06	896065	827136	605810	578955	540043	450519	502279	304292	212366	151427	209117	158260	64281	67939.6	81499.4	64414.8	63681.3
93	144.037	144.037	144.01	144.042	104.502	103.087	105.208	1.74171	1.742	144.037_1.742	160751	130949	131749	101419	100413	110981	90161.4	111241	82639	101833	58656.4	79753.2	73502.1	51412.2	67045	61582.1	44015	63774.7
94	144.065	144.065	144.065	144.066	65.2114	63.4077	66.5808	1.08686	1.087	144.065_1.087	421546	323406	328562	258600	208498	219101	186660	234397	160732	123323	99681.6	191327	145481	63259.9	70466.5	71808.5	77714.1	109399
95	144.922	144.922	144.922	144.923	888.228	887.459	888.594	14.8038	14.804	144.922_14.804	2.94134e+07	2.86672e+07	2.45476e+07	3.03912e+07	2.80358e+07	2.95659e+07	3.05181e+07	3.10325e+07	3.27405e+07	3.18132e+07	3.29408e+07	3.29073e+07	3.19502e+07	2.7671e+07	2.83321e+07	2.79301e+07	2.95024e+07	3.16574e+07
96	145.052	145.052	145.051	145.074	8.49385	3.71662	43.1708	0.141564	0.142	145.052_0.142	763873	712150	632055	684236	1.07295e+06	692308	826940	3.59139e+06	484307	796927	1.22856e+06	1.30827e+06	1.05737e+06	1.1273e+06	573410	684539	762234	756008
97	145.051	145.051	145.05	145.053	96.1387	94.1977	97.5977	1.60231	1.602	145.051_1.602	441890	321544	241667	255475	264794	320973	291647	311106	256793	350885	317549	344467	289180	257569	282473	531193	249661	494799
98	145.083	145.083	145.083	145.086	222.206	221.593	222.932	3.70343	3.703	145.083_3.703	131723	116152	108323	113083	112097	134718	106250	123857	103140	114267	106961	124509	109248	100727	143892	111829	120956	176555
99	145.963	145.963	145.962	145.979	28.2759	21.5567	33.0355	0.471264	0.471	145.963_0.471	1.3651e+07	1.28128e+07	1.37557e+07	1.14485e+07	1.37113e+07	1.24125e+07	1.24047e+07	1.38721e+07	1.18407e+07	1.10192e+07	1.33114e+07	1.17401e+07	1.21334e+07	1.26618e+07	1.15247e+07	1.21916e+07	1.32482e+07	1.18436e+07
100	145.922	145.922	145.922	145.923	888.213	887.573	888.862	14.8035	14.804	145.922_14.804	3.73455e+06	3.28572e+06	4.19777e+06	3.31601e+06	3.4345e+06	3.94124e+06	3.86796e+06	3.59574e+06	4.09302e+06	4.39475e+06	4.18709e+06	3.88652e+06	5.4847e+06	3.2087e+06	3.71606e+06	5.22834e+06	4.66457e+06	3.5198e+06
101	146.024	146.024	146.023	146.081	103.742	89.7121	113.254	1.72903	1.729	146.024_1.729	452909	351853	307255	210789	167286	155761	130189	494584	397550	1.08535e+06	684603	636166	581453	813291	727382	622782	588511	576754
102	147.065	147.065	146.937	147.065	61.6165	50.333	64.8685	1.02694	1.027	147.065_1.027	2.08461e+06	1.60574e+06	1.46317e+06	1.12577e+06	906865	1.62362e+07	734897	718700	511360	1.48593e+07	350244	1.75339e+07	345959	300363	1.49853e+07	227349	208215	255050
103	148.023	148.023	147.958	148.068	7.44317	3.84278	63.7261	0.124053	0.124	148.023_0.124	1.06303e+06	920771	832915	582985	858928	936498	1.09979e+06	6.79106e+06	735086	1.49698e+06	1.04946e+06	1.68114e+06	1.4456e+06	1.41123e+06	936272	1.10867e+06	1.03972e+06	1.11177e+06
104	148.03	148.03	147.958	148.039	159.84	158.024	160.616	2.664	2.664	148.03_2.664	1.42037e+06	862026	1.27549e+06	1.38868e+06	1.15541e+06	1.79589e+06	1.12765e+06	1.70404e+06	911852	2.85283e+06	2.07065e+06	1.80605e+06	1.54824e+06	1.45379e+06	1.78233e+06	1.83357e+06	2.14108e+06	1.9788e+06
105	148.046	148.046	148.044	148.052	275.65	275.307	275.962	4.59416	4.594	148.046_4.594	183045	171847	49345.1	103205	76805.8	81716.3	83624.6	95342.7	87775.1	87475.1	95077.5	250818	174946	130505	120273	174495	132216	209717
106	149.011	149.011	149.009	149.011	161.124	160.205	164.546	2.6854	2.685	149.011_2.685	9.41747e+07	5.88746e+07	7.80169e+07	7.94345e+07	7.64937e+07	8.58558e+07	6.55787e+07	8.41441e+07	4.03031e+07	1.53079e+08	1.1523e+08	1.05469e+08	9.85014e+07	8.46261e+07	9.69114e+07	1.19829e+08	1.29968e+08	1.27613e+08
107	149.06	149.06	149.06	149.061	131.185	130.03	132.589	2.18642	2.186	149.06_2.186	597613	433967	366833	538684	430534	585249	605251	690822	582399	619889	760655	859655	693265	583328	634394	606530	784296	897519
108	148.94	148.94	148.939	149.046	19.7823	4.35659	25.8701	0.329705	0.33	148.94_0.33	1.65819e+06	1.64033e+06	1.66597e+06	1.49423e+06	2.09944e+06	1.88645e+06	2.03727e+06	2.87196e+06	1.711e+06	1.7531e+06	1.74843e+06	2.14586e+06	1.92084e+06	2.07323e+06	1.8844e+06	1.50918e+06	1.9009e+06	1.86376e+06
109	149.04	149.04	149.033	149.044	103.951	101.692	110.211	1.73252	1.733	149.04_1.733	995374	782936	719166	555111	465340	454716	424055	429553	393154	389492	367298	400823	380322	376428	395766	382346	371140	392040
110	149.993	149.993	149.993	149.994	888.979	888.163	899.708	14.8163	14.816	149.993_14.816	1.00312e+07	1.04396e+07	9.47398e+06	9.93038e+06	1.01189e+07	1.06046e+07	1.06404e+07	7.05669e+06	1.08298e+07	1.03633e+07	1.03148e+07	1.05936e+07	1.02304e+07	9.94128e+06	1.00024e+07	1.01113e+07	9.85472e+06	1.01902e+07
111	149.939	149.939	149.938	150.066	22.2484	3.4846	36.0283	0.370806	0.371	149.939_0.371	584138	426340	404586	304795	752575	147462	717659	2.08854e+06	494699	701453	746571	1.00191e+06	762540	1.02787e+06	723300	476204	812495	638354
112	150.014	150.014	150.014	150.015	161.751	159.252	164.828	2.69585	2.696	150.014_2.696	7.21286e+06	4.53474e+06	5.93676e+06	5.89748e+06	5.70399e+06	6.53149e+06	4.88454e+06	6.27321e+06	3.10783e+06	1.12024e+07	8.59164e+06	7.86389e+06	7.37336e+06	6.14027e+06	7.26816e+06	8.6589e+06	9.60112e+06	9.46335e+06
113	150.984	150.984	150.915	151.021	50.2863	48.0353	52.7486	0.838104	0.838	150.984_0.838	5.1088e+06	3.57701e+06	3.48993e+06	2.89268e+06	2.76252e+06	2.79315e+06	2.35916e+06	2.73479e+06	2.37691e+06	2.06523e+06	2.12534e+06	722510	2.10676e+06	2.46879e+06	2.1268e+06	2.11799e+06	1.95648e+06	1.95669e+06
114	151.037	151.037	150.999	151.039	118.451	96.5551	120.647	1.97418	1.974	151.037_1.974	938198	961377	798404	805074	574241	723383	628339	742982	585464	729120	1.00756e+06	844867	751900	876688	1.20187e+06	823717	852473	1.54838e+06
115	151.017	151.017	150.996	151.022	162.008	160.073	163.985	2.70013	2.7	151.017_2.7	652505	487805	587438	551932	547563	560747	485024	570043	396446	910071	712703	677566	612774	588338	637353	676554	766066	814161
116	152.039	152.039	152.016	152.044	4.66329	1.8446	13.6327	0.0777215	0.078	152.039_0.078	601099	228261	241003	310239	247789	428542	547397	5.19114e+06	466127	789463	362198	277777	192759	276033	435692	646489	461252	271926
117	152.034	152.034	152.03	152.034	163.351	161.248	164.038	2.72252	2.723	152.034_2.723	821189	483446	696745	841923	583924	806803	616966	998339	483324	2.00373e+06	1.28002e+06	1.03147e+06	860093	857329	1.18348e+06	1.06457e+06	1.37473e+06	1.12714e+06
118	152.011	152.011	152.01	152.016	97.7943	96.5208	108.744	1.6299	1.63	152.011_1.63	118655	77755.6	79026.6	87498.1	80981.7	95787.2	95265.1	102332	74937	104768	94871.1	143973	96457.8	78053.3	89558.1	80688.9	90625.8	158099
119	152.029	152.029	152	152.039	45.234	40.4018	50.2064	0.753901	0.754	152.029_0.754	390747	289151	214998	275303	427783	153750	149183	287399	347661	216085	342316	210939	635662	466302	126710	350492	79359.3	193284
120	152.883	152.883	152.883	152.883	888.972	888.525	889.75	14.8162	14.816	152.883_14.816	4.22213e+06	4.29388e+06	3.8472e+06	4.47318e+06	3.15074e+06	3.38998e+06	2.52541e+06	2.59672e+06	2.57607e+06	2.3736e+06	2.05852e+06	1.8813e+06	1.79949e+06	1.68335e+06	1.51684e+06	1.46502e+06	1.46006e+06	1.39036e+06
121	152.9	152.9	152.894	152.938	55.7921	51.0002	59.8454	0.929869	0.93	152.9_0.93	1.807e+06	1.3274e+06	1.59e+06	1.79911e+06	1.79954e+06	2.12016e+06	1.93492e+06	2.21301e+06	2.04698e+06	2.28468e+06	2.12852e+06	2.60946e+06	2.47437e+06	1.67537e+06	1.84563e+06	2.19925e+06	2.30521e+06	2.30706e+06
122	153.055	153.055	153.006	153.056	98.0416	95.6031	132.616	1.63403	1.634	153.055_1.634	307528	181560	345313	305741	291254	430513	310320	385202	241952	534343	408230	454776	386689	290588	313076	380865	481824	418825
123	154.038	154.038	154.027	154.06	8.7605	4.55424	46.8589	0.146008	0.146	154.038_0.146	331387	419548	358585	204827	381569	261110	413185	1.80064e+06	246482	405853	517751	818385	625976	669962	254226	340856	493771	226617
124	155.108	155.108	155.035	155.113	27.315	3.28684	30.1146	0.45525	0.455	155.108_0.455	567811	519998	545364	443670	438323	396109	369851	2.81398e+06	352807	321984	354322	317700	321998	312961	297802	314664	300230	263566
125	156.066	156.066	156.064	156.066	91.5695	89.155	92.9529	1.52616	1.526	156.066_1.526	2.35184e+06	2.3585e+06	2.04177e+06	1.68106e+06	1.11221e+06	1.01857e+06	976471	950509	723515	848784	686412	739269	830358	893739	718094	687799	595455	530785
126	157.11	157.11	157.056	157.122	13.8413	4.82161	34.1388	0.230689	0.231	157.11_0.231	2.11161e+06	1.70656e+06	1.65283e+06	1.4044e+06	1.56761e+06	1.49025e+06	1.436e+06	2.12956e+06	1.37868e+06	1.36287e+06	1.46468e+06	1.52447e+06	1.32831e+06	1.37794e+06	1.28011e+06	1.44506e+06	1.41509e+06	1.18701e+06
127	157.01	157.01	156.981	157.019	104.076	103.352	112.691	1.7346	1.735	157.01_1.735	207068	227632	218141	207442	204619	194273	181907	199682	213355	194643	208287	180088	194183	212030	212442	207556	207382	190565
128	157.086	157.086	157.086	157.087	191.204	188.432	191.684	3.18673	3.187	157.086_3.187	194923	176381	174066	162402	190869	210086	163367	168891	166284	188422	182541	172134	167774	198154	216932	321369	207265	242526
129	157.042	157.042	156.99	157.064	135.183	133.679	135.547	2.25304	2.253	157.042_2.253	207115	328652	221901	211176	167959	165214	168621	179741	172049	181754	220964	174585	263252	314560	206429	205209	181972	224805
130	158.081	158.081	158.068	158.082	102.647	100.849	142.381	1.71078	1.711	158.081_1.711	811529	643201	585372	496935	511046	593174	425785	498710	320816	368401	311864	447192	325383	178243	219466	204834	216848	276989
131	158.846	158.846	158.846	158.846	68.821	57.605	75.3754	1.14702	1.147	158.846_1.147	1.4207e+07	1.4748e+07	1.44662e+07	1.38204e+07	1.39122e+07	1.43592e+07	1.55274e+07	1.95068e+07	1.33195e+07	1.43242e+07	1.22351e+07	1.65902e+07	1.30615e+07	1.11363e+07	1.09689e+07	1.07245e+07	1.06364e+07	1.06795e+07
132	158.846	158.846	158.846	158.846	133.551	130.103	139.859	2.22584	2.226	158.846_2.226	1.30785e+07	1.25016e+07	1.23889e+07	1.20033e+07	1.04586e+07	9.65497e+06	9.99543e+06	9.13078e+06	9.54713e+06	8.25712e+06	9.60416e+06	6.36711e+06	7.13696e+06	7.23213e+06	6.95651e+06	7.0374e+06	7.24726e+06	7.36386e+06
133	159.065	159.065	159.03	159.066	29.7981	3.752	34.257	0.496635	0.497	159.065_0.497	1.46208e+06	1.10565e+06	1.18953e+06	929804	1.05756e+06	1.01058e+06	997456	1.79339e+06	891869	825936	946682	749291	824152	869336	857108	1.00382e+06	995332	684225
134	159.066	159.066	159.065	159.067	134.222	133.622	137.217	2.23703	2.237	159.066_2.237	442603	293167	275107	279444	307189	396218	307318	340471	275427	339720	377939	370321	350443	236480	376458	385825	316911	645529
135	160.049	160.049	159.893	160.072	46.8717	41.6275	59.2168	0.781194	0.781	160.049_0.781	479274	262332	207794	310304	308557	328661	248618	371198	315756	470081	267999	1.45321e+06	383699	294444	384749	325113	245480	462166
136	160.039	160.039	160.002	160.04	112.04	104.893	117.009	1.86734	1.867	160.039_1.867	179247	110763	106798	104747	91473	113249	87905.1	98798.6	87346.6	150703	136132	145324	111878	125775	138952	136858	181323	156298
137	160.015	160.015	159.967	160.018	153.019	152.332	154.194	2.55031	2.55	160.015_2.55	123328	78519.1	79378.7	85384.7	105312	181208	134338	171214	121076	220725	181490	232107	188855	145473	144183	146109	193018	188832
138	160.841	160.841	160.841	160.841	133.59	130.216	140.699	2.2265	2.227	160.841_2.227	2.18255e+08	2.11977e+08	2.13962e+08	2.07282e+08	1.7978e+08	1.66205e+08	1.76061e+08	1.58165e+08	1.66127e+08	1.43308e+08	1.6713e+08	1.09e+08	1.22477e+08	1.24151e+08	1.22092e+08	1.20897e+08	1.26109e+08	1.24081e+08
139	160.841	160.841	160.841	161	68.4225	52.0312	75.3754	1.14037	1.14	160.841_1.14	2.39811e+08	2.50024e+08	1.13575e+06	1.10257e+06	2.71335e+08	3.57259e+08	2.6351e+08	3.38259e+08	2.34182e+08	2.52222e+08	2.15752e+08	2.91645e+08	2.3419e+08	1.9314e+08	1.89048e+08	1.86332e+08	1.8371e+08	1.84707e+08
140	160.957	160.957	160.954	160.96	282.354	281.862	286.765	4.7059	4.706	160.957_4.706	216632	824616	396371	195659	274981	222677	764841	411344	259485	477839	1.06754e+06	555220	341823	543758	328948	259716	1.06588e+06	483517
141	161.045	161.045	161.044	161.084	104.086	102.774	112.968	1.73477	1.735	161.045_1.735	256529	180724	194037	133068	62912.9	78592.5	67118.3	89705.6	68323.5	85190.7	90281.4	108245	84581.1	84152.3	78731.4	75907.5	88821.7	87576.4
142	161.042	161.042	161.041	161.044	160.434	159.237	161.687	2.6739	2.674	161.042_2.674	386199	234097	320994	367534	265762	337565	288109	432282	221721	658162	563069	433244	399356	318465	445874	487747	556119	468067
143	161.036	161.036	161.005	161.041	51.7527	49.4209	53.4901	0.862545	0.863	161.036_0.863	1.55329e+06	1.17606e+06	1.00103e+06	953281	1.02354e+06	926979	811928	895308	791079	662258	697945	692168	796653	810785	598528	725653	590662	651312
144	161.841	161.841	161.841	161.841	70.4654	57.852	75.91	1.17442	1.174	161.841_1.174	5.04392e+06	5.19471e+06	5.38941e+06	5.0775e+06	5.07097e+06	5.28295e+06	4.91432e+06	4.80832e+06	4.74472e+06	5.38121e+06	4.49984e+06	6.14332e+06	4.85408e+06	4.15334e+06	4.08892e+06	3.95545e+06	3.93608e+06	3.93208e+06
145	161.841	161.841	161.841	162.002	133.82	105.181	140.42	2.23033	2.23	161.841_2.23	4.6616e+06	4.48759e+06	4.61697e+06	4.52975e+06	3.86168e+06	3.5699e+06	3.75256e+06	3.34607e+06	3.59483e+06	2.99832e+06	3.60226e+06	2.38411e+06	2.65122e+06	2.66759e+06	2.61381e+06	2.61014e+06	2.71035e+06	2.75131e+06
146	162.032	162.032	162.013	162.056	7.65035	4.18321	13.8521	0.127506	0.128	162.032_0.128	472388	583050	299101	257983	369069	380456	428892	2.18651e+06	303453	536182	447160	454144	383872	412108	370917	430298	412184	287975
147	162.074	162.074	162.015	162.075	44.6522	43.2702	47.2649	0.744203	0.744	162.074_0.744	89600.2	79276.2	58187.6	229435	90467.2	40183.7	45613.7	85932.4	102938	54150.6	94753.4	84618.9	95044.9	58582.5	44768.1	107980	30288.2	61797.8
148	162.031	162.031	162.012	162.043	104.664	103.856	120.327	1.7444	1.744	162.031_1.744	299049	306841	303134	314462	328451	271433	333199	342831	342686	359270	348529	364601	377848	352358	371163	369833	349023	376389
149	162.838	162.838	162.838	162.838	69.1621	57.5833	75.3754	1.1527	1.153	162.838_1.153	2.19875e+08	2.28882e+08	2.29993e+08	2.21407e+08	2.20761e+08	2.27931e+08	2.38744e+08	2.10569e+08	2.14284e+08	2.30485e+08	1.95806e+08	2.65837e+08	2.1363e+08	1.76088e+08	1.7127e+08	1.69285e+08	1.67217e+08	1.67834e+08
150	162.838	162.838	162.838	162.838	133.59	130.233	140.42	2.2265	2.227	162.838_2.227	2.00814e+08	1.95629e+08	1.95213e+08	1.8891e+08	1.6432e+08	1.52129e+08	1.61067e+08	1.45212e+08	1.52534e+08	1.31025e+08	1.53638e+08	1.00949e+08	1.12257e+08	1.13421e+08	1.11581e+08	1.09796e+08	1.15157e+08	1.13622e+08
151	163.076	163.076	163.014	163.08	275.782	275.307	278.41	4.59637	4.596	163.076_4.596	212578	189458	37406.3	113432	55344.4	65472.5	75015.8	93842.8	70871.5	83152.4	84131.3	267915	197853	116150	113640	172337	127777	222802
152	163.038	163.038	163.037	163.039	213.506	213.225	214.683	3.55843	3.558	163.038_3.558	871624	748837	825252	983591	802698	885549	900540	969288	810513	1.21988e+06	1.43379e+06	1.4425e+06	1.25142e+06	1.04224e+06	859333	1.13811e+06	1.36341e+06	1.5554e+06
153	163.039	163.039	163.035	163.039	123.339	110.969	128.21	2.05565	2.056	163.039_2.056	1.47874e+06	1.01305e+06	1.36942e+06	1.20756e+06	1.33368e+06	1.52981e+06	1.47975e+06	1.73114e+06	1.43311e+06	1.75924e+06	2.14218e+06	2.1831e+06	1.93789e+06	1.59579e+06	1.59983e+06	1.74154e+06	2.1905e+06	2.16417e+06
154	163.839	163.839	163.838	163.839	134.709	129.949	137.864	2.24515	2.245	163.839_2.245	4.32288e+06	4.1835e+06	4.04081e+06	3.88033e+06	3.44295e+06	3.17404e+06	3.35724e+06	3.03908e+06	3.22842e+06	2.78151e+06	3.08285e+06	2.21457e+06	2.33883e+06	2.39483e+06	2.32809e+06	2.29403e+06	2.33317e+06	2.43388e+06
155	164.034	164.034	164.031	164.034	161.652	160.175	165.953	2.6942	2.694	164.034_2.694	1.02248e+08	6.57821e+07	8.39084e+07	7.94266e+07	8.69708e+07	9.14443e+07	6.94293e+07	8.04042e+07	3.66077e+07	1.47559e+08	1.15964e+08	1.09929e+08	1.04873e+08	8.66685e+07	9.04551e+07	1.2924e+08	1.30116e+08	1.34448e+08
156	164.071	164.071	164.07	164.071	74.4104	71.985	75.3545	1.24017	1.24	164.071_1.24	8.40648e+06	5.28295e+06	6.28292e+06	6.09021e+06	6.86279e+06	9.11387e+06	6.6208e+06	7.98817e+06	5.16426e+06	7.034e+06	5.57382e+06	9.46645e+06	6.54586e+06	3.97461e+06	4.91799e+06	6.14121e+06	6.82577e+06	8.40015e+06
157	164.835	164.835	164.835	164.837	133.867	130.233	140.699	2.23111	2.231	164.835_2.231	6.2348e+07	6.06494e+07	5.89192e+07	5.70797e+07	4.9567e+07	4.55875e+07	4.8155e+07	4.30635e+07	4.56529e+07	3.92607e+07	4.57903e+07	2.98561e+07	3.38509e+07	3.41959e+07	3.34196e+07	3.33508e+07	3.44764e+07	3.5126e+07
158	164.835	164.835	164.835	164.979	66.295	53.74	75.3754	1.10492	1.105	164.835_1.105	5.83062e+06	4.9955e+06	5.9372e+06	5.93696e+06	6.1302e+06	6.26805e+06	6.56962e+06	7.22868e+06	6.50462e+07	6.81308e+07	5.98657e+07	8.05886e+07	6.44286e+07	5.37197e+07	5.26392e+07	5.21581e+07	5.09356e+07	5.10809e+07
159	165.044	165.044	165.012	165.055	165.976	132.825	173.825	2.76627	2.766	165.044_2.766	1.15882e+07	8.35305e+06	9.29502e+06	8.39323e+06	8.07193e+06	8.40947e+06	6.79121e+06	8.15176e+06	4.52966e+06	1.283e+07	1.00047e+06	9.8625e+06	9.31908e+06	8.05043e+06	496794	1.08052e+07	532578	1.17718e+07
160	165.836	165.836	165.836	165.836	69.7614	57.046	76.1771	1.16269	1.163	165.836_1.163	1.51395e+06	1.5493e+06	1.52327e+06	1.44269e+06	1.45314e+06	1.51807e+06	1.44355e+06	1.39009e+06	1.37266e+06	1.60415e+06	1.32695e+06	1.79596e+06	1.3766e+06	1.20191e+06	1.14976e+06	1.14337e+06	1.09427e+06	1.13623e+06
161	165.836	165.836	165.836	165.836	130.483	129.714	136.942	2.17472	2.175	165.836_2.175	1.51438e+06	1.45748e+06	1.44758e+06	1.41064e+06	1.17051e+06	1.05574e+06	1.14146e+06	1.01198e+06	1.04006e+06	878878	1.04098e+06	646070	834304	811604	762915	767482	800629	741715
162	166.05	166.05	166.034	166.056	164.373	160.665	168.694	2.73956	2.74	166.05_2.74	1.54822e+06	1.094e+06	1.22427e+06	1.06393e+06	1.25214e+06	1.70282e+06	910091	903412	518465	1.83012e+06	1.40272e+06	1.50954e+06	1.39238e+06	1.08461e+06	998907	1.70781e+06	1.62653e+06	1.82924e+06
163	166.049	166.049	166.002	166.05	113.941	113.33	115.329	1.89902	1.899	166.049_1.899	350362	332461	236423	194604	306957	653874	247504	281580	149696	544329	325940	1.35756e+06	881101	250277	352796	689380	542981	634228
164	166.832	166.832	166.832	166.843	69.9875	57.5833	75.6427	1.16646	1.166	166.832_1.166	6.96594e+06	7.16568e+06	6.95142e+06	6.69616e+06	6.72868e+06	6.99523e+06	6.59069e+06	6.34931e+06	6.23004e+06	6.15245e+06	6.12396e+06	8.32641e+06	6.67438e+06	5.34425e+06	5.22091e+06	5.19415e+06	5.18717e+06	5.25435e+06
165	166.832	166.832	166.832	166.832	131.957	130.233	139.872	2.19928	2.199	166.832_2.199	6.43327e+06	6.13809e+06	5.97115e+06	5.88993e+06	5.07526e+06	4.76631e+06	5.06135e+06	4.47795e+06	4.73121e+06	4.03887e+06	4.51715e+06	3.42231e+06	3.69551e+06	3.55434e+06	3.38698e+06	3.32999e+06	3.52843e+06	3.45124e+06
166	167.033	167.033	167.003	167.034	97.8048	96.794	108.744	1.63008	1.63	167.033_1.63	470953	281237	357303	429561	389124	447525	424004	546849	435621	583485	550982	642520	507808	471667	548660	410906	541687	733252
167	167.106	167.106	167.105	167.106	393.883	393.464	394.207	6.56472	6.565	167.106_6.565	6711.87	6487.49	4317.99	4500.63	8292.79	34620	4308.79	18120.4	2255.27	7039.71	6339.37	22735.2	12960.4	5674.42	7314.15	11984	9225.14	10154.8
168	168.044	168.044	168.04	168.048	47.2636	44.7995	49.408	0.787727	0.788	168.044_0.788	1.84092e+06	1.76459e+06	1.62174e+06	1.75933e+06	1.31867e+06	1.37332e+06	1.40407e+06	1.49574e+06	1.35425e+06	1.47402e+06	1.2628e+06	1.91211e+06	1.49031e+06	1.24787e+06	1.42035e+06	1.34197e+06	1.32856e+06	1.31922e+06
169	168.835	168.835	168.835	168.836	62.3514	56.5088	91.2368	1.03919	1.039	168.835_1.039	721711	816732	773643	819989	1.05194e+06	943387	1.01225e+06	978587	1.02541e+06	1.02384e+06	1.18218e+06	996917	1.07582e+06	1.09075e+06	1.00777e+06	1.06625e+06	1.00034e+06	1.07877e+06
170	170.832	170.832	170.832	170.875	62.1245	49.6661	91.2368	1.03541	1.035	170.832_1.035	1.02572e+06	1.157e+06	1.18162e+06	1.25267e+06	1.51524e+06	1.39132e+06	1.4997e+06	1.45027e+06	1.50617e+06	1.58825e+06	1.61284e+06	1.58228e+06	1.55518e+06	1.6712e+06	1.61138e+06	1.661e+06	1.54014e+06	1.66789e+06
171	170.832	170.832	170.832	170.832	132.519	128.971	135.183	2.20865	2.209	170.832_2.209	1.86996e+06	1.7244e+06	2.09953e+06	2.11799e+06	2.07981e+06	2.03456e+06	2.06447e+06	2.11422e+06	2.12159e+06	2.1919e+06	2.91554e+06	1.91371e+06	2.2048e+06	2.17187e+06	2.28576e+06	2.25522e+06	2.26626e+06	2.41169e+06
172	171.102	171.102	171.101	171.102	248.761	247.908	249.666	4.14602	4.146	171.102_4.146	699790	583053	583696	567752	610131	684679	610816	649314	547133	647286	647110	750267	693495	582577	649015	760943	660994	868975
173	171.069	171.069	171.066	171.073	181.772	180.222	183.699	3.02954	3.03	171.069_3.03	257083	343439	203380	195106	187770	197657	211388	177052	187965	204938	297086	195502	228531	192011	215905	192288	213285	219337
174	171.945	171.945	171.944	171.948	104.889	103.527	113.543	1.74815	1.748	171.945_1.748	151654	158580	161189	165259	206663	205522	211927	194545	216229	218935	204787	174441	205937	210469	226170	207730	198339	203744
175	172.097	172.097	172.096	172.097	147.519	145.258	155.41	2.45865	2.459	172.097_2.459	2.52994e+06	1.63969e+06	1.78732e+06	1.60728e+06	1.5054e+06	2.01376e+06	1.31061e+06	1.54674e+06	962873	1.23601e+06	712636	1.62136e+06	1.00257e+06	348735	439925	471368	548868	582989
176	172.026	172.026	172.017	172.034	361.458	361.186	361.631	6.02429	6.024	172.026_6.024	55205.7	57707	62845.1	61678.7	126834	277549	120751	271083	94290.6	199500	104261	526807	275595	76003.7	74751.7	75475.7	74605.7	76229.5
177	173.081	173.081	173.081	173.081	180.223	179.775	182.265	3.00371	3.004	173.081_3.004	1.08964e+06	773173	724275	767989	819327	1.0304e+06	852621	930809	797384	1.03941e+06	971930	1.10393e+06	923442	751253	1.06311e+06	1.81169e+06	892420	2.04813e+06
178	173.008	173.008	173.005	173.081	47.6554	30.2504	49.6754	0.794257	0.794	173.008_0.794	4.2431e+07	5.7886e+07	4.82662e+07	4.897e+07	3.01916e+07	1.00497e+07	2.65548e+07	9.8506e+06	1.74207e+07	2.16096e+07	4.99502e+07	9.95853e+06	4.11458e+07	6.57934e+07	4.13261e+07	4.31175e+07	3.84159e+07	3.55719e+07
179	174.002	174.002	173.935	174.067	46.5881	2.68236	48.8732	0.776468	0.776	174.002_0.776	3.13967e+06	4.15625e+06	3.39787e+06	3.36464e+06	2.3278e+06	2.42489e+06	2.19944e+06	1.21642e+06	1.47934e+06	2.10063e+06	3.55356e+06	2.98873e+06	3.0677e+06	4.83125e+06	3.28243e+06	3.07596e+06	2.93944e+06	2.70565e+06
180	174.066	174.066	174.064	174.084	182.195	180.101	182.512	3.03659	3.037	174.066_3.037	109543	87621.4	80810.9	65659.9	94917.8	106466	70116.9	105659	58366	62911	51288.6	120823	59498	34848.8	73795.1	119326	29584.6	135767
181	174.828	174.828	174.828	174.828	62.3771	57.046	91.2368	1.03962	1.04	174.828_1.04	158110	174229	182401	209129	273356	224285	275862	255468	273995	293247	340496	266929	266809	305796	280320	292113	304018	320753
182	174.886	174.886	174.886	174.887	887.374	886.75	888.103	14.7896	14.79	174.886_14.79	2.81979e+07	2.20569e+07	2.41424e+07	1.3504e+07	1.40753e+07	2.30794e+07	2.28552e+07	1.27819e+07	1.20682e+07	1.85067e+07	1.74901e+07	1.53208e+07	1.77431e+07	1.54704e+07	9.98727e+06	1.22627e+07	1.0832e+07	1.12854e+07
183	175.06	175.06	175.06	175.063	119.475	116.76	123.883	1.99125	1.991	175.06_1.991	238893	429651	324066	132855	78248.5	42690.5	55166.7	47882.2	31160.7	48902.2	59207.4	14154.4	394364	577373	99877.9	19479.2	36478.3	15054.3
184	175.978	175.978	175.978	175.978	156.249	154.216	161.096	2.60415	2.604	175.978_2.604	1.13168e+06	1.2632e+06	1.17598e+06	1.18315e+06	1.22935e+06	1.14797e+06	1.23632e+06	1.14695e+06	1.25111e+06	1.04619e+06	1.11134e+06	1.11028e+06	1.18092e+06	1.23202e+06	1.26151e+06	1.20618e+06	1.14766e+06	1.14365e+06
185	176.884	176.884	176.836	176.988	887.546	886.838	889.88	14.7924	14.792	176.884_14.792	5.31161e+06	5.3539e+06	8.1784e+06	4.24093e+06	3.9456e+06	6.02832e+06	3.94309e+06	6.14227e+06	3.17541e+06	5.67841e+06	3.4237e+06	3.36927e+06	3.4923e+06	3.09212e+06	3.18063e+06	4.49196e+06	4.94943e+06	3.24883e+06
186	176.935	176.935	176.825	176.935	53.6488	51.7066	90.9831	0.894147	0.894	176.935_0.894	1.36973e+06	873123	1.23497e+06	1.2023e+06	1.11303e+06	1.13739e+06	1.23711e+06	1.51408e+06	1.23214e+06	1.20322e+06	1.02074e+06	1.3583e+06	1.00914e+06	754026	909917	1.05506e+06	1.39196e+06	1.20876e+06
187	177.091	177.091	177.091	177.092	383.468	382.775	383.68	6.39114	6.391	177.091_6.391	358570	308775	341212	354827	328087	321335	324328	333282	311755	335679	350891	345577	333747	324327	335473	335533	334553	346839
188	177.055	177.055	177.032	177.057	137.54	129.769	140.685	2.29233	2.292	177.055_2.292	72858.8	39917.4	57799.8	68251.9	45775.8	64197.9	54936	66690.8	42486.6	105124	106534	78160.2	67571.2	73027.6	71873.6	80615	122757	1.93598e+06
189	178.026	178.026	178.019	178.028	129.714	127.49	136.41	2.1619	2.162	178.026_2.162	476278	384997	323949	439551	310494	357343	384376	486691	403717	440786	608899	624537	505487	511708	554988	492184	616684	783549
190	178.014	178.014	178.014	178.015	163.203	161.574	165.109	2.72005	2.72	178.014_2.72	267785	133376	191397	198659	195510	181421	161527	219000	104404	505107	350791	270284	266728	227707	280086	315311	346824	304017
191	179.055	179.055	179.055	179.055	104.283	103.796	112.968	1.73805	1.738	179.055_1.738	101193	70150.1	160951	92816.1	103042	159479	122046	193498	79890.1	173795	257246	238796	205284	189444	155323	162652	218622	251178
192	179.055	179.055	179.055	179.056	160.228	159.509	160.854	2.67046	2.67	179.055_2.67	425382	231253	346191	416839	333031	518121	335332	584205	253716	870244	609648	578516	521545	421342	540084	536800	712683	605151
193	179.107	179.107	179.089	179.107	365.12	339.81	365.522	6.08533	6.085	179.107_6.085	494765	480050	498640	522014	509098	472592	504250	521626	502335	981009	509626	511341	514891	485490	507573	489798	498232	793530
194	180.065	180.065	180.058	180.066	45.8999	42.8574	47.8035	0.764998	0.765	180.065_0.765	1.87227e+06	1.10915e+06	1.19407e+06	1.32537e+06	1.30503e+06	1.45925e+06	1.16804e+06	1.56015e+06	1.16234e+06	1.38857e+06	988556	1.63562e+06	1.12177e+06	792331	944543	1.57876e+06	1.29135e+06	1.38901e+06
195	180.058	180.058	180.028	180.059	104.107	79.0908	112.968	1.73511	1.735	180.058_1.735	850847	642927	514926	11976	8689.56	12262.5	7194.21	12324.8	7757.01	272915	8532.04	515252	286934	4934.98	10825.1	6957.3	12223.8	12983.8
196	180.899	180.899	180.899	180.973	57.5129	50.1107	62.0078	0.958548	0.959	180.899_0.959	3.64119e+06	3.68276e+06	3.46689e+06	3.38709e+06	3.26059e+06	3.40346e+06	3.23359e+06	3.1432e+06	3.25482e+06	3.09985e+06	2.82212e+06	3.5638e+06	2.85518e+06	2.66289e+06	2.63992e+06	2.67068e+06	2.61824e+06	2.6484e+06
197	181.06	181.06	181.051	181.066	104.518	103.23	112.159	1.74197	1.742	181.06_1.742	1.88062e+06	1.52717e+06	1.18988e+06	929315	820970	754683	687275	696570	459001	245415	248097	238115	170989	88058.5	131106	144801	131465	154717
198	181.051	181.051	181.05	181.057	210.624	209.129	211.217	3.5104	3.51	181.051_3.51	543878	195398	236429	212050	203475	318826	214076	334819	203090	425267	307708	491373	307043	309551	201914	378180	272207	304519
199	181.051	181.051	181.05	181.059	165.95	165.608	166.384	2.76583	2.766	181.051_2.766	267253	118422	133169	145792	75222.1	144447	104467	148084	103979	231554	224934	220831	179116	222824	243281	236360	188683	373699
200	181.837	181.837	181.836	181.897	57.9315	53.8946	75.8399	0.965524	0.966	181.837_0.966	914042	884181	668301	678866	443274	428776	512559	540934	369763	264718	250664	263151	213927	166599	150606	161218	164991	145601
201	182.043	182.043	182.035	182.046	78.851	76.2631	82.3746	1.31418	1.314	182.043_1.314	254121	176012	191848	177573	173703	208037	155898	153089	114906	207492	152067	193043	152508	116371	161169	164891	162246	213729
202	183.066	183.066	182.988	183.07	184.282	163.657	185.101	3.07137	3.071	183.066_3.071	259804	158317	137098	159987	170612	207154	174850	172896	156864	206185	203901	314978	213546	191124	173019	242625	195401	293093
203	183.175	183.175	183.175	183.176	567.615	566.763	568.227	9.46025	9.46	183.175_9.46	114327	88691.9	101192	125800	109372	113269	111718	122546	106111	127466	138899	144540	132785	133819	124353	139085	140339	150470
204	183.138	183.138	183.136	183.138	366.47	335.845	368.465	6.10784	6.108	183.138_6.108	1.14872e+06	726703	1.01449e+06	1.23355e+06	1.13327e+06	1.196e+06	815641	1.06338e+06	1.13557e+06	991940	1.40635e+06	962877	1.09078e+06	943815	1.06468e+06	1.09165e+06	1.25353e+06	994435
205	184.126	184.126	184.116	184.136	365.627	337.763	366.207	6.09379	6.094	184.126_6.094	118200	77919.7	100999	116195	120102	131084	82272.5	111114	116821	112873	83683.3	106998	117210	100718	119080	120788	84479.7	107349
206	184.993	184.993	184.989	185.111	52.5086	21.7949	54.7425	0.875144	0.875	184.993_0.875	4.16868e+06	1.9397e+06	2.244e+06	2.35814e+06	2.40084e+06	2.35809e+06	2.57522e+06	3.14384e+06	2.56202e+06	4.18314e+06	2.84087e+06	3.27073e+06	3.15549e+06	2.789e+06	3.36199e+06	3.12313e+06	3.59217e+06	4.14461e+06
207	186.112	186.112	186.111	186.113	176.481	175.363	193.693	2.94134	2.941	186.112_2.941	709410	564601	526242	466558	490475	401278	404981	228354	265350	818129	185334	310970	285102	159406	295010	332274	197437	273609
208	186.869	186.869	186.859	187.001	55.4891	53.5544	82.4322	0.924819	0.925	186.869_0.925	2.85735e+06	3.22079e+06	3.08832e+06	2.60791e+06	2.2444e+06	2.14177e+06	2.21016e+06	2.34778e+06	2.19924e+06	1.97016e+06	2.73419e+06	2.00294e+06	2.46454e+06	1.40105e+06	1.58282e+06	1.58676e+06	1.7311e+06	2.3462e+06
209	187.078	187.078	187.066	187.087	227.047	226.503	227.806	3.78411	3.784	187.078_3.784	3.47107e+06	2.22818e+06	2.29951e+06	2.44478e+06	2.7594e+06	3.339e+06	2.76269e+06	3.03247e+06	2.67836e+06	3.3239e+06	3.20923e+06	3.81086e+06	3.16619e+06	2.48752e+06	3.98329e+06	3.69275e+06	3.07616e+06	5.05932e+06
210	187.016	187.016	187.004	187.03	103.991	79.7226	105.528	1.73318	1.733	187.016_1.733	922154	766024	863980	814504	695596	721946	749569	749017	704378	673940	652768	689510	648689	562365	554944	618323	667448	640439
211	187.862	187.862	187.86	187.873	59.959	51.406	69.9845	0.999317	0.999	187.862_0.999	2.90813e+06	2.43018e+06	2.48966e+06	2.6601e+06	2.94666e+06	3.3937e+06	2.99985e+06	3.06991e+06	2.89522e+06	3.49062e+06	2.78136e+06	3.86711e+06	2.93137e+06	2.84183e+06	2.85055e+06	2.64586e+06	2.96815e+06	3.21779e+06
212	188.096	188.096	188.09	188.1	227.708	227.345	228.601	3.79514	3.795	188.096_3.795	284477	163239	158312	178373	204741	260802	206837	221239	198951	234699	243273	281575	238700	187111	343893	302747	236661	422923
213	188.035	188.035	188.034	188.07	129.719	128.841	147.006	2.16198	2.162	188.035_2.162	554379	442826	420073	295536	221669	225603	194015	169924	97307.3	49590.8	22785.1	27223.3	11739.1	7905.73	7462.8	45581.5	8576.24	16995.5
214	188.958	188.958	188.955	188.961	313.042	312.677	314.322	5.21736	5.217	188.958_5.217	1.78504e+06	1.89926e+06	1.96678e+06	1.87207e+06	1.86169e+06	1.81361e+06	2.05354e+06	2.05346e+06	1.9106e+06	2.00407e+06	1.99332e+06	1.96569e+06	1.92008e+06	2.00344e+06	1.9959e+06	1.88722e+06	2.11336e+06	2.06591e+06
215	189.074	189.074	188.906	189.076	94.5396	49.6661	109.492	1.57566	1.576	189.074_1.576	330414	268309	232677	247699	159649	174383	146506	121650	110393	162675	215506	209907	228069	337826	267888	203815	187369	349941
216	189.857	189.857	189.857	189.868	61.5324	51.406	69.4475	1.02554	1.026	189.857_1.026	1.72019e+06	1.51584e+06	1.53172e+06	1.67344e+06	1.7538e+06	2.20058e+06	1.87502e+06	1.98128e+06	1.72212e+06	2.15054e+06	1.71231e+06	2.36505e+06	1.85191e+06	1.77304e+06	1.78389e+06	1.66535e+06	1.84768e+06	1.97355e+06
217	189.959	189.959	189.957	189.96	313.27	312.751	314.056	5.22116	5.221	189.959_5.221	98980.5	113263	104583	108584	106348	103846	122042	124853	116676	131607	122391	120406	113866	120234	120555	114102	133852	132172
218	190.05	190.05	190.043	190.053	104.701	103.587	112.691	1.74502	1.745	190.05_1.745	108785	64880.9	71357.3	60144.3	76904.9	87059.5	58494.1	58563.4	32892.2	48680	35689.8	83775.4	43453	39960.5	44101.3	45773.6	55471.2	71825.1
219	190.026	190.026	190.023	190.028	160.198	159.312	160.607	2.66997	2.67	190.026_2.67	32612.5	19936	39750.4	31605.5	33649.2	103754	52076.1	49959.5	47310.8	36057.7	27506.5	77520.6	98216	76924.7	47328.8	16944.4	20890.9	67901.4
220	191.107	191.107	191.107	191.107	425.517	424.753	430.219	7.09195	7.092	191.107_7.092	2.92435e+07	2.84934e+07	2.98059e+07	2.94156e+07	2.91781e+07	2.89707e+07	2.85051e+07	2.93183e+07	2.79034e+07	2.75393e+07	2.92313e+07	2.83728e+07	2.87835e+07	2.83908e+07	2.76916e+07	2.89357e+07	2.81577e+07	2.82799e+07
221	191.018	191.018	190.928	191.019	49.3899	45.8555	54.9776	0.823164	0.823	191.018_0.823	2.26894e+07	2.17795e+07	1.69163e+07	2.50053e+07	2.57599e+07	2.98852e+07	2.67272e+07	2.54114e+07	2.08847e+07	1.91782e+07	2.74427e+07	2.09858e+07	2.6345e+07	2.73644e+07	2.00522e+07	1.76198e+07	1.98963e+07	2.21098e+07
222	191.004	191.004	190.995	191.019	131.278	130.998	131.719	2.18796	2.188	191.004_2.188	6.7954e+06	6.47165e+06	5.70771e+06	6.74322e+06	5.98352e+06	6.04668e+06	6.29565e+06	5.8505e+06	6.06414e+06	6.6423e+06	7.40223e+06	8.04085e+06	7.6252e+06	6.95067e+06	7.45486e+06	6.93703e+06	7.03182e+06	8.81635e+06
223	192.11	192.11	192.11	192.111	425.392	424.638	429.949	7.08987	7.09	192.11_7.09	3.61824e+06	3.46754e+06	3.58654e+06	3.60102e+06	3.48727e+06	3.50271e+06	3.49322e+06	3.52923e+06	3.38649e+06	3.38565e+06	3.5968e+06	3.35244e+06	3.48111e+06	3.45892e+06	3.34258e+06	3.56718e+06	3.48054e+06	3.38527e+06
224	192.03	192.03	192.028	192.04	160.326	156.015	161.131	2.6721	2.672	192.03_2.672	1.04652e+07	6.15018e+06	9.35548e+06	1.05009e+07	7.89881e+06	1.07503e+07	8.1564e+06	1.25239e+07	6.46918e+06	2.15893e+07	1.53329e+07	1.35809e+07	1.16607e+07	1.08006e+07	1.37771e+07	1.2919e+07	1.64666e+07	1.44729e+07
225	192.022	192.022	191.973	192.023	49.367	45.8555	51.4928	0.822784	0.823	192.022_0.823	1.47595e+06	1.41271e+06	1.02465e+06	1.54139e+06	1.60101e+06	1.87241e+06	1.68496e+06	1.59024e+06	1.31732e+06	1.20981e+06	1.70693e+06	1.31952e+06	1.67931e+06	1.70534e+06	1.22426e+06	1.07804e+06	1.24972e+06	1.38356e+06
226	193.083	193.083	193.082	193.083	371.689	371.356	372.008	6.19482	6.195	193.083_6.195	6.24455e+06	6.1152e+06	6.24228e+06	6.24504e+06	6.18014e+06	6.22993e+06	6.18584e+06	6.2941e+06	6.00473e+06	6.14297e+06	6.12571e+06	6.26079e+06	6.1072e+06	5.87741e+06	5.99717e+06	5.95305e+06	6.0109e+06	6.09941e+06
227	193.05	193.05	193.05	193.05	130.093	129.167	131.92	2.16821	2.168	193.05_2.168	2.51392e+07	2.046e+07	1.80586e+07	2.30842e+07	1.91648e+07	2.45115e+07	2.34155e+07	2.9106e+07	2.28261e+07	2.59575e+07	3.16424e+07	3.41289e+07	2.78299e+07	2.63621e+07	2.76088e+07	2.61468e+07	3.20284e+07	3.89107e+07
228	193.815	193.815	193.815	193.824	59.2088	52.4802	70.1033	0.986814	0.987	193.815_0.987	3.31634e+06	3.09486e+06	2.97121e+06	2.4444e+06	1.50567e+06	1.52915e+06	1.27043e+06	1.36908e+06	994808	770344	628051	638337	543771	254475	227221	221372	245664	214418
229	193.815	193.815	193.815	193.815	885.683	884.911	889.342	14.7614	14.761	193.815_14.761	7.21119e+06	6.44067e+06	5.70718e+06	4.75744e+06	2.82779e+06	2.52218e+06	2.25146e+06	2.04115e+06	1.80958e+06	813765	645315	494774	406736	137015	93744.8	75828.2	50627.6	41074.6
230	194.082	194.082	194.082	194.082	451.907	451.676	452.84	7.53179	7.532	194.082_7.532	9.78319e+06	9.38271e+06	9.60826e+06	9.59613e+06	9.22622e+06	9.36474e+06	9.33993e+06	9.25586e+06	9.15336e+06	9.30675e+06	9.30605e+06	9.3219e+06	9.30746e+06	9.28882e+06	9.31978e+06	9.41615e+06	9.27567e+06	9.23876e+06
231	194.045	194.045	194.04	194.05	158.089	157.01	160.624	2.63482	2.635	194.045_2.635	2.92771e+06	1.67785e+06	3.1524e+06	3.11235e+06	3.42036e+06	1.20364e+07	3.06259e+06	4.34016e+06	4.23798e+06	7.7821e+06	4.80716e+06	6.16612e+06	4.84606e+06	3.19008e+06	3.08188e+06	5.05457e+06	5.00755e+06	5.11077e+06
232	194.053	194.053	194.044	194.054	129.552	114.245	131.345	2.1592	2.159	194.053_2.159	2.44501e+06	2.15546e+06	1.82331e+06	2.35013e+06	1.93176e+06	1.56025e+06	2.39644e+06	2.87983e+06	2.23762e+06	974291	3.24011e+06	4.5148e+06	3.27334e+06	2.70542e+06	2.87313e+06	2.69257e+06	739523	4.28326e+06
233	195.05	195.05	195.05	195.05	132.609	131.897	133.416	2.21015	2.21	195.05_2.21	1.73507e+07	1.15202e+07	1.1104e+07	1.41192e+07	1.16407e+07	1.57675e+07	1.5299e+07	1.98248e+07	1.57727e+07	1.73972e+07	2.17022e+07	2.4842e+07	1.92096e+07	1.60265e+07	1.75765e+07	1.68895e+07	2.10245e+07	2.98243e+07
234	195.029	195.029	194.987	195.051	49.9329	48.5802	51.7062	0.832215	0.832	195.029_0.832	6.1907e+06	7.67527e+06	7.82024e+06	7.91951e+06	6.22638e+06	7.70493e+06	5.92559e+06	9.96413e+06	4.61255e+06	6.89755e+06	8.41394e+06	9.28845e+06	8.05277e+06	8.89615e+06	7.90472e+06	7.67065e+06	8.51731e+06	8.31579e+06
235	195.138	195.138	195.102	195.138	393.939	393.629	394.009	6.56566	6.566	195.138_6.566	62643.8	60471	115737	59035.6	121098	472000	102116	309787	54179.1	84018.1	62233.8	286157	185643	70407.1	50739.9	81120.1	103631	123963
236	195.81	195.81	195.81	195.811	59.7703	53.5542	75.2949	0.996171	0.996	195.81_0.996	6.90298e+07	5.43895e+07	5.19936e+07	4.40634e+07	2.64201e+07	2.56637e+07	2.15946e+07	2.2838e+07	1.68661e+07	1.2764e+07	1.06598e+07	1.06039e+07	9.08168e+06	5.33415e+06	4.32872e+06	4.54884e+06	4.84592e+06	4.44523e+06
237	195.81	195.81	195.81	195.81	885.912	885.179	889.342	14.7652	14.765	195.81_14.765	9.83742e+07	8.78913e+07	8.54014e+07	7.13049e+07	4.91127e+07	4.29433e+07	3.98468e+07	3.44766e+07	3.21279e+07	1.47695e+07	1.17302e+07	7.59913e+06	7.20596e+06	3.92713e+06	2.87136e+06	2.7861e+06	2.2818e+06	2.40975e+06
238	196.054	196.054	196.054	196.055	132.589	131.65	133.224	2.20982	2.21	196.054_2.21	1.04745e+06	653648	640474	847940	694745	1.07699e+06	919187	1.22953e+06	931886	1.06138e+06	1.36426e+06	1.51345e+06	1.17472e+06	991128	1.10231e+06	1.08216e+06	1.31955e+06	1.8891e+06
239	196.894	196.894	196.886	196.901	54.8436	51.2227	59.878	0.914059	0.914	196.894_0.914	2.86517e+06	2.3059e+06	2.57372e+06	2.62187e+06	2.61303e+06	2.66857e+06	2.70915e+06	3.09089e+06	2.83758e+06	2.82734e+06	2.57809e+06	3.00275e+06	2.57573e+06	2.36395e+06	2.66482e+06	2.75535e+06	3.10024e+06	2.91532e+06
240	197.118	197.118	197.114	197.118	323.482	320.834	325.799	5.39137	5.391	197.118_5.391	114981	98698.2	111007	104344	116141	162345	108612	142791	87839	119436	125975	159557	129549	94860.1	125502	142722	119002	192120
241	197.055	197.055	197.017	197.058	132.327	113.542	168.796	2.20546	2.205	197.055_2.205	1.11624e+06	93801.1	82441.3	919006	81289.8	132505	134976	196642	134827	147074	1.03714e+06	1.26686e+06	1.02032e+06	158795	163292	973720	204831	1.43285e+06
242	197.118	197.118	197.117	197.119	451.951	451.517	452.889	7.53251	7.533	197.118_7.533	35929.1	25290.8	65586.3	23096.9	67212.6	182799	44740	170499	19216.8	44710.8	28707.3	173756	98833.3	24088.7	21333.9	41173	58820.9	65652.2
243	197.807	197.807	197.807	197.808	59.7703	53.5542	74.7598	0.996171	0.996	197.807_0.996	8.51682e+07	6.78472e+07	6.4427e+07	5.46899e+07	3.32582e+07	3.23442e+07	2.70375e+07	2.83893e+07	2.13356e+07	1.58483e+07	1.35423e+07	1.35345e+07	1.16037e+07	6.71268e+06	5.51063e+06	5.76521e+06	6.07505e+06	5.66897e+06
244	197.807	197.807	197.807	197.807	885.956	885.245	889.342	14.7659	14.766	197.807_14.766	1.07125e+08	9.6102e+07	9.17544e+07	7.78052e+07	6.15279e+07	5.4082e+07	5.06407e+07	4.37587e+07	4.0999e+07	1.90724e+07	1.5381e+07	9.67613e+06	9.48714e+06	4.87627e+06	3.66494e+06	3.36419e+06	2.97447e+06	3.0439e+06
245	197.807	197.807	197.807	197.826	131.175	130.035	132.473	2.18625	2.186	197.807_2.186	4.09857e+07	3.17546e+07	2.90228e+07	2.3671e+07	8.37986e+06	6.5503e+06	7.22803e+06	5.56344e+06	6.11659e+06	2.79059e+06	3.10056e+06	1.83444e+06	1.89904e+06	1.29078e+06	1.1613e+06	1.03457e+06	1.13263e+06	1.12674e+06
246	198.808	198.808	198.808	198.936	58.9728	55.7657	63.2205	0.98288	0.983	198.808_0.983	1.61517e+06	1.42325e+06	1.25861e+06	1.10986e+06	689081	705435	571442	560022	446249	282782	261225	235260	208278	89411.7	76368.9	82140.1	71782.4	71047.9
247	199.038	199.038	199.031	199.042	191.971	191.541	193.93	3.19952	3.2	199.038_3.2	465320	540884	562888	489439	1.0415e+06	1.25596e+06	957927	1.80817e+06	711902	980571	1.55534e+06	2.37683e+06	1.70509e+06	589552	744777	572453	408938	1.00768e+06
248	199.115	199.115	199.09	199.134	353.068	352.795	353.825	5.88446	5.884	199.115_5.884	2.87707e+06	3.05132e+06	3.19439e+06	2.83694e+06	3.38963e+06	3.06009e+06	2.86743e+06	3.05744e+06	2.28339e+06	1.61412e+06	1.73782e+06	1.85676e+06	1.3803e+06	986938	1.30277e+06	1.58852e+06	1.39121e+06	1.52574e+06
249	199.133	199.133	199.093	199.134	283.287	281.47	284.344	4.72145	4.721	199.133_4.721	1.44268e+06	1.31169e+06	1.27423e+06	1.05959e+06	1.03654e+06	823691	745646	800965	556687	367441	345008	369270	286901	163622	218885	246156	231663	243569
250	199.804	199.804	199.804	199.826	59.0433	53.5542	76.365	0.984054	0.984	199.804_0.984	3.88934e+07	3.10437e+07	2.97357e+07	2.55309e+07	1.55715e+07	1.50456e+07	1.26042e+07	1.3618e+07	1.00981e+07	7.49858e+06	6.38258e+06	6.39484e+06	5.36263e+06	3.23941e+06	2.60156e+06	2.73073e+06	2.88353e+06	2.68204e+06
251	199.804	199.804	199.804	199.805	885.873	884.911	889.342	14.7645	14.765	199.804_14.765	5.98804e+07	5.37455e+07	5.19272e+07	4.34706e+07	2.87733e+07	2.5218e+07	2.37062e+07	2.04341e+07	1.92228e+07	8.70144e+06	7.00943e+06	4.83757e+06	4.24556e+06	2.28294e+06	1.71174e+06	1.55506e+06	1.34625e+06	1.894e+06
252	200.059	200.059	200.044	200.075	181.127	169.429	191.552	3.01878	3.019	200.059_3.019	5141.77	13866.5	21042.3	6425.07	52541.1	54020.5	47506.5	79577.1	21129.1	51521.1	80027.4	150351	63713.9	23433.3	15916.8	15817.3	8134.25	36598.7
253	200.132	200.132	200.123	200.136	353.224	352.875	353.833	5.88707	5.887	200.132_5.887	298771	312245	333622	275856	374112	320151	301007	330537	234832	151558	166541	184887	128799	76345.8	122558	145597	133657	142971
254	200.127	200.127	200.122	200.13	222.206	221.942	223.364	3.70343	3.703	200.127_3.703	74082	33117	53341.4	47825.5	72725.2	52039	55078.4	55489.1	40643.4	339035	62637.1	129670	95127.5	53556.5	67859.1	66020	61325.4	83572.2
255	200.805	200.805	200.805	200.869	58.4485	50.9121	61.0573	0.974141	0.974	200.805_0.974	564667	499428	488044	426795	279597	273378	175388	164429	131845	85907.1	63254.4	55351	51132.4	13995.8	15606.7	16927.4	10699	9614.5
256	200.858	200.858	200.851	200.879	888.13	887.614	888.901	14.8022	14.802	200.858_14.802	3.72609e+06	3.65003e+06	3.84141e+06	3.50059e+06	3.86468e+06	3.37488e+06	3.51589e+06	3.50083e+06	3.41575e+06	3.33876e+06	3.48222e+06	3.3122e+06	3.29773e+06	3.01994e+06	3.04383e+06	2.92391e+06	2.91024e+06	3.19176e+06
257	201.113	201.113	201.071	201.114	274.521	274.026	274.882	4.57534	4.575	201.113_4.575	625354	505343	453186	505678	534959	558989	513539	522307	515607	588644	567233	594157	522505	413171	604516	658299	493901	1.09216e+06
258	201.11	201.11	200.896	201.113	29.0715	4.01937	50.132	0.484524	0.485	201.11_0.485	999733	883801	772596	597507	665211	608086	600317	976125	525948	491221	560850	477444	502448	496421	470194	537953	524473	381148
259	201.15	201.15	201.15	201.151	334.627	333.792	335.683	5.57711	5.577	201.15_5.577	92842.5	111079	99509.2	92494.7	100246	107619	97850	98681.6	83140.3	87505.1	87520.3	89554.8	76991.7	70015.1	73393.9	126309	76336.2	98649.1
260	201.801	201.801	201.801	201.802	59.7239	53.5542	75.2949	0.995398	0.995	201.801_0.995	6.618e+06	6.40343e+06	5.92386e+06	5.11886e+06	3.04534e+06	3.02592e+06	2.51759e+06	2.74021e+06	1.98222e+06	1.44854e+06	1.26358e+06	1.29704e+06	1.08774e+06	659400	552560	562274	559422	545565
261	201.906	201.906	201.802	201.906	886.94	885.245	889.073	14.7823	14.782	201.906_14.782	5.75973e+06	5.89872e+06	6.00753e+06	5.71551e+06	5.74087e+06	6.00072e+06	5.26946e+06	5.7078e+06	4.74058e+06	5.02846e+06	5.43261e+06	4.78561e+06	5.1511e+06	4.91919e+06	4.6434e+06	4.65408e+06	4.73895e+06	4.5751e+06
262	202.012	202.012	201.998	202.018	176.176	175.846	180.612	2.93627	2.936	202.012_2.936	286369	317231	251508	299917	300354	325895	347841	306809	401995	357878	369923	405784	412476	410161	469473	411643	430795	416474
263	202.051	202.051	202.05	202.052	103.796	103.371	104.355	1.72993	1.73	202.051_1.73	14383.7	6342.68	3609.5	3351.44	5142.34	3750.85	1967.53	1545.94	549.145	4738.86	2958.62	6353.64	4986.92	6376.9	12232.9	5104.18	3643.94	4137.26
264	203.08	203.08	203.074	203.082	103.704	102.807	112.422	1.7284	1.728	203.08_1.728	2.66466e+06	1.56933e+06	1.92324e+06	1.91238e+06	1.92299e+06	2.84842e+06	1.94324e+06	4.53072e+06	1.67118e+06	2.14085e+06	1.515e+06	4.42953e+06	2.55668e+06	1.08825e+06	2.85437e+06	3.27602e+06	2.59754e+06	2.99317e+06
265	203.019	203.019	203.018	203.076	212.015	190.766	212.977	3.53358	3.534	203.019_3.534	803506	659016	672256	863002	716008	805246	806093	842630	743751	1.07501e+06	1.10758e+06	1.12052e+06	979377	945154	775914	882782	1.14117e+06	1.39916e+06
266	203.836	203.836	203.799	203.868	51.4934	49.9862	61.7531	0.858223	0.858	203.836_0.858	836550	663152	542357	575856	506071	307645	271148	471141	420935	287608	300244	266573	348498	341082	207077	279134	213287	236331
267	204.086	204.086	203.878	204.087	48.7228	43.1516	52.0784	0.812047	0.812	204.086_0.812	631371	391451	427555	500139	424844	463018	399111	524578	353665	443401	448427	593570	472881	424844	392638	441325	426505	712706
268	204.085	204.085	204.025	204.119	104.18	94.1985	119.288	1.73634	1.736	204.085_1.736	326068	170638	197920	208535	205399	324350	289142	526489	176387	311353	185498	519155	292494	118690	323586	361838	308165	380373
269	204.902	204.902	204.894	204.903	56.6701	53.9814	61.4381	0.944502	0.945	204.902_0.945	1.17849e+06	962700	1.15823e+06	1.16659e+06	1.28018e+06	1.27849e+06	1.32614e+06	1.47888e+06	1.36488e+06	1.39418e+06	1.35017e+06	1.45376e+06	1.30478e+06	1.14343e+06	1.27948e+06	1.31154e+06	1.50147e+06	1.40401e+06
270	205.05	205.05	205.049	205.055	160.575	159.779	161.687	2.67624	2.676	205.05_2.676	138655	76032.6	178421	124775	171167	304027	211814	182435	189553	108910	120882	318509	296339	241030	178801	105115	113603	209518
271	205.118	205.118	205.074	205.121	393.662	392.637	394.022	6.56104	6.561	205.118_6.561	154418	137531	196543	150926	196078	489497	202066	342868	177521	172254	175808	350555	254908	174077	191010	180952	195919	212037
272	204.945	204.945	204.941	205.088	282.286	252.21	285.964	4.70476	4.705	204.945_4.705	173671	700845	329425	168526	229724	309054	614209	338566	224619	368745	848719	468135	286040	464560	592911	199282	856487	388309
273	206.081	206.081	206.078	206.082	169.721	168.68	174.021	2.82869	2.829	206.081_2.829	455927	271882	319758	374933	1.36069e+06	1.70521e+06	1.36052e+06	1.47836e+06	1.04928e+06	786092	375129	1.42991e+06	802572	252561	276516	326873	394126	343302
274	206.057	206.057	206.056	206.057	104.639	103.859	106.102	1.74398	1.744	206.057_1.744	278837	286627	282532	269065	296886	303110	320254	302030	312625	340573	348112	344615	359423	348142	371022	340110	370031	346282
275	206.082	206.082	205.984	206.082	65.6826	64.3962	67.7971	1.09471	1.095	206.082_1.095	67139.3	19915.7	30491	47534.5	33342.4	45554.3	35631.1	52624.8	24791.8	71230.2	63235.1	102096	69937.3	49803.9	49301.3	71960.1	89512.8	96742.1
276	207.082	207.082	207.078	207.104	364.622	364.281	365.647	6.07704	6.077	207.082_6.077	1.5819e+06	1.55559e+06	1.64229e+06	1.63706e+06	1.63645e+06	1.62654e+06	1.63092e+06	1.62829e+06	1.59631e+06	1.5906e+06	1.59853e+06	1.60369e+06	1.5945e+06	1.5394e+06	1.56506e+06	1.57543e+06	1.56445e+06	1.57618e+06
277	206.943	206.943	206.919	207.102	282.548	281.799	287.362	4.70913	4.709	206.943_4.709	98295.5	428006	206243	85756.8	120878	76147.5	388853	207942	112284	223929	542675	304784	151333	283211	147210	93035.1	548477	233610
278	208.103	208.103	208.098	208.108	365.171	364.693	366.105	6.08618	6.086	208.103_6.086	164610	153138	150966	156381	153985	161744	161714	165834	160333	174417	168843	162178	165297	156058	157244	170123	165397	158471
279	208.06	208.06	208.051	208.063	93.7281	92.5309	94.3077	1.56214	1.562	208.06_1.562	91499.9	41478.6	51108.1	86491.9	98642.5	115422	101445	134165	89602.2	104702	109132	161163	115948	73293	80782.3	91799.4	118244	140911
280	208.025	208.025	208.022	208.027	46.6494	45.1143	46.8589	0.777491	0.777	208.025_0.777	16241	12551.6	7730.47	17572.6	56805	58408.5	34218.9	64520.6	43092.8	19755.4	22563.2	90190.1	36366.7	22145.6	9446.77	25929	4605.05	14903.7
281	209.097	209.097	209.061	209.118	257.197	254.487	260.385	4.28662	4.287	209.097_4.287	1.11345e+06	442056	533103	1.12588e+06	334820	594060	1.07118e+06	663456	1.0505e+06	1.04312e+06	1.06186e+06	700749	584054	1.05371e+06	1.02624e+06	1.0994e+06	417898	547296
282	209.118	209.118	209.118	209.119	488.125	486.74	489.476	8.13541	8.135	209.118_8.135	104615	90681	184151	91509.3	170046	505387	156852	416740	87905	146249	90743.6	458267	277430	107842	84366.4	139095	167710	169954
283	209.029	209.029	209.024	209.081	132.842	132.276	165.624	2.21403	2.214	209.029_2.214	1.74762e+06	1.3622e+06	1.16911e+06	1.82346e+06	1.37807e+06	1.58408e+06	1.56298e+06	1.51241e+06	1.46842e+06	2.03621e+06	2.25845e+06	2.79563e+06	2.36331e+06	1.55982e+06	1.89447e+06	1.9643e+06	2.0239e+06	2.76551e+06
284	209.084	209.084	209.082	209.1	227.95	225.814	228.943	3.79916	3.799	209.084_3.799	499630	336374	315037	366433	385158	455401	474420	411598	479161	464934	451649	483371	445146	693872	682962	541373	415467	811746
285	209.154	209.154	209.154	209.154	378.739	378.427	379.244	6.31231	6.312	209.154_6.312	798713	765862	758856	767412	778042	759413	775477	745721	765064	779070	800747	749104	762264	789414	794313	791868	758442	876464
286	210.04	210.04	210.034	210.04	160.574	159.537	162.018	2.67623	2.676	210.04_2.676	6.1964e+06	3.80319e+06	5.58862e+06	6.19448e+06	5.01109e+06	6.3316e+06	4.82257e+06	7.1453e+06	3.61594e+06	1.25581e+07	8.93973e+06	7.84006e+06	7.05892e+06	6.27393e+06	8.02907e+06	8.04723e+06	9.76142e+06	8.80206e+06
287	210.118	210.118	210.113	210.121	256.489	254.222	259.253	4.27482	4.275	210.118_4.275	48314.7	59339.4	68103.3	48146.2	56930.1	94480.7	46761.7	94271.9	33346.3	94142.4	70794.6	110214	97827	62796.9	65352.5	78520.1	99753.6	106300
288	210.842	210.842	210.842	210.842	888.878	888.258	889.489	14.8146	14.815	210.842_14.815	3.87307e+06	3.61216e+06	3.3772e+06	3.38027e+06	2.42079e+06	2.49899e+06	2.44914e+06	2.36542e+06	2.25032e+06	1.63507e+06	1.82824e+06	1.59414e+06	1.64046e+06	1.27483e+06	1.20735e+06	1.15903e+06	1.12454e+06	1.03833e+06
289	210.935	210.935	210.934	210.936	48.1799	45.038	49.8884	0.802998	0.803	210.935_0.803	494732	655491	602804	594455	424538	348263	396648	323298	375655	377041	496370	313110	458359	577161	414360	444529	401942	385046
290	211.061	211.061	211.024	211.063	205.678	204.522	206.46	3.42797	3.428	211.061_3.428	106911	95185.9	179910	163236	353903	399881	356193	1.17133e+06	268426	325786	268290	1.24259e+06	511788	125494	164914	256280	332417	313435
291	211.01	211.01	211.001	211.02	159.543	158.618	160.616	2.65905	2.659	211.01_2.659	1.0899e+06	896983	1.03968e+06	1.05841e+06	1.0563e+06	1.26433e+06	1.03105e+06	1.28035e+06	937891	1.6382e+06	1.28892e+06	1.31176e+06	1.2098e+06	1.04575e+06	1.19983e+06	1.18231e+06	1.04148e+06	1.23926e+06
292	211.02	211.02	211.005	211.061	81.4536	79.1911	106.111	1.35756	1.358	211.02_1.358	474505	476754	423421	390940	267189	370111	383435	382571	375578	398866	480465	396803	425163	598108	456927	435955	435829	414205
293	211.134	211.134	211.121	211.134	365.043	364.526	365.727	6.08406	6.084	211.134_6.084	714887	1.27682e+06	1.1864e+06	1.16565e+06	463126	535582	383109	591733	239987	327672	1.43806e+06	508506	897458	1.21231e+06	1.0686e+06	768998	1.30078e+06	1.70311e+06
294	211.134	211.134	211.127	211.134	285.551	284.628	286.089	4.75919	4.759	211.134_4.759	94253	136501	126215	129752	92729.9	88272.7	75510.4	94846.2	78407.5	110197	172790	118262	140480	159525	155286	130617	175678	224529
295	211.981	211.981	211.927	212.025	81.424	78.1173	82.1254	1.35707	1.357	211.981_1.357	181208	227556	212889	198844	229791	244054	230233	258257	222450	119147	125602	347797	334870	114630	123219	137072	323286	382453
296	212.137	212.137	212.126	212.137	365.076	364.734	365.644	6.08461	6.085	212.137_6.085	33983.6	110640	94866.7	113276	17089.7	22227.7	11543	23879.9	2314.29	10061.8	168549	31863.4	84719.3	130685	105852	57552.2	152081	200910
297	212.839	212.839	212.839	212.839	889.027	888.056	889.852	14.8171	14.817	212.839_14.817	1.82299e+06	1.61005e+06	1.51626e+06	1.65691e+06	1.48613e+06	1.46973e+06	1.05731e+06	1.02099e+06	1.09626e+06	784547	916996	794775	768433	583191	635923	580093	540753	480222
298	212.915	212.915	212.915	212.919	59.6847	52.5581	65.2046	0.994745	0.995	212.915_0.995	1.57281e+06	1.5908e+06	1.60471e+06	1.58663e+06	1.69103e+06	1.69126e+06	1.66649e+06	1.75824e+06	1.7246e+06	1.68225e+06	1.57474e+06	1.69371e+06	1.63236e+06	1.65586e+06	1.71658e+06	1.70927e+06	1.61885e+06	1.64383e+06
299	213.14	213.14	213.097	213.15	348.935	348.514	369.329	5.81558	5.816	213.14_5.816	3.88107e+06	6.45905e+06	4.62858e+06	5.80395e+06	2.87376e+06	2.46777e+06	2.32969e+06	2.34079e+06	1.33864e+06	1.8472e+06	8.81984e+06	1.9813e+06	3.09528e+06	4.85103e+06	5.06635e+06	4.77326e+06	8.04804e+06	6.529e+06
300	214.008	214.008	213.999	214.02	48.0158	47.31	48.4154	0.800263	0.8	214.008_0.8	107755	101910	85718.8	103924	81544.7	22643.8	69130.2	48149	78578.6	78824.9	88982.4	57366.8	108032	108194	90594.9	117657	91798.6	99520.6
301	214.122	214.122	214.099	214.141	268.809	267.494	270.195	4.48015	4.48	214.122_4.48	231965	134189	174897	153972	237548	202495	185709	207219	177599	982610	221212	420937	312207	211256	230774	455379	217308	345291
302	214.153	214.153	214.152	214.153	349.079	348.743	349.461	5.81798	5.818	214.153_5.818	312283	728919	545476	666229	136774	99629.7	97550.7	91911.5	40843.2	120728	1.05164e+06	114377	258542	521741	529432	500699	923524	741480
303	215.032	215.032	215.017	215.076	104.252	103.587	113.543	1.73753	1.738	215.032_1.738	42649.1	40297.6	44146	46185.1	56352.7	49794.6	57827.3	48842	56151.6	52544.3	67348.6	72217.9	69201.3	91037.5	78984.1	73819.6	79372.8	68341.5
304	215.061	215.061	215.054	215.066	166.341	164.733	169.215	2.77236	2.772	215.061_2.772	48186.9	42288.8	21075	29346.9	193141	206914	203253	177256	150587	66705.3	55873.8	256547	127311	74914.4	61805.2	44931	47614.6	80448.8
305	215.129	215.129	215.129	215.129	319.232	318.594	319.519	5.32053	5.321	215.129_5.321	740085	582700	580386	587248	673878	691617	647566	647199	611984	724553	650419	752075	617465	496945	699571	829727	588024	963936
306	215.165	215.165	215.165	215.165	379.941	378.717	381.166	6.33236	6.332	215.165_6.332	207259	209090	215468	209636	239848	227352	223664	221032	242181	217583	205379	197184	178537	173719	203609	334995	193311	249641
307	216.037	216.037	216.034	216.108	104.085	103.281	130.112	1.73476	1.735	216.037_1.735	28792.1	18746.8	19343.4	10300.8	6833.81	12551.5	6834.93	5967.8	4080.8	5378.07	4181.57	1549.36	1141.58	4509.87	5142.07	1629.17	4856.06	17734.5
308	217.108	217.108	217.107	217.109	204.762	203.913	205.153	3.4127	3.413	217.108_3.413	116954	79332.5	66840.7	66383.2	84862.3	122943	64749.3	71304.6	49161.2	79105.2	89489.1	155606	109946	80273.7	169787	78235.2	91377.7	184359
309	216.998	216.998	216.985	217.009	89.8121	87.5257	97.1016	1.49687	1.497	216.998_1.497	51747.9	63536	55185.9	58094.6	70568.4	57734.1	68338.9	52699.5	74959.9	76846.2	84524.9	69575.2	87925.8	90153.2	86883.6	82417	92807.8	91148.1
310	217.052	217.052	217.051	217.075	151.103	150.478	153.199	2.51838	2.518	217.052_2.518	30328.1	15286.5	24804.4	20527.7	39288.7	64029.7	32707.2	47875.4	40652.6	76163.4	82865.8	79058.1	68959.6	73493.8	108711	54032.1	72759.5	100222
311	216.923	216.923	216.915	217.04	53.4269	47.0461	55.1935	0.890448	0.89	216.923_0.89	1.45429e+06	919925	1.2439e+06	1.3563e+06	1.24249e+06	1.49192e+06	1.42866e+06	1.80539e+06	1.44343e+06	1.55512e+06	1.33844e+06	1.89725e+06	1.45009e+06	928330	983824	1.32661e+06	1.62485e+06	1.53443e+06
312	217.85	217.85	217.85	217.85	62.6085	59.4092	64.5941	1.04347	1.043	217.85_1.043	2.65491e+06	2.5595e+06	2.56415e+06	2.43213e+06	1.9722e+06	1.89293e+06	1.76473e+06	1.78373e+06	1.67274e+06	1.38255e+06	1.39014e+06	1.30199e+06	1.25932e+06	1.0688e+06	936958	967335	953788	942288
313	218.103	218.103	218.103	218.103	89.7921	87.1507	100.066	1.49653	1.497	218.103_1.497	1.51807e+07	1.2037e+07	1.05692e+07	7.92718e+06	6.19089e+06	5.79765e+06	4.94512e+06	4.98956e+06	3.48449e+06	1.84975e+06	1.52277e+06	1.86119e+06	1.53659e+06	1.12457e+06	980007	997363	831974	979790
314	218.988	218.988	218.873	218.989	888.587	887.716	889.277	14.8098	14.81	218.988_14.81	3.6722e+06	3.48799e+06	3.63463e+06	4.15041e+06	4.2265e+06	3.83964e+06	3.67215e+06	3.61069e+06	3.59283e+06	3.90795e+06	3.85503e+06	4.03093e+06	3.82692e+06	3.5797e+06	3.58573e+06	3.48336e+06	3.52667e+06	3.67351e+06
315	219.108	219.108	219.099	219.111	89.5103	88.5667	90.3455	1.49184	1.492	219.108_1.492	1.68508e+06	1.23564e+06	1.05876e+06	780084	617776	574404	491174	527216	380339	217172	184850	261601	193550	145286	152561	153494	127768	147051
316	219.175	219.175	219.16	219.175	27.2233	21.3568	31.1502	0.453722	0.454	219.175_0.454	6.19501e+06	5.84779e+06	5.96444e+06	5.02525e+06	5.6502e+06	5.17124e+06	5.06175e+06	4.99037e+06	4.72543e+06	4.4098e+06	5.27825e+06	5.12617e+06	4.9748e+06	5.15805e+06	4.67697e+06	4.56131e+06	4.90047e+06	4.60909e+06
317	219.845	219.845	219.845	219.845	59.7769	55.8171	69.9408	0.996281	0.996	219.845_0.996	4.39914e+07	4.23013e+07	4.17107e+07	3.84115e+07	3.60614e+07	3.99788e+07	3.51544e+07	3.92363e+07	2.8317e+07	2.43179e+07	2.13936e+07	2.52462e+07	2.02719e+07	1.66787e+07	1.39462e+07	1.4248e+07	1.49481e+07	1.3776e+07
318	219.845	219.845	219.845	219.845	130.308	129.682	131.086	2.1718	2.172	219.845_2.172	4.01945e+07	3.59689e+07	3.48295e+07	3.21688e+07	1.8471e+07	1.47498e+07	1.69366e+07	1.37834e+07	1.68711e+07	1.13275e+07	1.38978e+07	8.62068e+06	1.01722e+07	1.09486e+07	1.03941e+07	9.71646e+06	9.55305e+06	9.43246e+06
319	220.097	220.097	220.096	220.098	215.364	214.849	216.072	3.58941	3.589	220.097_3.589	279316	217845	207424	175694	147193	130459	121415	106543	83660.9	24537	19436	25102.3	16449.5	5482.29	11241.7	10207.6	9521.21	13014.4
320	220.845	220.845	220.845	220.845	60.1311	55.8171	69.9408	1.00219	1.002	220.845_1.002	2.7721e+06	2.68724e+06	2.58622e+06	2.37466e+06	2.2363e+06	2.15397e+06	2.16005e+06	2.41195e+06	1.76456e+06	1.66227e+06	1.36923e+06	1.53036e+06	1.28099e+06	1.00634e+06	835527	837759	910444	808350
321	220.845	220.845	220.845	220.845	130.089	129.148	130.833	2.16815	2.168	220.845_2.168	2.7291e+06	2.44933e+06	2.33992e+06	2.16005e+06	1.15797e+06	917023	1.05774e+06	848412	1.07053e+06	696726	942320	497948	632878	731246	682467	640221	616083	582723
322	221.103	221.103	221.093	221.107	358.939	350.924	360.779	5.98232	5.982	221.103_5.982	734322	719668	729225	700679	782547	819776	758428	898278	701856	641090	662403	759974	743664	683618	703554	675542	664866	775928
323	221.082	221.082	221.067	221.082	283.75	249.513	285.955	4.72916	4.729	221.082_4.729	264834	266186	273336	297781	346062	365904	351870	383713	361772	445649	445243	451131	437927	442831	460839	469697	508872	500006
324	221.066	221.066	221.064	221.067	141.037	139.953	142.183	2.35061	2.351	221.066_2.351	6693.32	2429.48	2672.41	19905.9	1653	6959.85	17836.1	38325.3	24021.8	35310	50109	30470.5	12937.9	10009.7	10165.5	23376.3	37471.3	7379.46
325	221.154	221.154	221.154	221.155	537.939	537.71	538.96	8.96564	8.966	221.154_8.966	971563	927569	980022	1.03488e+06	1.02282e+06	1.02934e+06	994001	1.04315e+06	995129	1.1086e+06	1.19265e+06	1.17959e+06	1.18896e+06	1.20594e+06	1.26923e+06	1.26843e+06	1.32265e+06	1.27672e+06
326	221.842	221.842	221.842	221.842	129.98	129.634	131.086	2.16634	2.166	221.842_2.166	2.57302e+07	2.28653e+07	2.15947e+07	1.98163e+07	1.14223e+07	9.38683e+06	1.06282e+07	8.62736e+06	1.06061e+07	6.94871e+06	8.76153e+06	5.4467e+06	6.45762e+06	6.84548e+06	6.50332e+06	6.13997e+06	6.0626e+06	5.87013e+06
327	221.842	221.842	221.842	221.995	60.3893	55.8171	74.4383	1.00649	1.006	221.842_1.006	2.72472e+07	491249	494303	478640	2.26675e+07	2.44196e+07	2.17066e+07	2.39113e+07	1.63906e+07	1.55411e+07	1.33616e+07	1.58584e+07	1.25909e+07	1.03074e+07	8.51686e+06	8.71425e+06	9.15397e+06	8.53037e+06
328	221.903	221.903	221.903	221.905	888.999	887.039	891.702	14.8167	14.817	221.903_14.817	1.36677e+06	1.02364e+06	948950	1.14421e+06	771506	1.01073e+06	689510	970580	695407	585018	618522	663725	493042	476178	471261	367667	432912	450074
329	221.988	221.988	221.98	222.063	167.625	145.239	168.482	2.79374	2.794	221.988_2.794	211740	165192	149010	88158.5	192890	118549	97704.4	32828	2612.86	100395	109674	135467	174758	120914	66786.8	253631	160769	257906
330	222.158	222.158	222.157	222.158	537.247	537.047	537.565	8.95411	8.954	222.158_8.954	123221	114281	119157	123043	122628	123153	127073	128699	115421	138089	152746	143962	151297	142623	153313	151608	159785	154377
331	222.007	222.007	222.003	222.031	74.2867	72.3045	74.8507	1.23811	1.238	222.007_1.238	566640	427181	465321	442622	511491	620845	500570	564120	452603	491977	430250	607519	459796	358540	392081	465130	484196	553664
332	223.098	223.098	223.097	223.098	318.166	317.851	319.017	5.30277	5.303	223.098_5.303	788554	757384	810675	808033	841148	898994	842874	919304	844042	924902	916054	1.00438e+06	945716	888082	875374	930585	955622	947412
333	223.061	223.061	223.061	223.063	203.811	203.376	204.21	3.39685	3.397	223.061_3.397	327218	219789	379337	225075	408183	325439	285032	164546	105281	193552	263935	301515	426651	364788	212235	259994	249133	460655
334	223.13	223.13	223.006	223.133	394.034	366.657	394.773	6.56724	6.567	223.13_6.567	1.98396e+06	1.75071e+06	3.80135e+06	1.81795e+06	3.69625e+06	1.41708e+07	2.97455e+06	9.25021e+06	1.59779e+06	2.17008e+06	1.61429e+06	8.53887e+06	5.49972e+06	1.8338e+06	1.03036e+06	2.45292e+06	2.7836e+06	3.45733e+06
335	223.839	223.839	223.839	223.839	130.246	129.415	131.086	2.17076	2.171	223.839_2.171	4.4216e+06	3.91669e+06	3.84207e+06	3.57145e+06	2.01735e+06	1.63883e+06	1.80962e+06	1.45083e+06	1.83923e+06	1.21345e+06	1.58399e+06	891356	1.1399e+06	1.2465e+06	1.17029e+06	1.09773e+06	1.09504e+06	1.09493e+06
336	223.839	223.839	223.839	223.951	59.8126	49.2216	69.405	0.996877	0.997	223.839_0.997	4.52922e+06	4.38032e+06	4.44666e+06	4.1475e+06	3.69425e+06	4.21034e+06	3.86628e+06	4.34261e+06	2.95683e+06	2.74395e+06	2.2426e+06	2.73626e+06	2.14284e+06	1.79921e+06	1.52071e+06	1.55174e+06	1.66533e+06	1.46505e+06
337	224.092	224.092	224.092	224.093	447.618	447.286	448.532	7.4603	7.46	224.092_7.46	1.29885e+06	1.2367e+06	1.28185e+06	1.30148e+06	1.35946e+06	1.3977e+06	1.39481e+06	1.39289e+06	1.4037e+06	1.46884e+06	1.48269e+06	1.46335e+06	1.51792e+06	1.54739e+06	1.5729e+06	1.5616e+06	1.58914e+06	1.5227e+06
338	224.012	224.012	223.997	224.023	367.088	365.593	367.512	6.11813	6.118	224.012_6.118	100250	91004.7	113759	104681	110033	109652	104863	129782	124779	117118	118962	125141	126166	124446	113496	122346	125314	163035
339	224.061	224.061	224.057	224.075	332.008	328.471	332.928	5.53346	5.533	224.061_5.533	355551	307276	342464	412632	440382	448309	465460	531274	476468	494774	535303	596888	555853	568717	579983	621928	586917	601592
340	224.137	224.137	224.128	224.137	394.044	393.875	394.482	6.5674	6.567	224.137_6.567	217335	190864	473579	199807	463263	1.92848e+06	355483	1.26181e+06	189630	272060	188010	1.15377e+06	711936	232807	168472	304923	350843	442982
341	224.017	224.017	224.005	224.026	75.2639	74.353	76.1107	1.2544	1.254	224.017_1.254	124377	87487.1	103511	101063	115676	150425	118050	129310	88692.1	121574	90103.2	155327	111633	64362.2	88213.8	97563.8	107976	128871
342	225.067	225.067	225.062	225.088	103.063	94.126	112.422	1.71772	1.718	225.067_1.718	667051	989005	482032	410924	384584	540539	404164	546377	362997	384547	425455	469781	348122	266124	318731	416414	314544	445460
343	225.097	225.097	225.097	225.097	446.912	446.719	447.21	7.44853	7.449	225.097_7.449	131550	107720	122506	132134	131707	139534	137956	140596	145129	142295	152803	142569	141810	162735	157852	160044	165941	157236
344	225.136	225.136	225.088	225.151	374.378	373.759	375.182	6.23963	6.24	225.136_6.24	506039	323903	125104	269787	1.13308e+06	1.3557e+06	914996	1.94388e+06	248610	409032	305874	2.09039e+06	1.30473e+06	184035	101922	246143	350254	947836
345	226.069	226.069	226.066	226.112	103.615	98.134	112.159	1.72691	1.727	226.069_1.727	120753	137122	80697.1	55041.9	48083.5	46123.4	36818.3	41968	26789.1	15240.6	28122.6	20968.8	19131.1	14749.1	17350.5	23027.8	13945.7	22030.1
346	226.927	226.927	226.92	226.927	56.5798	53.4492	60.9429	0.942997	0.943	226.927_0.943	1.15583e+06	1.00324e+06	1.12468e+06	1.157e+06	1.14658e+06	1.15893e+06	1.24529e+06	1.38609e+06	1.31566e+06	1.25131e+06	1.23755e+06	1.32785e+06	1.23e+06	1.10599e+06	1.25017e+06	1.2752e+06	1.43173e+06	1.36102e+06
347	227.102	227.102	227.074	227.104	109.811	104.8	110.677	1.83019	1.83	227.102_1.83	702961	552043	491103	352877	293274	288179	255806	268264	174468	321353	94947.2	118678	90300.4	60555.2	53114.1	116393	59149.4	162932
348	227.161	227.161	227.159	227.165	401.864	400.57	402.852	6.69774	6.698	227.161_6.698	1.44189e+06	1.62458e+06	1.8058e+06	1.5931e+06	2.19981e+06	1.91579e+06	1.82609e+06	1.92056e+06	2.12541e+06	1.04893e+06	1.14335e+06	1.32126e+06	926366	935209	970223	1.22033e+06	1.06435e+06	1.17548e+06
349	227.099	227.099	227.073	227.13	365.129	334.46	367.408	6.08548	6.085	227.099_6.085	2.6243e+06	1.22412e+06	2.47028e+06	2.79554e+06	2.71874e+06	2.84768e+06	2.22862e+06	2.58464e+06	2.71667e+06	2.49698e+06	1.46668e+06	2.46891e+06	2.63871e+06	2.35448e+06	2.60175e+06	2.66182e+06	1.40318e+06	2.44935e+06
350	227.129	227.129	227.103	227.129	256.634	253.957	259.384	4.27723	4.277	227.129_4.277	329685	450870	518878	318244	314386	561394	235363	607509	112975	150545	300415	657928	529734	293938	253950	312284	396977	586531
351	228.063	228.063	228.06	228.064	47.5276	45.5831	49.408	0.792127	0.792	228.063_0.792	2.13159e+06	2.11489e+06	2.01609e+06	2.1662e+06	1.5418e+06	1.72092e+06	1.72689e+06	1.85003e+06	1.64133e+06	1.79725e+06	1.60376e+06	2.23782e+06	1.81081e+06	1.59579e+06	1.8483e+06	1.64269e+06	1.76039e+06	1.64591e+06
352	228.161	228.161	228.16	228.161	312.677	312.207	313.142	5.21128	5.211	228.161_5.211	384621	196049	267915	236316	333897	344333	286131	291260	241019	1.79385e+06	333417	764156	512620	281474	333456	302603	323426	533719
353	228.121	228.121	228.114	228.131	366.106	365.392	367.19	6.10177	6.102	228.121_6.102	280067	161465	235574	298538	281006	303475	204241	257457	269932	259659	206320	244892	268067	229046	271740	273168	179903	244092
354	228.903	228.903	228.902	228.903	888.547	887.698	889.308	14.8091	14.809	228.903_14.809	2.37414e+06	2.34167e+06	2.31261e+06	2.43408e+06	2.65597e+06	2.2826e+06	2.75617e+06	2.34466e+06	2.48688e+06	2.9016e+06	2.86946e+06	3.01677e+06	3.02057e+06	2.78692e+06	3.2021e+06	2.59408e+06	2.89977e+06	2.95806e+06
355	228.944	228.944	228.939	228.945	47.8073	46.1281	49.4042	0.796789	0.797	228.944_0.797	486799	731164	590244	613404	405031	140135	326940	155225	278549	299480	540133	127783	502301	766414	521018	517430	412950	390369
356	229.111	229.111	229.108	229.121	120.091	91.3103	129.427	2.00152	2.002	229.111_2.002	359487	265789	278763	269937	212407	282358	202182	212839	149964	268385	270453	309994	265393	271229	370875	257820	494182	322925
357	229.145	229.145	229.144	229.145	362.088	361.577	363.237	6.0348	6.035	229.145_6.035	439972	397317	377463	416129	387017	411515	372806	404846	398156	433983	476950	441307	436764	377480	485335	531853	405003	679502
358	229.181	229.181	229.181	229.181	419.165	417.601	420.148	6.98608	6.986	229.181_6.986	152957	154342	168729	159387	193277	176582	180521	164019	233372	156599	155730	161036	140024	166834	158661	234450	162357	191180
359	229.081	229.081	229.043	229.145	244.887	238.562	251.026	4.08146	4.081	229.081_4.081	2.43519e+06	387735	2.4749e+06	311261	2.43237e+06	2.40586e+06	2.40698e+06	2.42738e+06	2.39407e+06	2.38366e+06	575306	2.38565e+06	2.3654e+06	291415	291164	295348	451526	493905
360	229.133	229.133	229.127	229.164	315.978	312.425	320.581	5.2663	5.266	229.133_5.266	211293	196178	205776	194537	253756	217968	220327	211307	165409	331724	168386	216455	172666	130949	143230	148975	151278	186965
361	229.99	229.99	229.986	230.049	30.7727	5.6936	41.6656	0.512878	0.513	229.99_0.513	943360	819481	874017	750116	884230	866393	844210	817187	809121	781328	865793	810226	787493	820287	788993	878000	892339	773705
362	230.121	230.121	230.109	230.127	244.792	242.201	246.882	4.07986	4.08	230.121_4.08	69709.8	93737.7	71917.6	90516.6	86758.7	75669.6	80438.2	78892.3	82108	81305.2	115110	75605.8	96537	103923	109124	111777	125456	122709
363	231.068	231.068	231.041	231.07	360.526	360.379	361.094	6.00877	6.009	231.068_6.009	48321.1	44661.3	50607.6	44788.8	815803	287339	533189	711109	73513.8	285511	124605	466185	283355	70124.2	84515.5	340623	99131	70305.2
364	231.057	231.057	231.029	231.078	240.14	239.612	240.593	4.00233	4.002	231.057_4.002	1.08399e+06	1.02609e+06	987935	963999	1.03534e+06	1.0583e+06	967088	974995	975629	975897	925215	969559	936467	894301	907927	910082	902847	879924
365	231.13	231.13	231.127	231.136	453.595	453.019	453.91	7.55992	7.56	231.13_7.56	2.34381e+06	2.32264e+06	2.3007e+06	2.2837e+06	2.37783e+06	2.34353e+06	2.35689e+06	2.35639e+06	2.32291e+06	2.29271e+06	2.34906e+06	2.23512e+06	2.33277e+06	2.22687e+06	2.28557e+06	2.25733e+06	2.277e+06	2.27749e+06
366	232.058	232.058	231.931	232.059	74.1638	51.7527	75.003	1.23606	1.236	232.058_1.236	1.16878e+06	781636	968665	956015	1.1394e+06	1.49375e+06	1.08369e+06	1.33815e+06	872527	1.23839e+06	957922	1.63644e+06	1.13726e+06	733179	941445	1.13055e+06	1.26025e+06	1.54072e+06
367	232.023	232.023	232.012	232.024	168.349	167.842	168.946	2.80582	2.806	232.023_2.806	343421	272990	241532	174186	359321	241574	203288	82115.1	15557.6	231807	297963	294148	384549	293740	171173	540378	351999	530744
368	232.119	232.119	232.117	232.119	117.636	116.473	118.445	1.96061	1.961	232.119_1.961	1.60623e+06	1.18587e+06	1.01531e+06	735512	582367	558851	469211	513867	322857	139481	118942	138275	95094.4	45890.4	56552.2	59514.8	50247.4	49160.5
369	232.141	232.141	232.14	232.143	453.958	453.523	454.428	7.56597	7.566	232.141_7.566	338088	332339	339826	336332	351341	362595	360730	359151	343591	348813	354682	344383	351466	342586	333134	333742	351387	341779
370	232.972	232.972	232.971	232.98	80.8089	79.6175	81.1337	1.34682	1.347	232.972_1.347	447190	461185	439247	418529	414069	398103	400208	401735	390448	366513	356586	367365	355384	358224	342768	345887	349369	337424
371	233.155	233.155	233.154	233.155	544.51	544.287	544.967	9.07517	9.075	233.155_9.075	2.48883e+06	2.41736e+06	2.42043e+06	2.35455e+06	2.30215e+06	2.42776e+06	2.27171e+06	2.40131e+06	2.32532e+06	2.30316e+06	2.38355e+06	2.4829e+06	2.42605e+06	2.35807e+06	2.49592e+06	2.58652e+06	2.48437e+06	2.53976e+06
372	233.13	233.13	233.129	233.131	119.232	118.672	121.117	1.9872	1.987	233.13_1.987	557638	546888	799818	554812	1.40971e+07	1.41782e+07	1.39804e+07	2.98543e+07	1.14791e+07	2.33502e+07	4.04291e+06	1.65125e+07	8.63224e+06	500332	435444	505313	471088	560526
373	234.157	234.157	234.148	234.158	544.594	544.281	545.276	9.07656	9.077	234.157_9.077	346506	349149	351176	356171	351381	371107	367676	357443	359518	356175	382440	390688	382235	370190	374270	371297	401625	389190
374	234.133	234.133	234.131	234.133	119.232	118.672	121.117	1.9872	1.987	234.133_1.987	21314.9	24812.6	61600.9	25036.4	1.92008e+06	1.94094e+06	1.92556e+06	4.1351e+06	1.54259e+06	3.25342e+06	532278	2.30539e+06	1.18637e+06	24077.4	22143.7	31212.7	21460.4	26016.8
375	234.82	234.82	234.82	234.82	886.404	884.296	888.103	14.7734	14.773	234.82_14.773	1.14324e+07	1.06767e+07	6.09338e+06	1.07176e+07	8.86812e+06	8.65056e+06	8.56636e+06	8.07019e+06	7.61213e+06	5.85534e+06	5.39979e+06	4.8501e+06	4.518e+06	2.89738e+06	2.28074e+06	2.29507e+06	1.92017e+06	2.16978e+06
376	235.007	235.007	234.917	235.04	48.0783	46.1722	51.1019	0.801305	0.801	235.007_0.801	686655	761236	635056	665190	527698	450447	518564	411461	427886	439438	649506	370266	598312	601763	595058	534801	538050	514772
377	235.097	235.097	235.097	235.098	370.108	369.412	370.713	6.16847	6.168	235.097_6.168	341144	322449	324385	318268	289350	290888	290640	295615	278895	273086	266020	253991	268148	248928	252382	239194	240965	237746
378	235.106	235.106	235.06	235.114	161.69	160.365	162.65	2.69483	2.695	235.106_2.695	74469.8	25529.7	87165	117251	102205	145836	119734	203513	85018.5	733012	318523	229450	159958	120073	136941	244470	340620	193881
379	235.171	235.171	235.17	235.171	566.684	566.4	567.772	9.44474	9.445	235.171_9.445	1.25556e+06	1.22809e+06	1.22568e+06	1.2653e+06	1.26653e+06	1.32974e+06	1.29784e+06	1.33617e+06	1.32031e+06	1.35883e+06	1.32956e+06	1.34129e+06	1.39353e+06	1.36551e+06	1.50721e+06	1.38697e+06	1.40769e+06	1.39826e+06
380	236.111	236.111	236.104	236.115	411.448	410.923	412.97	6.85746	6.857	236.111_6.857	222443	198584	213520	217870	221026	235978	231521	255229	228925	248592	258632	256055	254376	260793	279111	266590	258885	271305
381	236.092	236.092	236.09	236.093	458.23	457.406	458.855	7.63717	7.637	236.092_7.637	280536	263855	283949	264256	228261	244046	236142	246153	241644	230843	245158	223694	209263	200763	205653	190800	199739	187410
382	235.926	235.926	235.926	236.058	56.6411	46.5032	60.1009	0.944019	0.944	235.926_0.944	6.76155e+06	7.16141e+06	6.9985e+06	7.29896e+06	7.66906e+06	7.75244e+06	7.76649e+06	7.90161e+06	8.20278e+06	7.82347e+06	7.33532e+06	7.64053e+06	7.39483e+06	7.65077e+06	7.49685e+06	7.51579e+06	7.2564e+06	7.27289e+06
383	236.093	236.093	236.088	236.095	252.107	251.874	252.423	4.20178	4.202	236.093_4.202	112449	67879.1	74459.5	139232	94793.4	91149.6	97653.8	94282.4	87101.1	110693	82035.5	91030.6	81071	91022.1	94327.2	81330.8	84613.4	99734.4
384	236.173	236.173	236.17	236.174	566.205	565.841	567.232	9.43676	9.437	236.173_9.437	177090	188636	177620	191960	194796	190170	197433	200417	192279	204608	201763	199907	198926	198305	236264	205602	210078	217835
385	236.817	236.817	236.817	236.818	886.72	882.526	888.013	14.7787	14.779	236.817_14.779	3.9867e+06	2.37893e+06	1.95773e+06	3.84839e+06	2.97456e+06	2.8514e+06	2.83462e+06	2.61309e+06	1.54336e+06	2.00024e+06	1.75261e+06	1.22572e+06	1.50362e+06	931060	743081	717749	574258	635481
386	237.062	237.062	237.039	237.08	192.955	190.471	223.084	3.21591	3.216	237.062_3.216	1.02535e+06	534248	219446	191717	228255	1.08609e+06	996300	1.31293e+06	269666	1.00791e+06	1.06934e+06	1.60748e+06	1.17775e+06	232236	778721	295339	1.05743e+06	1.28157e+06
387	237.149	237.149	237.124	237.151	414.021	399.805	414.623	6.90034	6.9	237.149_6.9	259290	234727	271745	290815	276359	281323	289878	257110	287747	320967	324230	313448	334656	341903	352487	1.10813e+06	366417	519648
388	237.872	237.872	237.871	237.879	65.4726	57.046	68.9104	1.09121	1.091	237.872_1.091	709286	689804	695510	724152	753953	733440	743953	748664	728874	771447	734250	773650	778352	766778	777437	791405	790981	795320
389	238.073	238.073	238.044	238.077	192.591	192.002	197.216	3.20985	3.21	238.073_3.21	44153.7	16593.2	19887.7	37347.9	33457	51853	48007.9	45214.8	32128.8	42474.5	43755.8	72103.1	48234.5	51418.7	32502.8	18096	48156.1	58631.9
390	239.056	239.056	239.053	239.093	134.971	133.964	169.863	2.24952	2.25	239.056_2.25	574905	196197	824370	411058	507836	755311	416478	715525	326968	1.25671e+06	744850	734956	633105	433232	414310	486307	834259	578887
391	239.098	239.098	239.097	239.101	281.532	280.826	282.215	4.69221	4.692	239.098_4.692	349626	349843	356298	373889	388407	398971	405489	426929	404675	446756	448820	481711	442812	439501	452315	450103	488937	456997
392	239.061	239.061	239.06	239.108	368.807	367.884	370.653	6.14678	6.147	239.061_6.147	338324	297399	373213	366323	366488	380211	363200	447276	448515	397844	416888	443605	426903	445337	413407	467256	482858	604714
393	239.068	239.068	239.067	239.068	529.928	529.545	530.379	8.83214	8.832	239.068_8.832	265457	263796	269806	282672	304635	289216	295972	286215	303951	318293	320687	311009	308048	319596	344977	317979	331738	321950
394	239.056	239.056	239.056	239.059	226.302	226.046	226.636	3.7717	3.772	239.056_3.772	5623.05	5338.03	7301.33	9169.98	13470.8	19547.9	8301.98	12906.4	4845.2	10184.1	22848.7	20502.5	18719.3	18954.9	23166.8	18408.7	37064.1	33940.9
395	239.129	239.129	239.055	239.129	331.024	330.236	331.661	5.51707	5.517	239.129_5.517	282767	264119	501750	214875	490675	1.39932e+06	407173	1.41966e+06	225408	229496	253901	1.51283e+06	747168	210999	154342	375453	248819	503221
396	239.903	239.903	239.903	239.903	59.8197	56.554	62.9026	0.996995	0.997	239.903_0.997	6.97753e+06	7.25236e+06	6.88694e+06	6.70369e+06	7.30274e+06	7.53347e+06	7.2835e+06	7.38568e+06	7.45752e+06	7.05757e+06	6.54421e+06	6.7596e+06	6.57562e+06	6.6382e+06	6.63134e+06	6.54139e+06	6.30626e+06	6.24606e+06
397	240.059	240.059	240.058	240.063	135.33	133.679	137.217	2.25551	2.256	240.059_2.256	40643.3	13828.7	74398	24628.2	20007	47152.7	14498.7	33174.9	11998.1	112319	46765.4	26419.3	34295.9	17105.6	15429.9	28537.9	50255.9	30418.8
398	240.124	240.124	240.118	240.128	331.393	330.822	331.92	5.52322	5.523	240.124_5.523	33764.9	38979.9	55694.4	32335.3	66853.3	110193	50192.2	122609	37787.3	40836	42434.5	145663	102755	36549.9	26474.3	55170.8	45318	74136
399	240.911	240.911	240.911	241.083	57.8158	49.1663	91.7449	0.963596	0.964	240.911_0.964	6.08598e+06	4.99042e+06	3.95188e+06	4.26087e+06	4.33212e+06	5.21342e+06	4.41698e+06	5.16526e+06	4.97884e+06	6.20769e+06	5.91113e+06	5.16842e+06	5.78781e+06	4.23934e+06	4.37607e+06	5.36441e+06	5.8364e+06	4.44929e+06
400	241.095	241.095	241.093	241.097	227.55	226.279	228.686	3.7925	3.793	241.095_3.793	731620	661313	626193	573081	609304	545208	493715	509865	395280	209788	207527	247683	196991	143192	136519	174272	142860	243310
401	241.119	241.119	240.971	241.12	156.219	132.204	157.637	2.60365	2.604	241.119_2.604	1.55555e+06	848487	853779	678731	512362	514914	428471	453421	253087	213472	72897.7	92603	70178.6	32750	1.72789e+06	142723	34622.6	62439.8
402	241.179	241.179	241.145	241.181	434.645	406.287	435.697	7.24408	7.244	241.179_7.244	453470	562908	639466	532132	717414	620761	600403	609591	1.07275e+06	397309	463558	468048	370749	596592	427225	650235	465289	497835
403	242.08	242.08	241.892	242.081	46.6825	43.9479	59.8454	0.778042	0.778	242.08_0.778	3.006e+06	2.16646e+06	1.96568e+06	2.43788e+06	2.50148e+06	2.47691e+06	2.55487e+06	2.79952e+06	2.57564e+06	1.85752e+06	1.72068e+06	4.29065e+06	2.53367e+06	1.5253e+06	1.84869e+06	1.61278e+06	2.23654e+06	1.74583e+06
404	242.176	242.176	242.176	242.177	354.15	353.752	354.74	5.90249	5.902	242.176_5.902	2.24651e+06	1.04822e+06	1.39713e+06	1.30058e+06	1.93374e+06	1.69536e+06	1.6021e+06	1.69542e+06	1.48132e+06	6.83746e+06	1.92018e+06	4.49618e+06	2.96578e+06	1.48887e+06	1.82576e+06	6.45302e+06	1.57326e+06	4.43356e+06
405	242.993	242.993	242.983	242.996	129.333	128.648	130.457	2.15555	2.156	242.993_2.156	1.29446e+06	1.37603e+06	1.35835e+06	1.33051e+06	1.48651e+06	1.44718e+06	1.50205e+06	1.46063e+06	1.5543e+06	1.50936e+06	1.50123e+06	1.47911e+06	1.54539e+06	1.69953e+06	1.65273e+06	1.61797e+06	1.51434e+06	1.52888e+06
406	242.986	242.986	242.986	242.986	285.739	285.076	286.765	4.76232	4.762	242.986_4.762	3.16517e+06	3.18865e+06	3.24154e+06	3.20882e+06	3.38324e+06	3.42492e+06	3.4488e+06	3.55598e+06	3.39281e+06	3.55125e+06	3.5169e+06	3.58115e+06	3.72663e+06	3.42276e+06	3.50872e+06	3.4946e+06	3.61566e+06	3.52111e+06
407	243.063	243.063	243.059	243.069	47.5981	45.8555	49.408	0.793301	0.793	243.063_0.793	691873	727333	665652	539433	754870	929772	516402	585536	273603	572805	575865	742228	749967	896180	377323	621481	677352	1.02361e+06
408	243.124	243.124	243.123	243.124	240.56	240.171	240.713	4.00934	4.009	243.124_4.009	84756.1	61536.6	72656.2	75813.6	106158	165164	101239	140095	78947.8	96996.1	85095.1	172288	128276	78082.2	105351	88560	113585	152434
409	243.161	243.161	243.16	243.162	400.534	400.059	400.991	6.67557	6.676	243.161_6.676	374949	282332	300580	318923	317219	335397	331380	335517	349802	437136	381332	402591	367309	314247	391787	579985	334073	574664
410	243.164	243.164	243.16	243.174	350.815	350.196	352.637	5.84692	5.847	243.164_5.847	1.19505e+06	1.24554e+06	1.33873e+06	1.18607e+06	1.51599e+06	1.29134e+06	1.2161e+06	1.30387e+06	957250	1.28342e+06	705679	1.06195e+06	700962	376829	530621	1.16628e+06	551165	920862
411	243.197	243.197	243.196	243.197	556.21	555.538	556.717	9.27016	9.27	243.197_9.27	188869	197580	211222	160603	145703	137123	110151	128308	437932	138469	144729	133497	137100	446212	173054	219837	163660	191366
412	243.982	243.982	243.952	244	129.305	128.704	131.423	2.15508	2.155	243.982_2.155	350434	383810	402318	381870	437778	344628	392235	353127	430293	391522	346259	286105	375429	415582	406447	373540	371400	323723
413	243.987	243.987	243.987	243.987	251.46	249.243	253.501	4.19099	4.191	243.987_4.191	6.80713e+06	4.28203e+06	6.04484e+06	7.1691e+06	5.51952e+06	6.20619e+06	6.42236e+06	6.174e+06	5.55624e+06	7.62156e+06	7.7718e+06	8.41553e+06	7.60096e+06	7.39331e+06	6.31914e+06	7.67992e+06	1.01451e+07	8.65588e+06
414	244.071	244.071	243.88	244.077	47.602	46.9576	75.8399	0.793367	0.793	244.071_0.793	68130.3	67840.6	42228.9	42409.5	76879.2	78220.8	44769.9	62415.3	45219.9	53631.1	48745.6	79300.9	74697.1	68096.2	28324.8	58014	58057.2	100841
415	244.164	244.164	244.163	244.164	350.188	349.879	350.482	5.83647	5.836	244.164_5.836	134916	147875	177241	138571	193613	150835	150481	156267	109053	102187	72796.7	94258.6	55106	27107.9	43508.3	87524	55263.7	76168
416	245.092	245.092	245.072	245.099	190.617	190.039	193.661	3.17695	3.177	245.092_3.177	269778	229178	581049	142030	209741	267903	183105	705374	131274	242049	163790	410673	408646	249221	197543	296641	142934	127491
417	245.114	245.114	244.925	245.114	72.1289	48.9992	79.1911	1.20215	1.202	245.114_1.202	624551	451539	437887	407827	405041	375692	321036	334107	220449	152114	106382	133541	92488	46118.1	67952.9	110700	104968	108824
418	245.005	245.005	245.001	245.005	131.016	128.179	133.124	2.1836	2.184	245.005_2.184	75628.2	72991.1	92223.7	86635.3	84179	67772.9	77172.9	67440.7	85413.4	88923.7	64468	64177.1	75546.8	89012.8	86827	75069.2	81141.7	70972.6
419	245.893	245.893	245.87	245.974	54.9251	50.7316	57.6707	0.915419	0.915	245.893_0.915	587470	422652	512902	502807	527389	556922	570824	612946	598116	794419	717442	804723	780035	471363	555253	828926	601789	545566
420	246.096	246.096	245.997	246.097	190.77	167.358	193.661	3.17949	3.179	246.096_3.179	19391.5	23134.3	14031.3	15842.5	20664.6	20919.8	13087.4	13330.4	6542.06	16748.8	6972.76	43845.8	32506.4	18461.4	17295.1	17154.4	5174.34	7513.32
421	246.911	246.911	246.906	246.911	314.21	313.819	314.692	5.23683	5.237	246.911_5.237	431009	483205	485357	451332	471629	459476	538311	521878	508103	550324	543342	517988	518841	540750	509727	478030	535578	512675
422	246.932	246.932	246.924	246.933	49.3794	47.8162	52.6958	0.82299	0.823	246.932_0.823	501536	658991	555768	524770	381281	152291	322049	146669	253728	241670	407286	140230	361027	467867	346525	361200	300067	277212
423	247.098	247.098	247.096	247.098	261.18	260.788	261.778	4.35301	4.353	247.098_4.353	151910	147564	163022	174994	211216	211242	210016	211086	212654	242832	237135	247601	236334	252310	250807	245948	248009	250842
424	247.007	247.007	247	247.119	100.711	99.2475	139.854	1.67852	1.679	247.007_1.679	287169	207621	196106	151838	6118.1	10563.4	10219.6	9412.8	9260.47	16375.8	15953	12453.3	15056.8	13344	16090.9	19472.5	19213.7	12728.6
425	247.105	247.105	247.099	247.11	182.26	181.496	188.335	3.03767	3.038	247.105_3.038	63244.6	59574.3	51275.2	69510.4	78123.5	96051.8	87659.9	104238	82996.2	83150.1	113545	136713	98982.1	104824	137583	175278	117297	160619
426	247.166	247.166	247.161	247.171	548.057	547.238	548.912	9.13429	9.134	247.166_9.134	126866	127756	125414	133069	137057	142924	169627	141968	126956	135647	151013	152267	142012	141575	148522	150081	139503	146315
427	247.141	247.141	247.135	247.145	137.286	136.786	138.331	2.28811	2.288	247.141_2.288	133381	86291.7	91595.5	73458	482948	583534	421866	676077	282670	514237	20875.2	453616	275901	11964.9	13311.2	5260.12	21209.3	24413.9
428	247.854	247.854	247.848	247.982	55.5467	50.7586	61.1853	0.925779	0.926	247.854_0.926	342116	188651	256907	325466	344673	405345	397829	508933	406922	469334	383599	532674	402298	265973	271690	385934	469191	452682
429	248.003	248.003	247.976	248.117	100.705	98.9752	138.39	1.67841	1.678	248.003_1.678	116016	118029	127079	120119	142407	141090	153413	130448	148918	142238	141121	285516	133346	154890	155248	147576	149117	144419
430	248.936	248.936	248.917	248.972	54.3986	46.1281	63.8798	0.906643	0.907	248.936_0.907	2.30621e+06	2.10446e+06	2.09823e+06	2.42152e+06	1.59021e+06	1.62004e+06	1.60847e+06	1.60864e+06	1.7054e+06	1.66537e+06	2.84191e+06	1.65711e+06	2.59787e+06	2.59994e+06	1.44366e+06	4.75461e+06	4.42206e+06	3.4866e+06
431	249.124	249.124	249.119	249.125	108.216	107.435	109.564	1.8036	1.804	249.124_1.804	393737	418079	397285	408519	9.42815e+06	1.61101e+07	9.70224e+06	1.8337e+07	8.46318e+06	9.85368e+06	435196	1.92257e+07	9.80025e+06	598186	602811	568085	550618	540270
432	249.062	249.062	249.062	249.063	275.222	274.988	275.741	4.58703	4.587	249.062_4.587	102253	101217	14748.4	58323.4	30851.8	37809.1	38377.3	57541.2	43501.4	51602.4	53593.2	167360	111502	63165.9	57775.7	101898	77365.7	119199
433	249.061	249.061	249.061	249.062	167.403	156.339	170.88	2.79005	2.79	249.061_2.79	125891	56470.6	81122.6	91293.2	90012.4	125659	112492	185843	101462	144991	176954	228429	144517	108901	108975	154857	326348	204339
434	249.144	249.144	249.139	249.151	600.374	599.786	602.032	10.0062	10.006	249.144_10.006	464031	460856	453550	532089	383218	420349	390606	385912	404762	422894	590207	402529	431551	588401	632553	583524	541670	573621
435	249.094	249.094	249.092	249.154	382.162	365.638	383.343	6.36937	6.369	249.094_6.369	285810	288051	288763	291263	286880	691411	286496	293880	300947	277359	299171	280479	279388	397641	460638	294260	298927	295024
436	249.988	249.988	249.975	250.101	42.0525	4.89135	47.1169	0.700875	0.701	249.988_0.701	563957	424697	415814	381890	424801	418789	385800	441851	354135	340449	466994	380821	408864	430934	375221	392396	442738	397386
437	250.144	250.144	250.139	250.145	603.701	603.384	605.246	10.0617	10.062	250.144_10.062	571118	536794	564597	584981	559772	568744	559414	566742	552252	590634	593283	579577	588481	625040	638547	620536	617244	622350
438	250.128	250.128	250.074	250.128	107.961	107.435	113.036	1.79935	1.799	250.128_1.799	20333.4	18143.7	13032.7	17387.3	1.2117e+06	2.08843e+06	1.24463e+06	2.32316e+06	1.09953e+06	1.22239e+06	37997.6	2.47902e+06	1.22007e+06	22935.3	19523.7	21194	23040.1	25905.9
439	251.093	251.093	251.07	251.094	366.574	365.578	367.035	6.10956	6.11	251.093_6.11	1.47242e+06	1.4556e+06	1.60857e+06	1.6113e+06	1.58357e+06	1.61463e+06	1.62876e+06	1.62814e+06	1.5787e+06	1.58869e+06	1.48944e+06	1.49845e+06	1.58163e+06	1.43368e+06	1.52049e+06	1.44873e+06	1.55802e+06	1.4143e+06
440	251.06	251.06	251.059	251.113	95.9211	62.9913	107.945	1.59868	1.599	251.06_1.599	629087	1.06235e+06	1.04689e+06	1.5877e+06	1.42101e+06	2.19836e+06	1.10803e+06	1.62887e+06	544923	2.48385e+06	3.05768e+06	3.40718e+06	2.70947e+06	1.70907e+06	1.985e+06	1.49226e+06	2.60735e+06	3.45898e+06
441	251.165	251.165	251.165	251.166	672.465	671.911	672.963	11.2078	11.208	251.165_11.208	25980.5	60100.3	113174	39021.9	49760.7	55925.7	40069.7	83718.6	13245.5	33147.3	47678.9	98050.3	88211.8	79753.8	69957.2	95197.2	106302	76104.1
442	251.165	251.165	251.165	251.165	456.372	456.031	457.693	7.60619	7.606	251.165_7.606	4877.37	2047.56	2607.34	781.226	4134.03	5057.24	1541.46	8343.25	2144.63	5293.6	10997.2	28890.8	18528	6597.62	2490.96	11966.7	11581.1	110107
443	252.051	252.051	252.042	252.067	160.624	159.509	166.601	2.67707	2.677	252.051_2.677	265649	169471	254860	287597	221222	278581	216791	350331	160975	674690	431461	379624	309685	283035	417718	362124	464767	445151
444	252.062	252.062	252.034	252.117	94.6545	64.4047	106.837	1.57757	1.578	252.062_1.578	41358.5	84519.9	75311.7	119164	115539	170016	76650.7	119215	27036.1	201850	267956	291636	221072	143661	210474	130388	230423	309218
445	252.093	252.093	252.088	252.098	365.804	364.947	367.03	6.09674	6.097	252.093_6.097	144747	135204	159567	142317	158289	158019	153332	162550	160237	165622	160538	186830	171286	173255	167407	168090	168595	168989
446	252.948	252.948	252.905	253.09	49.5234	46.447	52.0784	0.825391	0.825	252.948_0.825	498078	781592	655595	555435	408501	203894	348486	179081	259362	265470	414124	145809	396134	539677	403777	409970	311203	323277
447	253.093	253.093	253.093	253.095	283.589	282.973	284.018	4.72649	4.726	253.093_4.726	84661.1	189345	124178	183044	27742.5	30778.6	24656.1	31807.2	8545.53	25613.5	284287	43828.2	79731.1	135025	139925	121834	223771	166988
448	253.097	253.097	253.093	253.1	543.398	543.062	543.677	9.05663	9.057	253.097_9.057	92729.2	96268	141689	66622.2	88882.1	93544.1	75456.4	145130	51962.5	92565.2	112664	238011	160468	151093	117911	163119	186626	197957
449	253.108	253.108	253.105	253.109	156.094	155.705	156.41	2.60156	2.602	253.108_2.602	167477	52625.5	140666	162398	109258	185984	144017	199862	110024	340226	310864	219121	205953	183246	99108.6	262483	411761	181943
450	253.145	253.145	253.143	253.145	378.743	378.377	379.101	6.31239	6.312	253.145_6.312	592154	542419	514436	528222	540938	536130	538664	503905	552428	553861	572107	542249	539382	553592	575910	571001	532941	617620
451	253.218	253.218	253.217	253.22	704.132	703.605	705.024	11.7355	11.736	253.218_11.736	11681.8	12236.1	14264	25260.7	24577.2	23347.8	50457.6	58238.9	40878.2	74822.2	36848.1	28261.3	56773.5	86376.9	38331.9	785752	22749.5	134621
452	253.827	253.827	253.827	253.827	58.9596	54.4437	66.993	0.982659	0.983	253.827_0.983	5.33068e+06	4.83417e+06	4.82681e+06	4.43389e+06	3.24198e+06	3.22447e+06	2.91915e+06	3.46767e+06	2.6079e+06	2.14772e+06	2.15423e+06	1.95697e+06	1.95026e+06	1.54049e+06	1.31518e+06	1.36682e+06	1.42843e+06	1.33973e+06
453	253.827	253.827	253.827	253.827	131.351	129.805	131.712	2.18919	2.189	253.827_2.189	3.27752e+06	2.79351e+06	2.72365e+06	2.45708e+06	1.16304e+06	835680	1.05228e+06	735083	999370	530858	710194	319646	437619	478020	430886	373258	373899	375046
454	255.123	255.123	255.073	255.128	159.165	158.458	174.382	2.65274	2.653	255.123_2.653	6.18165e+06	2.23685e+06	5.94471e+06	7.93697e+06	5.20287e+06	9.18513e+06	5.49013e+06	8.61703e+06	3.76725e+06	1.69378e+07	1.63524e+07	9.27382e+06	7.97099e+06	7.30458e+06	7.38131e+06	1.09716e+07	1.79931e+07	1.08244e+07
455	255.002	255.002	254.992	255.007	82.4322	79.9884	82.5872	1.37387	1.374	255.002_1.374	400758	464065	484956	457419	399705	329857	381939	383382	374969	421308	599280	388474	519765	855002	655548	603423	648996	566632
456	255.197	255.197	255.197	255.2	471.004	470.513	471.422	7.85007	7.85	255.197_7.85	1.51547e+06	1.87751e+06	2.24478e+06	1.72254e+06	2.20635e+06	1.77236e+06	1.73793e+06	1.68969e+06	5.49555e+06	1.28978e+06	1.31861e+06	1.3699e+06	1.17332e+06	3.43127e+06	1.56055e+06	1.7998e+06	1.49027e+06	1.5558e+06
457	255.233	255.233	255.231	255.234	763.964	762.915	764.809	12.7327	12.733	255.233_12.733	603073	616610	665879	715172	612777	616788	1.44421e+06	782646	697035	721329	778334	627759	641182	693171	674785	1.02241e+06	670680	1.24221e+06
458	255.233	255.233	255.216	255.233	23.2657	15.9052	33.4668	0.387762	0.388	255.233_0.388	2.58589e+06	2.28774e+06	2.29813e+06	1.79037e+06	1.65981e+06	1.45899e+06	1.39573e+06	1.19352e+06	1.2342e+06	998208	1.16876e+06	1.06955e+06	1.08357e+06	1.0263e+06	935493	887279	925848	843852
459	255.823	255.823	255.822	255.823	130.766	130.165	132.591	2.17943	2.179	255.823_2.179	5.82063e+07	5.09391e+07	4.64678e+07	4.1385e+07	1.93255e+07	1.43747e+07	1.76882e+07	1.29976e+07	1.69282e+07	9.26529e+06	1.22648e+07	6.37702e+06	7.85025e+06	7.97815e+06	7.46313e+06	6.70141e+06	6.84291e+06	6.60261e+06
460	255.823	255.823	255.822	255.962	58.9596	46.9999	66.1888	0.982659	0.983	255.823_0.983	9.69011e+07	8.72473e+07	8.08087e+07	7.52802e+07	5.56512e+07	5.37422e+07	4.97447e+07	5.36552e+07	4.44989e+07	3.60145e+07	3.7088e+07	3.35888e+07	3.23253e+07	2.5891e+07	2.20831e+07	2.29066e+07	2.40151e+07	2.22981e+07
461	256.117	256.117	256.096	256.122	160.667	159.266	166.22	2.67778	2.678	256.117_2.678	1.1494e+06	447667	1.00892e+06	1.32333e+06	883470	1.37464e+06	979695	1.58894e+06	736199	2.61967e+06	2.64743e+06	1.74668e+06	1.50443e+06	1.26368e+06	1.39478e+06	1.79493e+06	2.90304e+06	2.29747e+06
462	256.098	256.098	256.098	256.099	211.778	211.268	212.451	3.52963	3.53	256.098_3.53	344136	305582	271075	324672	120977	104405	133807	120133	105297	199259	288243	148443	222128	312226	425535	302176	350947	588753
463	256.201	256.201	256.2	256.201	470.896	470.059	471.276	7.84827	7.848	256.201_7.848	207749	275277	314890	228755	318887	260180	242675	245068	814575	167796	181692	189720	162736	478858	218558	249923	209783	211267
464	256.987	256.987	256.985	256.988	374.73	374.414	375.29	6.24549	6.245	256.987_6.245	1.88735e+06	1.87031e+06	1.84312e+06	1.79583e+06	1.77599e+06	1.78159e+06	1.78405e+06	1.79545e+06	1.78951e+06	1.76597e+06	1.77305e+06	1.74563e+06	1.74313e+06	1.76037e+06	1.77494e+06	1.75638e+06	1.74796e+06	1.77362e+06
465	256.822	256.822	256.822	256.962	55.3569	48.116	63.1467	0.922615	0.923	256.822_0.923	2.07855e+06	5.67903e+06	5.54967e+06	5.11015e+06	3.83718e+06	3.53736e+06	3.43545e+06	3.60913e+06	2.94096e+06	2.41212e+06	2.64908e+06	2.28105e+06	2.40081e+06	3.42861e+06	2.58975e+06	2.47532e+06	2.1103e+06	2.06524e+06
466	257.161	257.161	257.153	257.177	435.923	435.352	437.265	7.26539	7.265	257.161_7.265	245660	211994	203446	227776	226379	255798	233391	200034	232223	254971	267334	251687	249640	232341	253243	314941	253641	356276
467	257.116	257.116	257.106	257.144	161.774	160.342	181.596	2.69624	2.696	257.116_2.696	73541.1	14058.7	57994.8	106860	45223.9	63406.4	51648	128251	46112.8	120838	197572	103971	104862	92904.6	121440	166208	258826	221109
468	257.82	257.82	257.819	257.82	130.802	130.165	133.282	2.18003	2.18	257.82_2.18	5.54844e+07	4.82965e+07	4.39713e+07	3.96499e+07	1.85144e+07	1.38215e+07	1.70238e+07	1.26264e+07	1.62213e+07	8.93842e+06	1.17791e+07	6.19589e+06	7.52674e+06	7.73006e+06	7.07616e+06	6.37047e+06	6.65856e+06	6.47657e+06
469	257.82	257.82	257.819	257.964	58.8258	49.6661	66.1888	0.98043	0.98	257.82_0.98	9.17432e+07	8.24936e+07	7.6402e+07	7.04667e+07	5.2801e+07	5.06038e+07	4.76488e+07	5.09016e+07	4.21275e+07	3.41602e+07	3.54249e+07	3.2328e+07	3.0856e+07	2.5153e+07	2.10313e+07	2.19971e+07	2.33033e+07	2.13648e+07
470	258.124	258.124	258.123	258.125	149.386	148.703	150.012	2.48977	2.49	258.124_2.49	1936.68	3989.45	6644.34	5407.82	402941	559232	402793	714830	382502	460684	27744.9	620197	309176	2234.11	10606.9	6116.98	6588.65	1461.61
471	258.819	258.819	258.819	258.841	58.7338	54.0914	66.4568	0.978896	0.979	258.819_0.979	5.86973e+06	5.31443e+06	5.23085e+06	4.71701e+06	3.51287e+06	3.39227e+06	3.13995e+06	3.44709e+06	2.87304e+06	2.30885e+06	2.40347e+06	2.14458e+06	2.03756e+06	1.69007e+06	1.41227e+06	1.49952e+06	1.55323e+06	1.44555e+06
472	258.993	258.993	258.819	259.002	121.664	120.926	131.365	2.02774	2.028	258.993_2.028	1.084e+06	839848	841046	647771	607611	610071	517716	541944	413726	285534	238884	235183	216608	179205	162202	223288	193567	192162
473	259.129	259.129	259.004	259.13	108.432	107.192	121.059	1.80721	1.807	259.129_1.807	1.94397e+06	1.61974e+06	1.45866e+06	1.23116e+06	1.18958e+06	1.03909e+06	905878	920523	634429	302631	237229	250056	185135	190080	161874	130099	112801	140329
474	259.155	259.155	259.154	259.168	205.803	205.139	206.595	3.43005	3.43	259.155_3.43	7747.87	42784	14624.8	20816.2	22874.1	30151.7	15869.9	74894.5	6502.93	17905	96757.4	70200.1	60688.2	44305.7	33419.1	21648.4	67461.7	115997
475	259.816	259.816	259.816	259.816	58.9178	54.4437	66.1888	0.981964	0.982	259.816_0.982	3.06963e+07	2.76456e+07	2.70387e+07	2.4981e+07	1.82235e+07	1.74492e+07	1.67011e+07	1.75427e+07	1.46585e+07	1.18639e+07	1.2134e+07	1.1024e+07	1.07511e+07	8.64957e+06	7.26993e+06	7.57609e+06	7.93775e+06	7.35935e+06
476	259.816	259.816	259.816	260	130.984	121.16	134.534	2.18307	2.183	259.816_2.183	1.81578e+07	1.60283e+07	1.50469e+07	1.37114e+07	6.3515e+06	4.66568e+06	5.74933e+06	4.25742e+06	5.52718e+06	2.99116e+06	4.00389e+06	2.15943e+06	2.59369e+06	2.61168e+06	2.43398e+06	2.25715e+06	2.13462e+06	2.21352e+06
477	260.137	260.137	260.003	260.15	115.079	110.613	121.471	1.91799	1.918	260.137_1.918	342637	232976	226810	232570	191726	163136	162011	164290	109446	123025	115318	143025	115992	104453	110572	98953.3	117072	175993
478	260.818	260.818	260.816	260.924	58.4289	50.1107	66.8523	0.973815	0.974	260.818_0.974	1.91536e+06	1.79599e+06	1.70031e+06	1.62688e+06	1.1246e+06	1.11784e+06	1.12748e+06	1.42994e+06	905391	732643	799285	743792	723924	575657	460993	513938	541324	438968
479	260.997	260.997	260.996	261	117.518	115.439	118.302	1.95863	1.959	260.997_1.959	77729.2	43327	44080.6	34887.1	41032.8	74071.4	33224.3	92356.4	39230.7	45922.3	36269.9	76784.8	66519.3	20427.6	55463.8	81254.2	56326.3	57017.1
480	261.134	261.134	261.117	261.136	222.093	221.305	222.651	3.70154	3.702	261.134_3.702	227890	183982	167938	197838	244690	313399	266751	305841	279455	272214	292411	345354	313341	261237	305226	400875	243495	307954
481	261.089	261.089	261.006	261.108	140.438	104.135	166.142	2.34063	2.341	261.089_2.341	482366	282716	356355	330655	350981	430199	327180	420614	255999	400823	271912	395670	287634	197959	187413	260737	282867	293388
482	261.821	261.821	261.813	261.865	57.3564	53.0358	62.2886	0.95594	0.956	261.821_0.956	3.70532e+06	3.23803e+06	3.3967e+06	2.96889e+06	2.24394e+06	2.12877e+06	2.04628e+06	2.16894e+06	1.79351e+06	1.44136e+06	1.51072e+06	1.36632e+06	1.33827e+06	1.09146e+06	933553	965928	1.00086e+06	925263
483	261.813	261.813	261.813	261.816	130.961	130.071	132.429	2.18268	2.183	261.813_2.183	2.24886e+06	1.93637e+06	1.83838e+06	1.65219e+06	757703	538295	661648	468220	647750	315448	459090	178315	237303	295490	236439	213146	211326	214025
484	262.073	262.073	262.072	262.098	140.425	139.552	140.941	2.34042	2.34	262.073_2.34	27373.6	12005.8	13989.1	9160.9	17178.8	23988.3	14339.9	20526.5	12202.2	23343.6	11887.1	53991.6	31507.8	13188.8	8847.06	17293.8	19521	19589.9
485	262.923	262.923	262.901	262.952	48.8261	47.2815	51.1019	0.813768	0.814	262.923_0.814	2.20714e+06	3.11813e+06	2.4909e+06	2.44351e+06	1.67484e+06	561985	1.43426e+06	503931	1.04799e+06	1.14653e+06	2.06982e+06	482524	1.82981e+06	2.64505e+06	1.95488e+06	1.81681e+06	1.53643e+06	1.45379e+06
486	263.056	263.056	263.056	263.057	300.121	299.971	300.352	5.00201	5.002	263.056_5.002	232193	90003.5	179688	168823	98346.9	219081	121101	138526	119988	481132	321835	364934	272953	416926	610080	314741	655897	573467
487	263.166	263.166	263.166	263.166	472.284	472.022	472.651	7.87139	7.871	263.166_7.871	553225	544207	570178	593197	622934	630517	632566	627662	654082	686267	687770	688084	717878	738234	792111	747053	737380	755770
488	263.14	263.14	263.132	263.14	137.472	136.95	138.031	2.2912	2.291	263.14_2.291	78243.1	79271.7	1.60109e+06	1.17405e+06	5.49868e+06	1.00461e+07	5.08691e+06	1.29757e+07	3.58398e+06	8.27577e+06	2.0773e+06	1.1567e+07	6.1233e+06	81921.8	168389	793540	725256	873953
489	263.87	263.87	263.843	263.91	57.8694	49.8884	67.769	0.96449	0.964	263.87_0.964	472512	390415	438121	472778	516616	640636	563680	549045	544222	676168	662726	638602	756011	349096	394137	495436	460428	685499
490	264.05	264.05	264.044	264.05	300.056	299.273	300.589	5.00093	5.001	264.05_5.001	32349.9	35050.7	33576.4	40013.5	38547.7	52701.5	44901.1	39452	43457.1	81218.8	66195.6	67752.1	61522.8	75182.2	101227	67226.4	105711	94745.5
491	264.143	264.143	264.112	264.144	137.232	136.531	171.491	2.28719	2.287	264.143_2.287	2532.18	1656	212710	147149	742929	1.47648e+06	699641	1.84369e+06	484536	1.13725e+06	287640	1.69657e+06	850628	2079.39	6008.13	89759.3	83500.9	112151
492	264.992	264.992	264.991	264.992	324.549	323.984	325.265	5.40915	5.409	264.992_5.409	3.17696e+06	3.1373e+06	3.23679e+06	3.22932e+06	3.21613e+06	3.17024e+06	3.21608e+06	3.25472e+06	3.15224e+06	3.21747e+06	3.23787e+06	3.23826e+06	3.24192e+06	3.17506e+06	3.24722e+06	3.23012e+06	3.24853e+06	3.19629e+06
493	264.895	264.895	264.881	265.093	51.3194	48.0838	62.243	0.855323	0.855	264.895_0.855	766134	946987	822317	802558	658269	559522	675816	630778	628294	641063	763151	622799	720299	848478	739091	718606	763183	706426
494	265.148	265.148	265.143	265.149	476.356	475.912	476.82	7.93926	7.939	265.148_7.939	1.88015e+07	1.66464e+07	1.96037e+07	2.07825e+07	2.11411e+07	2.54745e+07	3.12272e+07	3.75616e+07	2.54296e+07	3.69165e+07	3.15594e+07	3.105e+07	2.90731e+07	2.88031e+07	2.47805e+07	1.11529e+08	2.11091e+07	6.38947e+07
495	266.089	266.089	266.062	266.09	67.281	62.2315	74.8507	1.12135	1.121	266.089_1.121	312841	325180	346190	407289	419646	486264	373243	604218	293918	411541	420967	529170	431128	426589	351981	362825	411458	554999
496	266.139	266.139	266.134	266.148	474.143	472.813	475.928	7.90239	7.902	266.139_7.902	3.54695e+06	3.19908e+06	3.49242e+06	3.65827e+06	3.67969e+06	4.19379e+06	4.9284e+06	5.68378e+06	4.2237e+06	5.62392e+06	5.01532e+06	4.89018e+06	4.69068e+06	4.65526e+06	4.12209e+06	1.51378e+07	3.69934e+06	9.02329e+06
497	266.804	266.804	266.804	266.804	888.901	888.413	889.516	14.815	14.815	266.804_14.815	8.54002e+06	8.37932e+06	7.16856e+06	7.79214e+06	5.35452e+06	5.62155e+06	4.64333e+06	5.0073e+06	4.88279e+06	3.54326e+06	3.32957e+06	3.00059e+06	3.05796e+06	2.44447e+06	2.28347e+06	2.10104e+06	2.04402e+06	2.22018e+06
498	267.076	267.076	267.074	267.09	69.6615	61.1872	76.5444	1.16103	1.161	267.076_1.161	1.53743e+06	988109	938779	757201	795442	877894	705063	1.0353e+06	595977	665430	606435	768472	632415	569459	512433	774283	883858	966096
499	267.064	267.064	267.061	267.064	107.462	106.52	108.627	1.79104	1.791	267.064_1.791	174072	298405	365607	485854	63742.6	54197.1	37746	62162.3	7594.9	67571.4	210651	28813.1	85762.9	173819	204771	85176.2	289948	224202
500	267.082	267.082	267.073	267.09	196.643	191.842	198.619	3.27738	3.277	267.082_3.277	13957.3	18703.9	14449.8	12880	188292	285455	130764	111225	64159.4	56807.9	27163.4	123950	77222.6	31623.6	22564.8	31524.7	25640	24642.4
501	267.113	267.113	267.096	267.14	475.556	474.839	476.195	7.92594	7.926	267.113_7.926	912871	830637	920634	985334	986812	1.30103e+06	1.5443e+06	1.78119e+06	1.30699e+06	1.75934e+06	1.55802e+06	1.52331e+06	1.42913e+06	1.44884e+06	1.24448e+06	4.85898e+06	986285	2.8305e+06
502	267.27	267.27	267.27	267.27	838.381	838.027	838.831	13.973	13.973	267.27_13.973	2.18632e+06	2.13451e+06	2.14909e+06	2.19004e+06	2.23371e+06	2.25056e+06	2.26551e+06	2.24843e+06	2.2604e+06	2.34762e+06	2.30971e+06	2.33565e+06	2.33992e+06	2.38082e+06	2.38011e+06	2.33437e+06	2.31572e+06	2.30168e+06
503	267.926	267.926	267.91	268.078	47.3321	46.1722	68.9351	0.788868	0.789	267.926_0.789	173990	195394	197565	174283	160651	93595.1	120002	95773.6	111756	108859	158896	70634.5	153708	200458	135705	145786	126293	108641
504	268.135	268.135	268.126	268.145	475.952	475.457	476.464	7.93254	7.933	268.135_7.933	83698.2	76351.5	86797.4	97479.5	102026	126666	159589	192338	130715	196979	156097	152085	147723	152226	123318	589481	105600	334357
505	268.273	268.273	268.273	268.273	838.359	837.292	839.059	13.9726	13.973	268.273_13.973	351860	334955	351630	357697	358043	369878	377014	383311	384565	398606	396685	403534	392115	402920	402351	395643	404891	406556
506	268.801	268.801	268.801	268.802	888.926	888.323	889.565	14.8154	14.815	268.801_14.815	1.47246e+07	1.33041e+07	1.15168e+07	1.21187e+07	8.39042e+06	8.14858e+06	7.38038e+06	7.25992e+06	7.0082e+06	5.1655e+06	5.19189e+06	4.89977e+06	4.73157e+06	3.7041e+06	3.4583e+06	3.27666e+06	3.38223e+06	3.64618e+06
507	269.213	269.213	269.213	269.213	506.176	505.568	506.743	8.43627	8.436	269.213_8.436	596973	779669	912859	633352	735931	559894	520414	504789	2.35979e+06	516863	457002	445456	480301	1.86011e+06	653371	1.06857e+06	572955	613982
508	269.213	269.213	269.213	269.213	549.676	540.678	550.99	9.16127	9.161	269.213_9.161	814342	652191	653320	753522	678736	746289	746625	814129	681726	828895	864085	899268	828177	715664	828357	2.03962e+06	805612	1.05516e+06
509	269.213	269.213	269.213	269.213	636.704	634.542	636.998	10.6117	10.612	269.213_10.612	415282	372643	376198	392391	409421	415652	404528	407317	381138	462272	436754	460423	427922	429167	443014	724728	458937	556230
510	269.151	269.151	269.15	269.151	203.85	203.294	204.521	3.3975	3.397	269.151_3.397	110622	132624	107561	130645	80785.6	86038.8	71743	57388.3	35115.3	69850.4	96680.8	89980.1	89967.1	120314	97272.2	69447.8	85401.6	107938
511	269.285	269.285	269.285	269.285	838.526	838.188	838.889	13.9754	13.975	269.285_13.975	1.75172e+06	1.7213e+06	1.81182e+06	1.84721e+06	1.89663e+06	1.87475e+06	1.93709e+06	1.93646e+06	1.92397e+06	1.96393e+06	1.92474e+06	1.9843e+06	1.98809e+06	1.96136e+06	1.99931e+06	2.04919e+06	1.9768e+06	1.98213e+06
512	269.926	269.926	269.9	269.928	175.949	175.353	176.917	2.93249	2.932	269.926_2.932	62574.9	66045.7	79723.9	72528.1	73008.6	49549.6	59767.4	46313.3	54488.8	46252	45522.8	30938.6	46699.3	54039.1	58561	43348.7	48690.9	38673.1
513	270.216	270.216	270.214	270.216	506.476	505.529	507.082	8.44127	8.441	270.216_8.441	90403.1	100824	134261	84551	118835	71359.9	68868.9	67463.7	393643	64728.6	59366.1	57476.7	52733.3	278499	97833.7	190920	80910.9	82148.4
514	270.208	270.208	270.207	270.208	430.37	430.257	430.658	7.17283	7.173	270.208_7.173	77425.7	26791.5	40179.3	41477.2	64062.2	50034.6	46944.7	51345.3	49254	324297	56469.5	150007	103612	50372.2	63126.2	214066	46215.7	143675
515	270.289	270.289	270.289	270.289	838.284	837.425	839.201	13.9714	13.971	270.289_13.971	300492	277373	293594	302974	269018	304702	294168	331828	316715	317735	341331	343861	329037	338417	353823	339883	336070	351628
516	270.799	270.799	270.798	270.799	888.994	888.476	889.546	14.8166	14.817	270.799_14.817	9.91487e+06	8.58726e+06	7.45588e+06	7.73465e+06	5.54325e+06	5.13661e+06	5.1001e+06	4.70277e+06	4.50715e+06	3.33672e+06	3.3982e+06	3.111e+06	2.77878e+06	2.43044e+06	2.1509e+06	2.20729e+06	2.00159e+06	2.13057e+06
517	270.975	270.975	270.938	270.977	47.7846	44.7655	49.6754	0.79641	0.796	270.975_0.796	790385	704654	648185	843161	496400	207539	433201	189340	287840	408951	958839	202379	846337	888890	571595	767131	710140	710869
518	271.075	271.075	271.057	271.083	105.271	102.058	112.159	1.75452	1.755	271.075_1.755	490906	276489	343152	362001	365654	512810	387323	853825	358475	493021	478343	800642	511434	308036	652669	738356	691168	682864
519	271.228	271.228	271.228	271.228	686.456	685.119	688.606	11.4409	11.441	271.228_11.441	631035	598005	636343	663475	685111	710279	859090	717372	667656	2.76299e+06	714893	729118	691284	748113	703167	2.42537e+06	698216	3.68324e+06
520	271.228	271.228	271.214	271.229	532.399	531.776	534.473	8.87331	8.873	271.228_8.873	1.06025e+06	967943	1.07084e+06	2.82064e+06	1.04965e+06	1.06879e+06	1.08478e+06	1.07708e+06	1.06345e+06	1.14993e+06	1.18537e+06	1.16885e+06	1.15867e+06	1.13031e+06	1.19447e+06	1.73137e+06	1.1614e+06	1.31135e+06
521	271.228	271.228	271.228	271.228	641.027	639.627	641.796	10.6838	10.684	271.228_10.684	543813	434370	491742	501340	494346	564036	485217	477944	444900	507220	537151	597375	527651	506595	522056	689715	573843	710954
522	271.927	271.927	271.926	271.93	48.0117	46.4625	50.1107	0.800195	0.8	271.927_0.8	470566	768442	597513	706779	445924	118681	375481	151581	271937	301439	660367	123321	567974	887503	631752	582577	491390	471107
523	272.032	272.032	272	272.068	173.59	153.416	177.31	2.89317	2.893	272.032_2.893	161070	130164	132196	87851.5	124719	110229	93710.9	104849	56094.2	12739.1	2993.6	36031.3	16178.3	6598.67	4776.23	6771.4	4665.12	8104.35
524	272.054	272.054	272.004	272.074	97.765	80.254	103.872	1.62942	1.629	272.054_1.629	139989	107952	91759.7	68899.3	58755.3	67638.9	43510.5	100126	29780.5	29891.3	18950.2	83470	37217.4	12311.8	54386.7	57638	48743.3	53391.3
525	272.232	272.232	272.22	272.232	531.753	530.829	533.403	8.86254	8.863	272.232_8.863	137127	110901	115460	230773	128868	136327	131088	140387	143226	156456	163089	140748	148244	149933	155505	241983	145191	190515
526	272.795	272.795	272.795	272.795	888.835	887.974	889.396	14.8139	14.814	272.795_14.814	2.80647e+06	2.70774e+06	2.46449e+06	2.55714e+06	2.14129e+06	1.71768e+06	1.51559e+06	1.61337e+06	1.54536e+06	1.09779e+06	1.16332e+06	1.07438e+06	967689	884388	730906	712755	683432	761763
527	272.934	272.934	272.931	272.935	47.9223	46.4792	49.6754	0.798704	0.799	272.934_0.799	2.96115e+06	4.44966e+06	3.71453e+06	3.70963e+06	2.46654e+06	815407	2.07635e+06	762485	1.51182e+06	1.81796e+06	3.66856e+06	720372	3.0733e+06	4.88401e+06	3.57109e+06	3.32597e+06	2.89347e+06	2.63752e+06
528	273.055	273.055	273.008	273.135	144.624	139.055	175.486	2.41039	2.41	273.055_2.41	259057	179298	178891	123489	2.01776e+06	2.97674e+06	2.2841e+06	3.26066e+06	1.98313e+06	1.98758e+06	176034	3.92892e+06	2.11324e+06	128153	106631	117080	200174	233087
529	273.171	273.171	273.1	273.172	254.949	254.331	257.988	4.24915	4.249	273.171_4.249	11576.1	64686.5	28137.9	33755.2	131365	225289	92774.4	163737	22678.9	135633	112688	101947	77019.1	61131.3	64467.9	44520.4	77822.8	142526
530	273.933	273.933	273.929	273.933	313.894	313.575	314.291	5.23156	5.232	273.933_5.232	70598.2	95294.8	102064	110202	150090	148831	195217	180052	189971	224042	223150	228542	230227	268276	250188	231835	273987	259956
531	273.924	273.924	273.901	274.084	48.9992	47.218	50.8576	0.816654	0.817	273.924_0.817	277963	341624	319293	322406	255513	177278	261262	222666	256287	232775	348862	217778	305169	386523	344039	336018	341431	304258
532	274.097	274.097	274.093	274.101	80.5126	79.7489	81.4191	1.34188	1.342	274.097_1.342	506302	357901	306444	228368	155028	137038	131603	115624	90420.1	19956.2	20229.6	23006	11550.8	2105.75	4774.12	4760.62	5788.4	5021.52
533	274.98	274.98	274.979	274.981	394.006	393.674	394.373	6.56677	6.567	274.98_6.567	2.15655e+06	2.11576e+06	2.21277e+06	2.19704e+06	2.14527e+06	2.1925e+06	2.15793e+06	2.14174e+06	2.11603e+06	2.09489e+06	2.12651e+06	2.11903e+06	2.11277e+06	2.12495e+06	2.13914e+06	2.12559e+06	2.11203e+06	2.08968e+06
534	275.017	275.017	274.924	275.018	53.1474	47.3424	54.374	0.885791	0.886	275.017_0.886	733786	729804	594634	599722	387597	342716	349535	309070	301831	552292	549258	360102	507656	824306	632851	529232	368655	363051
535	275.151	275.151	275.148	275.151	149.318	116.187	150.512	2.48864	2.489	275.151_2.489	592357	287499	6.28189e+06	3.83423e+06	1.67756e+08	2.19788e+08	1.69936e+08	2.73476e+08	1.4337e+08	1.828e+08	1.59293e+07	2.38794e+08	1.28376e+08	198221	436572	4.63043e+06	3.27828e+06	6.18462e+06
536	275.165	275.165	275.165	275.166	511.033	510.058	511.832	8.51722	8.517	275.165_8.517	989136	1.02412e+06	1.06148e+06	1.10588e+06	1.2294e+06	1.2053e+06	1.28327e+06	1.25775e+06	1.29727e+06	1.36787e+06	1.39276e+06	1.39674e+06	1.41041e+06	1.47766e+06	1.47197e+06	1.51322e+06	1.5143e+06	1.54322e+06
537	275.145	275.145	275.145	275.145	185.618	185.142	185.86	3.09364	3.094	275.145_3.094	1.32319e+06	963868	876742	698319	1.28437e+06	1.25743e+06	1.04915e+06	1.51079e+06	840991	798970	150045	1.06986e+06	526809	105971	125338	150740	137155	204584
538	275.984	275.984	275.983	275.985	394.174	393.278	394.692	6.56957	6.57	275.984_6.57	104794	107580	107728	111575	109882	112743	112974	112016	112721	116915	114159	112625	117658	116492	106134	115034	109658	116791
539	275.976	275.976	275.88	276.024	49.2771	47.0376	57.605	0.821286	0.821	275.976_0.821	729504	1.51246e+06	620071	579676	572425	641204	535764	609297	518680	476725	171288	491754	314174	80888.5	403370	402587	385596	394921
540	276.063	276.063	276.017	276.102	90.4392	89.117	120.174	1.50732	1.507	276.063_1.507	578945	464829	385016	271915	205910	172676	140737	130935	96199.3	36798	33734.2	29152.1	25745.7	15870.4	9245.31	16957.7	7291.36	15768.1
541	276.161	276.161	276.161	276.161	619.369	618.985	620.78	10.3228	10.323	276.161_10.323	700680	718140	712241	745114	783169	752310	776758	768514	796318	801666	841466	849847	840136	890321	835136	886046	894386	887411
542	276.197	276.197	276.197	276.198	557.922	557.677	559.142	9.2987	9.299	276.197_9.299	317777	308042	312745	295392	306879	316215	302017	315848	311128	315788	305129	296099	315672	306733	344816	315002	318988	316006
543	276.155	276.155	276.153	276.155	149.454	148.703	150.512	2.4909	2.491	276.155_2.491	69015.1	29910.1	853074	495464	2.41026e+07	3.13702e+07	2.43402e+07	3.87127e+07	2.02686e+07	2.57608e+07	2.14509e+06	3.37128e+07	1.82075e+07	19319.2	42616.5	605962	461160	859078
544	276.833	276.833	276.833	276.833	888.477	887.828	889.451	14.808	14.808	276.833_14.808	2.38183e+06	2.51888e+06	2.3005e+06	2.95938e+06	2.39848e+06	3.27081e+06	2.36371e+06	2.24523e+06	2.72831e+06	2.04115e+06	2.09231e+06	2.29303e+06	1.96211e+06	1.89563e+06	1.70756e+06	1.81619e+06	1.8017e+06	1.90563e+06
545	277.217	277.217	277.213	277.217	544.014	543.622	544.628	9.0669	9.067	277.217_9.067	882286	901169	1.46928e+06	721179	828131	928975	733221	1.27854e+06	467161	849766	1.21299e+06	1.99254e+06	1.52869e+06	1.38684e+06	1.09519e+06	1.55131e+06	1.85917e+06	1.89972e+06
546	277.144	277.144	277.144	277.145	28.8129	25.3132	31.811	0.480216	0.48	277.144_0.48	1.40979e+07	1.31109e+07	1.33665e+07	1.07889e+07	1.20083e+07	1.07825e+07	1.03974e+07	8.24265e+06	1.01179e+07	8.63516e+06	1.11641e+07	1.03416e+07	1.02846e+07	1.12003e+07	9.97146e+06	9.7663e+06	1.10689e+07	1.00381e+07
547	277.181	277.181	277.181	277.183	500.355	499.251	501.776	8.33925	8.339	277.181_8.339	668383	661207	667894	700254	718370	735317	714078	697221	741978	725956	739604	718052	749511	780625	755555	826536	754441	1.64428e+06
548	277.217	277.217	277.217	277.218	672.841	672.559	674.902	11.214	11.214	277.217_11.214	197804	445056	788372	303431	338280	425819	324620	604563	234981	300626	354968	705348	608869	666250	556841	822953	836675	564333
549	277.142	277.142	277.123	277.153	152.055	131.802	158.914	2.53426	2.534	277.142_2.534	1.10045e+06	504812	825531	1.053e+06	3.02505e+06	4.49991e+06	3.12234e+06	5.55252e+06	2.56797e+06	3.92481e+06	1.86031e+06	5.90434e+06	3.90759e+06	886942	1.12296e+06	1.50728e+06	1.65943e+06	1.75221e+06
550	278.148	278.148	278.135	278.148	29.4022	25.0491	33.3029	0.490037	0.49	278.148_0.49	2.4697e+06	2.29051e+06	2.32843e+06	1.86242e+06	2.07964e+06	1.87269e+06	1.81732e+06	1.92059e+06	1.75947e+06	1.55035e+06	1.9339e+06	1.80065e+06	1.76994e+06	1.90918e+06	1.70935e+06	1.73573e+06	1.90313e+06	1.69831e+06
551	278.106	278.106	278.099	278.128	154.992	154.331	161.737	2.5832	2.583	278.106_2.583	3.95961e+06	3.05376e+06	2.85729e+06	2.09455e+06	1.73414e+06	1.59591e+06	1.39376e+06	1.56719e+06	927804	378216	357239	668738	364208	84975.3	135913	162748	153327	189769
552	278.221	278.221	278.22	278.221	543.757	543.521	544.009	9.06261	9.063	278.221_9.063	146265	141595	244981	105127	128833	133275	118392	223065	68895.8	142133	208665	343793	273741	226993	168007	271740	329599	351061
553	278.83	278.83	278.83	278.83	888.594	888.063	889.156	14.8099	14.81	278.83_14.81	3.1209e+06	3.50829e+06	4.10347e+06	4.49712e+06	3.22539e+06	3.29906e+06	3.12136e+06	3.2394e+06	2.76185e+06	2.48891e+06	2.4261e+06	2.69403e+06	2.44993e+06	2.45977e+06	2.03603e+06	2.07729e+06	2.53694e+06	2.42471e+06
554	279.087	279.087	279.068	279.109	90.8203	86.0901	104.642	1.51367	1.514	279.087_1.514	590087	388850	546610	587478	940995	1.24833e+06	942809	1.36505e+06	773505	1.08906e+06	771915	1.98735e+06	1.24749e+06	469682	555958	898295	947110	1.05361e+06
555	279.074	279.074	279.066	279.094	159.645	155.285	163.261	2.66076	2.661	279.074_2.661	569445	467206	457900	373249	341759	573268	244826	506369	161214	233809	278259	544832	364317	150366	179943	145514	201082	302771
556	279.164	279.164	279.164	279.164	511.133	510.714	511.995	8.51888	8.519	279.164_8.519	3.74186e+06	2.97753e+06	5.03625e+06	4.77827e+06	5.78778e+06	7.36785e+06	7.61849e+06	1.19041e+07	6.99224e+06	7.49919e+06	8.7382e+06	9.52249e+06	9.18285e+06	5.89989e+06	5.97774e+06	8.17848e+06	4.16881e+06	7.19218e+06
557	279.135	279.135	279.134	279.135	126.082	125.695	126.977	2.10136	2.101	279.135_2.101	48631	34911.8	250164	90750.6	4.9038e+06	1.33495e+07	4.98122e+06	7.47533e+06	4.08877e+06	4.01372e+06	291380	1.4231e+07	6.85196e+06	29903.6	27104.8	147624	107678	130784
558	279.956	279.956	279.955	279.981	176.192	174.57	180.887	2.93653	2.937	279.956_2.937	370652	394586	392508	349695	383503	427611	425279	388546	442322	428999	406990	448819	435053	457961	486338	388381	410414	425732
559	280.036	280.036	280.027	280.037	46.4718	45.9862	48.8732	0.77453	0.775	280.036_0.775	247721	170567	219312	212303	167496	205347	209798	252669	212693	226507	160386	318290	196924	115014	179673	178140	228915	203663
560	280.086	280.086	280.083	280.112	82.2898	80.4375	89.4623	1.3715	1.371	280.086_1.371	27120.5	6198.11	22564.8	29010.7	44068.5	34492.3	39025.2	84829.3	24806.4	67803.2	57303.5	103030	77507	24518.3	33187.3	76489.6	76178.9	93975.8
561	280.168	280.168	280.168	280.168	511.114	510.489	511.726	8.51857	8.519	280.168_8.519	501199	362574	633888	582974	730590	958575	973411	1.53673e+06	891272	956654	1.10203e+06	1.22644e+06	1.16347e+06	736955	753019	1.04842e+06	522750	937169
562	280.827	280.827	280.827	280.827	888.573	887.207	889.534	14.8096	14.81	280.827_14.81	1.39281e+06	2.07934e+06	1.23943e+06	1.84763e+06	1.72842e+06	1.2913e+06	1.42369e+06	1.38135e+06	1.4191e+06	1.34532e+06	1.19864e+06	1.17449e+06	1.60041e+06	1.22083e+06	1.05179e+06	997636	938126	996196
563	281.042	281.042	281.038	281.064	299.414	298.974	301.244	4.99024	4.99	281.042_4.99	1.42861e+06	1.42642e+06	1.4218e+06	1.39505e+06	1.43042e+06	1.4856e+06	1.46833e+06	1.4541e+06	1.43008e+06	1.54769e+06	1.49851e+06	1.58326e+06	1.53854e+06	1.44524e+06	1.52405e+06	1.40313e+06	1.5103e+06	1.43365e+06
564	281.021	281.021	280.94	281.027	47.06	44.7655	49.6661	0.784333	0.784	281.021_0.784	2.28923e+06	4.46505e+06	3.04108e+06	2.82965e+06	1.45869e+06	431473	1.06672e+06	377081	474667	532391	3.40358e+06	366960	2.36513e+06	5.64534e+06	2.62452e+06	2.50644e+06	1.96711e+06	1.76496e+06
565	281.067	281.067	281.065	281.072	177.723	171.722	178.602	2.96205	2.962	281.067_2.962	561671	353391	374953	501190	388585	488909	445797	452817	381438	489325	512485	527183	483007	547546	501204	451947	547826	645526
566	281.095	281.095	281.094	281.11	394.276	393.908	394.741	6.57127	6.571	281.095_6.571	30287.1	28149.4	46692.6	21036.4	46122.5	154952	66824.7	108696	27680.7	43054.3	29462.2	98698.7	61220.6	26096.8	26451.8	120681	36699.5	228352
567	281.121	281.121	281.116	281.129	113.016	110.807	117.844	1.88361	1.884	281.121_1.884	620288	338464	424347	488341	373679	571848	427208	567959	396721	582391	1.01354e+06	633095	539002	516747	627076	705378	1.0546e+06	843425
568	281.161	281.161	281.16	281.167	511.128	510.447	512.021	8.51879	8.519	281.161_8.519	128661	101716	171742	160924	218365	272228	284708	464202	261304	288956	333776	358308	355961	216889	207686	286292	150203	266074
569	281.249	281.249	281.248	281.252	776.136	774.976	777.628	12.9356	12.936	281.249_12.936	70303.6	81878.1	111172	90227.1	92992	96347.2	268247	66984.7	168064	143239	70201.4	47365.4	50458.3	205442	107467	1.72751e+06	44951.5	204489
570	281.138	281.138	281.137	281.143	349.246	348.719	349.699	5.82077	5.821	281.138_5.821	139199	308844	167397	279243	66401.4	51011.1	47431.6	45926.8	18748.9	55904.5	511651	58673.1	120902	254681	253909	235320	469767	364898
571	282.085	282.085	282.07	282.085	68.0737	65.4904	69.0689	1.13456	1.135	282.085_1.135	2.00671e+06	1.96422e+06	2.00533e+06	1.65044e+06	1.83117e+06	2.16171e+06	1.31151e+06	1.91398e+06	623172	1.43039e+06	1.74185e+06	1.63456e+06	1.80542e+06	2.35476e+06	1.1408e+06	1.91827e+06	2.13509e+06	2.57283e+06
572	283.049	283.049	283.049	283.05	149.679	148.972	150.998	2.49465	2.495	283.049_2.495	38512.3	34004.3	32151.7	35784.3	37646.8	34589.5	48284.9	44793.8	44390.4	38251.7	57982	33686	46173.7	53546.1	55650.2	55843.1	52485.1	60173.4
573	283.104	283.104	283.094	283.105	46.6847	45.7189	47.6839	0.778078	0.778	283.104_0.778	144542	205086	887228	977865	1.57058e+06	669825	1.16428e+06	1.52696e+06	457029	1.21325e+06	1.38292e+06	874806	1.48522e+06	146924	275912	542836	1.79496e+06	416895
574	283.081	283.081	283.074	283.093	73.5751	70.1033	78.2238	1.22625	1.226	283.081_1.226	487970	273641	330760	222850	230419	270011	176759	215810	78448.4	232470	251698	249211	276011	368178	177127	317838	413311	434135
575	283.14	283.14	283.138	283.143	451.092	450.715	452.019	7.5182	7.518	283.14_7.518	267481	225756	282348	273875	247914	253010	379155	283588	274044	268164	316687	264176	260490	268390	270540	282121	265633	318779
576	283.265	283.265	283.265	283.265	839.69	838.543	840.808	13.9948	13.995	283.265_13.995	1.07858e+06	1.10217e+06	1.10667e+06	1.27881e+06	1.10899e+06	1.12556e+06	3.66149e+06	1.69981e+06	1.36271e+06	1.43295e+06	1.76478e+06	1.31014e+06	1.21539e+06	1.30211e+06	1.28732e+06	1.50297e+06	1.31588e+06	1.56405e+06
577	283.264	283.264	283.255	283.265	25.603	17.2715	38.5634	0.426717	0.427	283.264_0.427	2.5399e+06	2.27631e+06	2.20062e+06	1.74068e+06	1.57219e+06	1.40411e+06	1.31868e+06	1.23451e+06	1.20083e+06	949547	1.06713e+06	1.01056e+06	964822	904908	802615	759543	821244	747689
578	284.121	284.121	284.061	284.125	82.6613	80.254	83.3879	1.37769	1.378	284.121_1.378	1.4738e+06	628445	670332	1.03134e+06	1.09748e+06	1.5399e+06	1.0641e+06	1.51689e+06	773767	1.81846e+06	937085	1.39336e+06	874622	559222	1.53253e+06	1.23918e+06	1.57552e+06	1.1082e+06
579	283.993	283.993	283.941	284.054	154.628	148.703	164.648	2.57713	2.577	283.993_2.577	662094	325944	576991	651922	527120	715035	545270	684375	371595	661516	666217	580150	561184	550035	546221	555323	498880	504230
580	284.113	284.113	284.1	284.114	45.2871	43.8664	48.9992	0.754785	0.755	284.113_0.755	112341	42175.6	122083	112388	187266	114140	133470	190395	80089.4	135599	133089	111813	133506	10228.2	25153.4	75941.1	181081	55815.3
581	284.268	284.268	284.268	284.268	838.888	838.229	839.868	13.9815	13.981	284.268_13.981	130029	150383	143078	177099	152895	178271	689240	267159	220964	226581	295880	206758	201410	214027	208959	240564	205362	250439
582	285.104	285.104	284.889	285.121	85.3008	49.8884	107.548	1.42168	1.422	285.104_1.422	237327	81289	110910	172661	474903	701236	480918	651225	384601	308481	239429	657782	462243	130402	245221	252320	349025	237688
583	285.057	285.057	285.043	285.059	151.66	150.278	152.416	2.52766	2.528	285.057_2.528	10433.3	2919.11	5505.04	6469.94	6147.75	5412.87	7268.42	14382.5	1723.9	3203.76	16690.1	10175.9	5435.45	9203.61	17086.3	14954	24837.4	30412.5
584	285.037	285.037	285.035	285.038	294.264	293.971	294.61	4.90441	4.904	285.037_4.904	883925	763958	1.20132e+06	1.11854e+06	1.82905e+06	861130	1.27837e+06	934040	802703	1.00161e+06	2.27412e+06	938871	1.3003e+06	978379	817241	1.88319e+06	1.90949e+06	1.75403e+06
585	285.127	285.127	285.124	285.171	366.651	330.564	367.067	6.11086	6.111	285.127_6.111	525181	527394	520546	517001	517686	538697	539002	548244	530810	552868	560486	547553	544867	555850	545649	548475	551236	527927
586	285.208	285.208	285.204	285.208	510.461	508.848	511.313	8.50768	8.508	285.208_8.508	233583	175283	191139	181185	194573	215864	204209	197270	199045	236449	220246	247566	233112	217234	245188	295529	240069	364931
587	285.207	285.207	285.207	285.208	404.46	403.266	407.33	6.741	6.741	285.207_6.741	307491	275210	304440	283958	314260	331018	302744	318054	344640	314855	296968	301521	294983	313362	322383	409393	320371	390428
588	286.09	286.09	285.909	286.092	89.5274	56.2402	100.865	1.49212	1.492	286.09_1.492	870553	696540	624485	473897	395428	372275	318892	328536	226207	111997	94803.3	126545	92429.5	89351.1	67894.5	68694.7	63671.5	60983.1
589	286.044	286.044	286.041	286.044	295.274	294.868	295.734	4.92124	4.921	286.044_4.921	75682	45481.3	162163	137357	298107	68530.9	180684	82989.8	30058.2	123847	355438	87865.7	186635	122868	47763.9	301654	311218	279473
590	286.862	286.862	286.861	286.863	888.341	887.592	889.156	14.8057	14.806	286.862_14.806	2.82629e+06	2.7809e+06	2.24824e+06	3.11403e+06	3.53304e+06	3.71658e+06	3.34961e+06	2.95713e+06	3.09406e+06	3.3339e+06	2.99618e+06	3.31418e+06	3.19577e+06	2.95046e+06	2.78999e+06	2.99221e+06	3.07909e+06	3.06611e+06
591	287.125	287.125	287.122	287.128	394.392	393.566	394.732	6.5732	6.573	287.125_6.573	786144	739380	840201	855496	885241	893997	869963	903026	908662	894559	914930	917480	916850	920297	920489	929419	936356	927283
592	287.097	287.097	287.071	287.102	223.947	220.64	224.776	3.73245	3.732	287.097_3.732	969409	427570	483021	633651	517537	677010	618080	663151	567804	1.31008e+06	1.31417e+06	791374	704073	696412	683025	1.27597e+06	1.5193e+06	1.11142e+06
593	287.089	287.089	287.081	287.091	65.7	57.4025	85.2308	1.095	1.095	287.089_1.095	528799	156636	385143	325607	300705	247238	494243	487582	598557	608594	575481	475292	396837	331376	242925	625822	739639	553671
594	287.223	287.223	287.22	287.224	464.863	464.075	466.156	7.74771	7.748	287.223_7.748	215249	209436	223499	199096	219223	225513	214678	229151	222175	370053	250357	252105	251276	247426	247446	486942	249370	326261
595	288.098	288.098	288.084	288.112	223.782	221.729	224.561	3.72969	3.73	288.098_3.73	76910.3	44018.9	53072.5	67233	50389.3	65035.2	63445.1	67745.2	65472.5	129193	134950	84563.9	62825.4	74432.5	75504.1	133155	170122	113407
596	288.09	288.09	288.086	288.093	393.306	392.493	393.93	6.5551	6.555	288.09_6.555	122681	120101	130721	128971	134735	144065	133478	143515	134238	150738	146560	143369	154408	143714	155225	143745	147879	143825
597	288.072	288.072	287.938	288.095	65.7	49.6428	91.1296	1.095	1.095	288.072_1.095	10346.7	2689.85	16990.8	5113.64	4733.36	4334.41	13881.4	9044.49	23825	28890.3	23996	12717.6	8249.83	9145.18	541.155	34093.7	47650.6	25100.5
598	288.859	288.859	288.859	288.86	888.466	887.904	889.107	14.8078	14.808	288.859_14.808	2.45407e+06	3.43375e+06	2.16199e+06	3.11847e+06	2.55696e+06	2.9502e+06	2.70431e+06	2.53687e+06	2.85801e+06	2.31967e+06	2.96931e+06	2.81833e+06	2.40839e+06	2.7898e+06	2.50584e+06	2.34822e+06	2.63256e+06	2.27936e+06
599	289.101	289.101	289.075	289.114	218.456	216.942	219.533	3.64093	3.641	289.101_3.641	929593	365782	414839	789542	875730	1.06375e+06	1.00561e+06	1.09535e+06	978985	1.47747e+06	1.00562e+06	1.44601e+06	1.05996e+06	516214	539737	1.07148e+06	1.20364e+06	1.04435e+06
600	289.088	289.088	289.068	289.088	65.5655	48.0117	68.0651	1.09276	1.093	289.088_1.093	82374.3	30401.7	23681.7	32535.1	33052.4	38453.4	83539.6	68786.4	135657	52947.3	64964.1	62260.2	41699.7	27475.4	35388.2	60031.1	112973	104327
601	289.181	289.181	289.181	289.182	486.209	485.492	486.95	8.10348	8.103	289.181_8.103	24440.9	19694.7	65581.9	18174.5	67714.3	202231	47116.1	161832	20172.8	49069.9	18110.4	214539	116494	24838.8	18881.9	46497.1	55910.4	65967.6
602	289.134	289.134	289.127	289.135	128.01	127.483	129.305	2.1335	2.133	289.134_2.133	17679	3618.75	9374.07	23116.5	858591	1.8984e+06	784775	1.43526e+06	548289	582869	78981.2	2.05943e+06	1.07784e+06	13779.9	4573.01	24561.8	41532.2	23379.5
603	289.935	289.935	289.923	289.938	49.8621	48.3511	75.3064	0.831034	0.831	289.935_0.831	1.32309e+06	1.60331e+06	1.31661e+06	1.68277e+06	1.71163e+06	1.81733e+06	1.72333e+06	1.5992e+06	1.51509e+06	1.31259e+06	1.77419e+06	1.19126e+06	1.68574e+06	1.9963e+06	1.55481e+06	1.33873e+06	1.36569e+06	1.39603e+06
604	290.115	290.115	290.111	290.117	218.778	217.481	219.657	3.6463	3.646	290.115_3.646	69640.2	35539.9	39033.9	55615.4	72371.9	99459.7	100034	101374	75287.9	144525	86657.5	144310	90630.2	59686.9	58308.2	90281.4	98823.6	82470.7
605	290.134	290.134	290.129	290.134	127.504	127.31	128.228	2.12506	2.125	290.134_2.125	28834.4	13290.9	10833.7	1976.06	105048	223983	71850.3	165498	31261	55287.4	1589.05	234883	108241	1204.03	3046.65	1115.94	2253.75	2257.76
606	290.137	290.137	290.105	290.138	165.257	164.48	169.588	2.75429	2.754	290.137_2.754	12039.7	13495.2	3975.49	3403.47	33688.5	77655.7	28910.7	62270.4	18969.2	38399.6	1043.83	57240.7	37556.1	5158.95	942.549	15019.8	5964.52	8312.7
607	291.091	291.091	291.074	291.123	393.731	393.545	394.104	6.56218	6.562	291.091_6.562	1.0267e+06	990230	993181	1.01645e+06	1.05987e+06	1.40154e+06	1.06687e+06	1.2553e+06	1.04511e+06	1.07221e+06	1.08787e+06	1.265e+06	1.12426e+06	1.08332e+06	1.06599e+06	1.07891e+06	1.0952e+06	1.10777e+06
608	291.196	291.196	291.181	291.197	531.656	526.973	533.1	8.86094	8.861	291.196_8.861	1.0121e+06	907791	1.73291e+06	1.09212e+06	2.06491e+06	3.67072e+06	1.58603e+06	3.33316e+06	658899	1.51021e+06	1.35285e+06	4.14243e+06	2.60569e+06	1.26319e+06	1.09409e+06	1.56252e+06	1.78731e+06	1.95419e+06
609	291.145	291.145	291.064	291.147	125.709	112.772	126.883	2.09515	2.095	291.145_2.095	561587	186713	2.60242e+06	4.6885e+06	4.82828e+07	9.40207e+07	4.3569e+07	8.89806e+07	2.95104e+07	4.30509e+07	1.29996e+07	1.03339e+08	5.4081e+07	101509	144784	5.39832e+06	4.77379e+06	2.85434e+06
610	291.182	291.182	291.182	291.182	333.483	333.123	333.753	5.55806	5.558	291.182_5.558	299277	132388	164927	223664	101557	100326	114743	133675	110334	223994	476107	142307	228092	209452	301302	348784	559418	405657
611	291.197	291.197	291.197	291.197	492.124	491.23	492.717	8.20207	8.202	291.197_8.202	516612	452732	578248	149036	484482	554332	311075	455839	58386.3	284777	198039	716928	536089	258542	178803	333103	404540	686684
612	291.883	291.883	291.875	291.926	55.5207	53.6843	74.0895	0.925345	0.925	291.883_0.925	722135	638503	696367	678478	712818	733128	707689	780712	669708	725600	674893	911959	674278	605368	646801	679032	733144	736376
613	292.108	292.108	292.088	292.113	393.736	393.364	394.022	6.56227	6.562	292.108_6.562	38274.5	44348.8	46575.9	42339.4	57425	120006	51351.6	92165.5	53912.3	59615.2	55146	92234.3	82086.3	57201.4	57399.7	63090.7	69081.2	68850.6
614	292.138	292.138	292.06	292.151	125.808	94.2744	150.231	2.0968	2.097	292.138_2.097	242250	138444	346585	631702	7.17801e+06	1.37691e+07	6.2432e+06	1.2967e+07	4.27108e+06	6.21793e+06	1.79331e+06	1.49453e+07	8.01651e+06	121853	246025	759322	633625	607011
615	292.2	292.2	292.198	292.2	531.819	530.919	532.781	8.86365	8.864	292.2_8.864	154833	134438	297956	118850	362492	659211	271386	607943	93579.8	241525	174840	765130	457368	148023	105550	223763	301754	346236
616	292.97	292.97	292.958	292.973	48.2137	46.6731	50.5554	0.803561	0.804	292.97_0.804	2.22129e+06	2.49003e+06	2.44177e+06	2.40247e+06	1.74195e+06	592601	1.62324e+06	623940	1.18187e+06	1.369e+06	2.51299e+06	619445	2.15704e+06	2.53304e+06	2.10883e+06	2.30883e+06	2.29742e+06	1.98015e+06
617	293.124	293.124	293.119	293.125	128.115	126.775	128.959	2.13525	2.135	293.124_2.135	6.41903e+06	3.92869e+06	5.22519e+06	5.92559e+06	4.87911e+06	6.2985e+06	5.29773e+06	6.90631e+06	4.64688e+06	7.43926e+06	6.56895e+06	9.34747e+06	7.25016e+06	5.04737e+06	5.23542e+06	6.249e+06	7.21074e+06	7.14321e+06
618	293.068	293.068	293.067	293.07	174.846	173.892	175.311	2.9141	2.914	293.068_2.914	2.28158e+06	1.31876e+06	1.37802e+06	1.7677e+06	1.41449e+06	1.88302e+06	1.57235e+06	2.25874e+06	1.36478e+06	2.0991e+06	2.19866e+06	3.39921e+06	2.47434e+06	1.74747e+06	1.90261e+06	2.04855e+06	2.01537e+06	3.09598e+06
619	293.042	293.042	293.034	293.045	213.691	213.155	213.962	3.56152	3.562	293.042_3.562	348655	198469	229807	291198	273904	278712	320368	355348	286046	381700	405846	493975	395344	337676	331694	410723	481698	452488
620	293.177	293.177	293.177	293.177	451.979	451.755	452.571	7.53299	7.533	293.177_7.533	3.06461e+06	2.98185e+06	2.94783e+06	2.99692e+06	2.99172e+06	2.98582e+06	2.97955e+06	2.96033e+06	2.89757e+06	3.0716e+06	3.04943e+06	3.07609e+06	3.04231e+06	2.9766e+06	3.03422e+06	3.00714e+06	3.00779e+06	3.04169e+06
621	293.18	293.18	293.18	293.182	551.957	550.847	553.968	9.19929	9.199	293.18_9.199	4.99102e+06	4.8355e+06	5.40242e+06	6.36907e+06	5.29422e+06	6.07072e+06	7.9441e+06	7.06438e+06	6.78632e+06	6.89989e+06	6.54307e+06	6.27235e+06	6.66415e+06	6.31034e+06	6.35101e+06	3.51585e+07	5.42394e+06	1.23683e+07
622	293.212	293.212	293.211	293.213	512.499	510.139	513.893	8.54165	8.542	293.212_8.542	2.92463e+06	2.60988e+06	5.35007e+06	2.22723e+06	5.71455e+06	9.66234e+06	3.98632e+06	9.6425e+06	1.47566e+06	3.348e+06	3.00823e+06	1.09768e+07	6.66844e+06	2.16702e+06	1.44173e+06	3.97622e+06	4.83209e+06	5.30878e+06
623	293.823	293.823	293.823	293.824	888.781	887.982	889.751	14.813	14.813	293.823_14.813	2.24658e+06	1.62993e+06	1.59776e+06	1.75328e+06	1.5286e+06	1.3435e+06	1.45069e+06	1.19198e+06	1.28614e+06	1.16714e+06	1.08066e+06	1.11635e+06	1.05545e+06	868381	864118	847731	818375	803002
624	294.125	294.125	294.069	294.127	127.513	124.677	130.457	2.12522	2.125	294.125_2.125	806787	511749	671183	757397	647364	832360	728088	930993	643497	925859	821257	1.16826e+06	880321	601921	645738	803704	890929	887561
625	294.028	294.028	293.963	294.03	74.3302	46.5617	75.5055	1.23884	1.239	294.028_1.239	477395	295323	329290	338237	388925	509814	373662	456269	290051	418315	325766	555251	379471	234574	294004	354254	408668	500842
626	294.047	294.047	293.993	294.061	170.715	167.122	172.464	2.84524	2.845	294.047_2.845	395944	255069	137903	276425	277437	295192	222561	288577	144612	295460	352751	497687	409691	323254	257546	412855	370349	572134
627	294.045	294.045	294.044	294.047	211.611	211.212	212.634	3.52686	3.527	294.045_3.527	16287.7	5502.85	10765.7	20192.8	11146.5	14916.7	18327	15980.6	13186.1	23362.9	31347	29696.6	21040.4	33052.1	26668.5	33960	45952.6	39443.5
628	294.183	294.183	294.183	294.186	552.125	551.114	553.524	9.20208	9.202	294.183_9.202	678763	657405	775046	937189	778866	873961	1.14966e+06	1.01313e+06	982098	990185	970843	931891	982498	947294	946520	5.35726e+06	820375	1.83867e+06
629	294.216	294.216	294.216	294.216	512.797	511.03	514.161	8.54661	8.547	294.216_8.547	557434	511038	996110	442388	1.11469e+06	1.89617e+06	766500	1.94901e+06	274418	663303	559159	2.16028e+06	1.28751e+06	419674	307450	738798	928056	1.01965e+06
630	294.179	294.179	294.179	294.18	451.959	451.684	452.43	7.53265	7.533	294.179_7.533	502039	491879	518094	518576	511754	494748	497436	487476	502697	512853	520022	515021	521894	524174	523921	518662	529343	520511
631	295.104	295.104	294.914	295.104	76.8062	47.63	78.8877	1.2801	1.28	295.104_1.28	3.64079e+06	2.7348e+06	2.68806e+06	2.94965e+06	2.84121e+06	3.01072e+06	3.03301e+06	3.44175e+06	2.6641e+06	2.85898e+06	3.23455e+06	4.56194e+06	3.52429e+06	2.85946e+06	2.34523e+06	3.41301e+06	3.63169e+06	4.20799e+06
632	295.09	295.09	295.086	295.093	268.883	266.491	270.417	4.48139	4.481	295.09_4.481	23326.5	31004.8	25124.2	18179.9	22686.8	48411.8	20258.2	55102.3	11803.4	19070.4	20692.2	64256.2	50648.4	25386.9	23212.9	37979.5	44368.3	55599.2
633	295.108	295.108	295.101	295.109	208.293	207.801	208.664	3.47155	3.472	295.108_3.472	71350.8	72762.3	73136	82060.5	552351	694990	554218	781189	429525	493420	96188.4	571471	310542	103601	100834	99628.4	93665	100701
634	295.213	295.213	295.19	295.229	547.217	545.951	549.431	9.12029	9.12	295.213_9.12	437416	380508	393884	356993	664079	666862	565274	544972	351964	616894	357631	620371	552719	436099	385448	1.80507e+06	346965	662839
635	295.229	295.229	295.228	295.229	604.717	602.185	605.403	10.0786	10.079	295.229_10.079	342895	259456	293275	278486	288823	347013	335766	352637	305452	394989	363185	372775	338944	365321	340177	948796	343205	474081
636	295.159	295.159	295.159	295.16	329.481	329.065	329.897	5.49135	5.491	295.159_5.491	656923	676505	664310	570308	569012	478086	422892	453286	240593	119355	116939	139134	78935.1	24074.1	52924	78018.7	61501.5	83495.8
637	295.82	295.82	295.737	295.821	889.038	887.997	889.691	14.8173	14.817	295.82_14.817	2.35626e+06	2.28446e+06	2.12799e+06	1.96752e+06	1.68595e+06	1.81389e+06	1.69241e+06	1.70133e+06	1.54549e+06	1.31803e+06	1.26927e+06	1.28235e+06	1.15217e+06	1.0966e+06	981059	982660	1.03081e+06	957876
638	295.885	295.885	295.88	295.918	49.3886	47.693	52.0784	0.823143	0.823	295.885_0.823	112657	142392	111910	121552	89484.7	24214.6	72649	19771.1	55621.7	54052.2	75850.6	15684.6	78025.6	89508.7	65837.4	58597	57231.5	45791.7
639	296.106	296.106	296.101	296.107	78.3339	71.8379	86.4908	1.30557	1.306	296.106_1.306	486449	363893	369887	357165	351978	343832	353556	403707	282722	314511	358170	530992	388252	313905	266399	378367	412848	500789
640	296.06	296.06	296.059	296.061	162.3	161.805	163.343	2.705	2.705	296.06_2.705	5810.25	5900.09	22573	34179.7	24326.8	31285.9	32930	41212.5	26825.3	42627	54769.5	36623.2	31699.8	22107.6	37108.1	35832.7	80302.1	64839.9
641	296.225	296.225	296.193	296.232	546.231	545.36	548.974	9.10385	9.104	296.225_9.104	58598.4	33455.2	41744.7	30562.3	85166.6	104979	75775	64074.4	33839.1	90365	28583.8	84817.7	78386.7	43806.7	41727.5	275287	22827	71697.1
642	297.119	297.119	297.119	297.12	65.6866	62.8124	68.9012	1.09478	1.095	297.119_1.095	1.29524e+06	439761	699360	865644	767152	823849	1.57169e+06	1.37086e+06	2.23158e+06	1.1979e+06	1.47309e+06	1.26896e+06	1.04271e+06	622427	815013	1.12099e+06	1.66959e+06	1.65548e+06
643	297.096	297.096	297.095	297.098	168.267	167.991	168.541	2.80444	2.804	297.096_2.804	60802.7	52673.1	65657.9	64085.6	69268.9	68242.7	65342.5	108424	59192.7	78537.9	110768	92681.4	89948.4	74169.3	72045.4	98467.9	117130	99311.5
644	297.153	297.153	297.153	297.153	484.684	484.085	484.956	8.07806	8.078	297.153_8.078	1.12174e+07	1.04395e+07	1.45064e+07	1.2574e+07	1.09232e+07	1.13199e+07	1.68247e+07	1.32077e+07	1.1529e+07	1.20021e+07	1.45426e+07	1.16414e+07	1.17298e+07	1.25221e+07	1.20904e+07	1.29558e+07	1.17991e+07	1.40811e+07
645	297.874	297.874	297.863	297.877	49.6105	47.8506	52.6634	0.826842	0.827	297.874_0.827	1.93202e+06	2.85899e+06	2.52829e+06	2.46536e+06	1.68813e+06	546550	1.43031e+06	529283	1.10236e+06	1.03989e+06	1.64275e+06	401370	1.52742e+06	1.70429e+06	1.33496e+06	1.28979e+06	1.02089e+06	956474
646	297.771	297.771	297.734	297.817	887.516	882.333	890.203	14.7919	14.792	297.771_14.792	2.72712e+06	2.45431e+06	2.44471e+06	2.24688e+06	3.17657e+06	2.8821e+06	2.71642e+06	2.38645e+06	2.15868e+06	984491	899531	697691	632345	390319	389992	358413	348481	372265
647	298.045	298.045	298.034	298.046	195.272	194.921	195.844	3.25453	3.255	298.045_3.255	67043.7	45979.5	75573.2	154909	105964	88073.9	117279	127078	127717	115782	148903	63664.7	93093.9	114059	102016	111340	218628	196145
648	298.123	298.123	298.122	298.123	65.4156	64.617	69.4353	1.09026	1.09	298.123_1.09	85463.8	14569.7	28196.9	42265.9	32606.1	49778.6	154338	97961.5	221229	85779.6	127201	92407.8	83293.6	38403.8	59263.4	96309.5	161900	166073
649	298.157	298.157	298.157	298.157	484.651	484.224	484.913	8.07752	8.078	298.157_8.078	1.89244e+06	1.75622e+06	2.4109e+06	2.10479e+06	1.85064e+06	1.89373e+06	2.83554e+06	2.20906e+06	1.93025e+06	1.97028e+06	2.41936e+06	1.95618e+06	1.96992e+06	2.08722e+06	1.98821e+06	2.13162e+06	1.96799e+06	2.35993e+06
650	299.077	299.077	299.077	299.081	86.3948	76.7758	107.945	1.43991	1.44	299.077_1.44	1.79417e+06	1.06306e+06	1.75128e+06	1.96549e+06	2.21082e+06	3.17792e+06	2.52348e+06	3.06913e+06	2.4361e+06	3.33786e+06	2.88136e+06	3.63991e+06	2.7157e+06	1.9212e+06	2.22249e+06	2.11521e+06	3.03584e+06	3.26186e+06
651	299.055	299.055	299.051	299.088	337.373	331.296	338.162	5.62288	5.623	299.055_5.623	3.61834e+06	2.01229e+06	3.31084e+06	2.46726e+06	5.66748e+06	2.66836e+06	3.71745e+06	2.21787e+06	850359	4.34508e+06	7.47606e+06	3.89359e+06	4.05452e+06	3.83611e+06	1.4242e+06	9.29665e+06	6.05351e+06	5.05362e+06
652	299.056	299.056	299.051	299.056	277.644	276.455	277.792	4.62739	4.627	299.056_4.627	487773	231026	514951	426196	577726	444684	750500	757952	797484	1.15795e+06	758997	1.2738e+06	731491	418219	173773	699344	597500	347065
653	299.26	299.26	299.26	299.26	610.902	607.629	612.735	10.1817	10.182	299.26_10.182	3.47596e+06	2.32365e+06	2.80029e+06	2.39583e+06	2.34985e+06	2.53834e+06	2.94463e+06	2.43174e+06	3.27787e+06	2.55009e+06	2.56221e+06	2.47431e+06	2.61911e+06	2.59102e+06	2.84591e+06	2.64823e+06	2.53614e+06	2.77721e+06
654	299.742	299.742	299.731	299.745	882.663	881.144	887.997	14.7111	14.711	299.742_14.711	2.45067e+06	2.22599e+06	2.09569e+06	1.88095e+06	1.35411e+06	1.34265e+06	1.31968e+06	1.09876e+06	1.05936e+06	469023	363829	264089	263581	74598.8	47027	46451.7	38656.8	28338.2
655	299.878	299.878	299.865	299.905	49.127	44.8969	54.3887	0.818783	0.819	299.878_0.819	1.28525e+06	1.93783e+06	1.60025e+06	1.54706e+06	1.07895e+06	394494	890141	350199	734929	718160	1.04252e+06	317364	993979	1.0612e+06	877930	812099	692248	641928
656	300.07	300.07	300.042	300.11	83.4436	80.3084	107.668	1.39073	1.391	300.07_1.391	319573	156215	275489	280800	368375	514866	404476	465394	352030	499794	434131	581605	412131	259538	312012	312441	440410	502776
657	300.06	300.06	300.059	300.067	337.705	337.23	338.433	5.62841	5.628	300.06_5.628	593319	306846	555538	380886	951663	447246	624813	360744	135265	794709	1.24971e+06	662831	674677	630658	149789	1.55918e+06	1.00883e+06	850185
658	300.009	300.009	300.004	300.108	167.963	137.18	169.044	2.79938	2.799	300.009_2.799	213423	174271	186014	108696	239438	178191	137654	53479.4	18484.2	153502	180093	212329	245355	200887	115239	366343	257204	367010
659	300.263	300.263	300.263	300.263	611.169	607.896	613.27	10.1861	10.186	300.263_10.186	667882	435603	550784	452867	459758	494212	574357	473058	656676	518700	504011	487387	513906	509411	558608	517200	495075	559622
660	301.093	301.093	301.093	301.094	76.1048	71.1798	77.3721	1.26841	1.268	301.093_1.268	1.61847e+06	977027	954622	1.15641e+06	1.03684e+06	1.14287e+06	1.12229e+06	1.40935e+06	1.09047e+06	1.65235e+06	1.46985e+06	1.94551e+06	1.51322e+06	1.61053e+06	1.4417e+06	1.71819e+06	1.60962e+06	2.27081e+06
661	301.093	301.093	301.093	301.107	113.816	113.275	136.811	1.89694	1.897	301.093_1.897	215331	82456.2	130958	157012	108227	122226	119703	164467	89169	199716	320327	170792	204050	168935	263098	262564	392670	370070
662	301.165	301.165	301.13	301.166	251.219	249.182	251.821	4.18698	4.187	301.165_4.187	1.96654e+06	1.63087e+06	1.48929e+06	1.12846e+06	892233	768310	720445	734536	491538	273254	278592	287047	129224	101977	116029	97220.4	147777	100607
663	301.166	301.166	301.07	301.167	311.288	286.18	311.588	5.18814	5.188	301.166_5.188	12215.3	28992.4	9129.49	28049.5	16814.1	16354.9	11454.3	12119.9	7857.74	63236.5	76648.8	22326.1	28797.5	38402.4	37853	54473.3	90864.5	91343.3
664	301.216	301.216	301.205	301.218	667.632	666.395	668.99	11.1272	11.127	301.216_11.127	169986	191601	251765	126473	116302	54623.1	59103.5	61558.2	985276	59469.2	44415.8	37436	50022	808704	94251.3	93972.1	56410.8	49605.4
665	302.085	302.085	302.078	302.101	48.6401	45.4095	63.772	0.810669	0.811	302.085_0.811	2.73462e+06	2.54121e+06	2.57643e+06	3.29466e+06	2.27568e+06	2.62739e+06	2.55448e+06	4.24817e+06	2.57458e+06	2.89524e+06	2.97957e+06	4.24025e+06	3.55883e+06	2.71514e+06	3.1661e+06	2.4898e+06	3.28447e+06	3.5969e+06
666	303.091	303.091	303.091	303.092	149.878	149.164	151.341	2.49797	2.498	303.091_2.498	1.2263e+07	7.05004e+06	2.08366e+07	2.51911e+07	1.71833e+07	4.02369e+07	2.04706e+07	3.07523e+07	1.8558e+07	5.68413e+07	5.37432e+07	4.11509e+07	4.49377e+07	1.37733e+07	2.17768e+07	2.24865e+07	5.83946e+07	3.69323e+07
667	303.091	303.091	303.091	303.091	178.623	176.894	179.223	2.97704	2.977	303.091_2.977	2.47444e+07	1.49037e+07	9.87264e+06	1.17505e+07	1.07189e+07	1.5562e+07	1.34704e+07	1.65176e+07	1.29615e+07	2.36307e+07	2.61752e+07	2.5688e+07	1.86758e+07	2.83647e+07	1.05453e+07	4.4043e+07	2.83574e+07	1.71002e+07
668	303.181	303.181	303.181	303.182	263.737	263.421	264.019	4.39561	4.396	303.181_4.396	726170	599086	581991	418115	336067	285233	263486	257030	160547	64935.3	68123.2	70620.4	44266.4	16732	24227.6	28350.4	24199.4	35608.8
669	303.852	303.852	303.852	303.859	889.005	886.952	890.368	14.8168	14.817	303.852_14.817	284578	316776	364688	373220	421063	368332	480184	383778	423374	526575	453330	459048	418318	485477	505925	454332	353813	499321
670	304.094	304.094	304.093	304.095	149.681	148.816	151.075	2.49469	2.495	304.094_2.495	1.60905e+06	905389	2.75628e+06	3.3896e+06	2.27458e+06	3.28139e+06	2.63349e+06	4.07598e+06	2.45453e+06	4.30915e+06	7.22819e+06	5.5046e+06	6.10462e+06	1.79555e+06	1.42904e+06	2.9623e+06	3.95821e+06	4.9725e+06
671	304.064	304.064	304.063	304.074	64.3915	62.5211	66.0875	1.07319	1.073	304.064_1.073	240943	297143	305522	411627	279198	318479	295606	613785	292446	440758	460645	560265	474361	459535	495504	363900	461341	656943
672	304.094	304.094	304.094	304.095	178.189	176.894	179.495	2.96981	2.97	304.094_2.97	3.2882e+06	994376	1.35641e+06	1.6081e+06	1.48547e+06	2.01567e+06	1.83345e+06	2.15824e+06	1.67233e+06	3.15172e+06	3.49857e+06	3.42441e+06	2.60048e+06	3.77362e+06	1.45291e+06	5.94197e+06	7.84746e+06	2.31874e+06
673	305.107	305.107	305.106	305.143	162.167	160.784	164.07	2.70278	2.703	305.107_2.703	4.4064e+07	2.12492e+07	3.51525e+07	4.45947e+07	4.11981e+07	6.52393e+07	4.74952e+07	6.95129e+07	4.14695e+07	1.00505e+08	8.38184e+07	9.88079e+07	7.02536e+07	4.72876e+07	4.59048e+07	7.40882e+07	1.013e+08	6.91838e+07
674	305.849	305.849	305.849	305.85	888.758	887.035	889.91	14.8126	14.813	305.849_14.813	295336	317760	312596	421160	505177	359207	514723	434567	449842	510948	423414	485759	460761	531316	504448	505445	463429	475653
675	306.11	306.11	306.109	306.149	162.307	160.784	164.34	2.70512	2.705	306.11_2.705	5.91406e+06	2.85283e+06	4.93721e+06	6.28802e+06	5.94962e+06	9.4348e+06	6.7325e+06	1.00336e+07	5.92056e+06	1.43772e+07	1.17177e+07	1.43312e+07	9.94779e+06	6.63955e+06	6.47913e+06	1.03384e+07	1.44876e+07	9.62122e+06
676	307.118	307.118	307.112	307.133	165.654	162.659	173.353	2.7609	2.761	307.118_2.761	3.64663e+06	2.12146e+06	3.9738e+06	3.61789e+06	3.09175e+06	4.32984e+06	3.19685e+06	4.30701e+06	2.75919e+06	5.91231e+06	5.27458e+06	6.989e+06	4.95473e+06	3.36011e+06	3.22918e+06	4.77461e+06	6.0404e+06	4.75994e+06
677	307.191	307.191	307.159	307.192	486.397	477.802	488.129	8.10661	8.107	307.191_8.107	730967	562512	1.47122e+06	619307	1.35968e+06	3.47729e+06	6.23145e+06	3.01047e+06	693259	3.9343e+06	745647	3.52367e+06	2.11304e+06	731418	502534	9.53239e+06	1.17258e+06	4.18269e+07
678	307.196	307.196	307.196	307.196	587.817	587.242	588.034	9.79694	9.797	307.196_9.797	487445	414974	436260	1.11438e+06	512061	558159	664708	562978	701529	499836	550408	560444	668681	609346	678292	640389	524097	537495
679	307.117	307.117	307.105	307.177	225.424	206.8	225.822	3.75707	3.757	307.117_3.757	367664	384548	365355	396172	381775	417871	396294	396833	401930	410092	369638	469180	432302	410735	441803	391979	470023	612501
680	308.125	308.125	308.123	308.126	225.298	224.952	225.501	3.75496	3.755	308.125_3.755	6954.87	3545.63	3860.38	10781.7	5285.18	15942.1	11651.5	12189.8	7064.87	36616.9	31912.7	31564.2	28503.4	24988.6	31498.2	26692.9	41625.1	58175.5
681	308.117	308.117	308.113	308.128	164.922	162.392	170.112	2.74871	2.749	308.117_2.749	397707	195058	447816	403949	311376	514164	363808	473031	299941	705703	650118	905196	570153	396793	396950	612403	776896	598411
682	308.195	308.195	308.163	308.196	486.748	477.916	488.398	8.11246	8.112	308.195_8.112	101311	76814.1	231243	85227.7	226970	640741	932995	524953	90903	597931	91765.7	658796	370716	97926.7	68906.3	1.40117e+06	191445	6.25349e+06
683	308.932	308.932	308.864	308.934	48.647	47.2815	50.5707	0.810783	0.811	308.932_0.811	952407	1.01037e+06	992315	959423	722070	268072	670479	295681	501028	595869	988359	280523	841194	1.03987e+06	868249	945907	937645	817627
684	309.174	309.174	309.174	309.175	361.556	360.827	361.905	6.02593	6.026	309.174_6.026	2.60255e+07	2.93428e+07	3.19947e+07	2.73838e+07	2.99414e+07	2.46347e+07	2.27531e+07	2.3735e+07	1.53621e+07	7.96665e+06	8.17478e+06	9.18123e+06	5.74905e+06	3.81825e+06	5.26663e+06	6.54084e+06	5.3748e+06	6.16135e+06
685	309.208	309.208	309.199	309.208	464.818	459.53	468.275	7.74697	7.747	309.208_7.747	3.49761e+06	3.74194e+06	5.26558e+06	2.8317e+06	6.00014e+06	1.07979e+07	4.01976e+06	9.32593e+06	1.09966e+06	3.08217e+06	3.05587e+06	1.2368e+07	7.64941e+06	2.24538e+06	1.72376e+06	3.29889e+06	4.66012e+06	7.83617e+06
686	309.119	309.119	309.014	309.12	101.9	72.765	103.818	1.69833	1.698	309.119_1.698	3.77928e+06	2.47168e+06	2.36876e+06	2.48455e+06	2.09813e+06	3.06909e+06	2.32001e+06	2.35934e+06	2.01347e+06	2.24034e+06	2.67106e+06	3.1216e+06	2.59117e+06	2.63432e+06	2.23345e+06	2.57145e+06	4.77365e+06	3.30834e+06
687	309.175	309.175	309.175	309.188	513.873	513.266	516.12	8.56456	8.565	309.175_8.565	951227	764315	1.65233e+06	1.17959e+06	1.15248e+06	1.4815e+06	1.98038e+06	1.97024e+06	1.64885e+06	1.74816e+06	1.66637e+06	1.70386e+06	1.75482e+06	1.31315e+06	1.34245e+06	6.94407e+06	975186	4.6531e+06
688	309.988	309.988	309.937	310.002	73.7339	71.1798	75.1027	1.2289	1.229	309.988_1.229	429530	283217	327832	320923	402465	509494	386486	445684	325260	429877	347296	547108	390937	280993	328547	387723	438170	508932
689	309.97	309.97	309.964	309.993	167.897	166.938	169.325	2.79828	2.798	309.97_2.798	187947	129707	130912	84768.8	190980	111496	109273	47561	20960.3	105397	132364	156180	174126	127416	61647.5	244650	185897	236707
690	310.094	310.094	310.093	310.095	108.907	104.396	114.267	1.81512	1.815	310.094_1.815	8.76931e+06	7.82558e+06	5.73917e+06	4.91639e+06	4.33466e+06	6.77367e+06	3.95568e+06	5.6581e+06	2.77694e+06	8.52947e+06	5.35308e+06	8.64736e+06	7.28689e+06	6.35366e+06	9.42213e+06	7.22395e+06	7.88733e+06	8.05223e+06
691	310.178	310.178	310.176	310.179	361.244	360.055	361.653	6.02073	6.021	310.178_6.021	4.00764e+06	4.54215e+06	4.64864e+06	3.94078e+06	4.42668e+06	3.60304e+06	3.3908e+06	3.4595e+06	2.25549e+06	1.38184e+06	1.21648e+06	1.46501e+06	915568	573148	795639	1.15926e+06	799272	1.03118e+06
692	310.211	310.211	310.204	310.211	464.703	459.53	468.007	7.74505	7.745	310.211_7.745	636729	686209	1.10753e+06	534816	1.29563e+06	1.91256e+06	845973	1.62687e+06	202081	602272	663332	2.33584e+06	1.44493e+06	473984	374059	733744	901269	1.47558e+06
693	310.97	310.97	310.969	310.979	48.8261	48.0949	49.6604	0.813768	0.814	310.97_0.814	246397	166462	143579	284857	289288	378690	344009	324519	264978	276231	348957	319021	365460	238283	193076	228515	252045	288850
694	311.089	311.089	311.082	311.125	96.5912	93.158	116.451	1.60985	1.61	311.089_1.61	3.90263e+06	2.76224e+06	2.40889e+06	2.57848e+06	2.29268e+06	2.65755e+06	2.55834e+06	3.20454e+06	2.34715e+06	2.73861e+06	3.00907e+06	3.89759e+06	2.82591e+06	2.85074e+06	3.33707e+06	2.82981e+06	3.9308e+06	3.57742e+06
695	311.057	311.057	311.054	311.063	214.286	213.456	214.721	3.57144	3.571	311.057_3.571	374684	224745	301460	408766	328152	333822	416242	458048	433290	481228	530579	559264	492235	362038	435472	526250	705312	647885
696	311.17	311.17	311.169	311.17	518.533	517.981	518.878	8.64222	8.642	311.17_8.642	3.57359e+07	3.34477e+07	5.13972e+07	4.12236e+07	3.52064e+07	3.62539e+07	5.56954e+07	4.27683e+07	3.67904e+07	3.84985e+07	4.68084e+07	3.66749e+07	3.70157e+07	3.8873e+07	3.79247e+07	4.19947e+07	3.75593e+07	4.56416e+07
697	311.128	311.128	311.12	311.128	149.694	148.703	151.711	2.49489	2.495	311.128_2.495	108756	56594.4	547184	372391	1.21647e+07	1.4703e+07	1.22983e+07	1.68211e+07	1.04856e+07	1.18765e+07	1.37491e+06	1.3848e+07	8.97677e+06	128075	141987	519416	391248	714837
698	312.094	312.094	312.077	312.096	64.7014	61.4718	79.526	1.07836	1.078	312.094_1.078	2.43931e+06	1.89692e+06	2.10563e+06	2.56472e+06	1.9474e+06	2.71354e+06	1.92935e+06	3.23592e+06	1.65755e+06	3.76274e+06	2.8274e+06	3.98028e+06	3.18372e+06	2.62252e+06	2.70964e+06	2.98004e+06	2.95859e+06	3.85498e+06
699	312.059	312.059	312.059	312.059	215.021	214.781	215.617	3.58368	3.584	312.059_3.584	38233.3	18431.7	35966.1	27425.8	20154.3	24014.6	21973	41079.8	26398	27227.2	40548.8	34017.1	40559.9	19312.5	41400.9	36075.5	45265.6	54760.5
700	312.173	312.173	312.173	312.173	518.533	517.981	518.878	8.64222	8.642	312.173_8.642	6.48005e+06	5.98082e+06	9.21078e+06	7.37983e+06	6.34893e+06	6.54925e+06	1.00532e+07	7.66763e+06	6.5524e+06	6.97823e+06	8.50793e+06	6.60712e+06	6.64675e+06	6.98889e+06	6.77811e+06	7.49201e+06	6.78863e+06	8.24462e+06
701	312.104	312.104	312.004	312.132	154.573	148.703	170.499	2.57622	2.576	312.104_2.576	287594	159799	313082	305208	1.86533e+06	2.33268e+06	1.89583e+06	2.6688e+06	1.65995e+06	2.28434e+06	646170	2.25996e+06	1.57829e+06	326674	458119	481272	524399	395629
702	312.897	312.897	312.893	312.898	82.2589	79.9884	82.5793	1.37098	1.371	312.897_1.371	143607	182126	191634	169186	98322.2	86978.2	105722	94923.6	95901.4	104079	198923	92762.1	151276	300996	167369	172914	170752	145442
703	312.985	312.985	312.952	312.999	47.9388	45.9443	49.8884	0.798979	0.799	312.985_0.799	452579	580237	436413	409029	271449	122807	219113	108226	172748	162197	316982	75762.3	289934	385240	287875	275038	203706	203138
704	313.116	313.116	313.091	313.124	151.154	148.434	159.964	2.51923	2.519	313.116_2.519	919037	458414	747314	870785	4.32507e+06	5.64145e+06	4.39904e+06	6.15684e+06	3.59261e+06	5.60272e+06	1.31395e+06	5.75767e+06	3.87713e+06	776737	755568	1.20334e+06	1.09948e+06	1.14797e+06
705	313.168	313.168	313.166	313.173	518.518	517.753	519.13	8.64197	8.642	313.168_8.642	1.50115e+06	1.38255e+06	2.05778e+06	1.67211e+06	1.41548e+06	1.47496e+06	2.26596e+06	1.71914e+06	1.50248e+06	1.58203e+06	1.88879e+06	1.50299e+06	1.47908e+06	1.55791e+06	1.51743e+06	1.67329e+06	1.53418e+06	1.8406e+06
706	313.076	313.076	313.057	313.09	107.109	97.6508	113.158	1.78516	1.785	313.076_1.785	2.38278e+06	1.42325e+06	1.60677e+06	2.32358e+06	1.49792e+06	1.72409e+06	1.71429e+06	2.41828e+06	1.48455e+06	2.68778e+06	3.07547e+06	4.09889e+06	3.09899e+06	1.84682e+06	2.23356e+06	2.51236e+06	3.20863e+06	4.3716e+06
707	313.275	313.275	313.275	313.276	838.542	837.558	839.11	13.9757	13.976	313.275_13.976	985821	952253	945375	966286	955943	992006	951960	1.01899e+06	941196	1.00287e+06	996032	1.02632e+06	1.0012e+06	990531	1.00618e+06	1.01237e+06	1.0018e+06	1.0175e+06
708	313.925	313.925	313.901	313.936	47.6238	45.038	49.4437	0.79373	0.794	313.925_0.794	404491	498369	423476	417485	299778	116098	243716	117023	128773	205396	357480	84896.5	317711	499990	349521	310452	338971	268497
709	314.081	314.081	314.081	314.09	155.154	154.26	158.145	2.5859	2.586	314.081_2.586	1.74966e+07	1.20938e+07	1.35972e+07	1.03688e+07	1.03426e+07	1.11733e+07	8.88433e+06	9.70768e+06	5.83122e+06	3.06671e+06	2.3875e+06	3.02995e+06	2.19642e+06	568965	785584	1.05895e+06	864167	987160
710	314.089	314.089	314.069	314.093	97.1022	92.4844	109.17	1.61837	1.618	314.089_1.618	502062	280506	347299	453828	375322	417529	368830	469376	324085	531542	566556	719734	537623	472894	522094	432938	720966	997391
711	314.169	314.169	314.168	314.173	518.594	516.947	519.253	8.64323	8.643	314.169_8.643	229982	211690	350365	280184	240863	241240	407239	303634	243485	270733	329997	251656	260849	273735	262625	305928	262524	315992
712	314.279	314.279	314.278	314.28	837.5	836.519	838.764	13.9583	13.958	314.279_13.958	120971	132656	115497	133102	157530	145513	123706	163645	129295	152277	145970	141716	167211	149587	154181	154839	136128	150570
713	314.95	314.95	314.929	314.951	48.4561	47.218	50.5554	0.807601	0.808	314.95_0.808	1.4217e+06	1.70765e+06	1.65749e+06	1.63403e+06	1.23537e+06	287629	1.09179e+06	305631	793210	926143	1.63938e+06	304872	1.40598e+06	1.90265e+06	1.51068e+06	1.60423e+06	1.51849e+06	1.29523e+06
714	315.077	315.077	315.073	315.111	92.2518	84.7644	126.516	1.53753	1.538	315.077_1.538	7.39825e+06	4.68062e+06	1.18457e+07	5.77181e+06	2.83214e+06	4.25509e+06	3.26619e+06	4.96175e+06	3.14541e+06	4.20063e+06	7.41954e+06	5.72044e+06	4.88616e+06	3.15796e+06	4.9834e+06	7.63447e+06	5.0235e+06	6.68853e+06
715	315.084	315.084	315.083	315.09	155.677	154.821	157.035	2.59462	2.595	315.084_2.595	2.58379e+06	1.76696e+06	2.10976e+06	1.54799e+06	1.57694e+06	1.56202e+06	1.27854e+06	1.36562e+06	825659	362046	396878	368237	276296	119807	164421	250708	213189	241706
716	315.182	315.182	315.176	315.183	396.313	395.865	396.643	6.60521	6.605	315.182_6.605	366501	282262	323484	311781	300070	329981	331714	343334	303284	446080	324037	339734	308115	348808	273303	418303	278571	388071
717	315.255	315.255	315.235	315.255	509.544	508.309	511.523	8.49241	8.492	315.255_8.492	764887	657923	681296	699747	719184	784689	723057	856831	749241	870365	789311	814879	796757	786168	966930	1.02409e+06	787761	974188
718	315.833	315.833	315.833	315.834	131.257	129.701	134.563	2.18761	2.188	315.833_2.188	6.8684e+06	6.01622e+06	6.03406e+06	6.12589e+06	4.26663e+06	3.85178e+06	4.24122e+06	3.86385e+06	4.20595e+06	3.39082e+06	4.5094e+06	2.81507e+06	3.2181e+06	3.39179e+06	3.31481e+06	3.47601e+06	3.59997e+06	3.74526e+06
719	315.833	315.833	315.833	315.833	67.0343	55.1657	77.1732	1.11724	1.117	315.833_1.117	5.59975e+06	5.74797e+06	5.75971e+06	5.4782e+06	5.14918e+06	5.11275e+06	4.80615e+06	4.83868e+06	4.51314e+06	4.30139e+06	4.28961e+06	4.1679e+06	4.21999e+06	4.13233e+06	3.61271e+06	3.72754e+06	3.57306e+06	3.63561e+06
720	316.077	316.077	316.077	316.079	155.285	154.481	158.425	2.58809	2.588	316.077_2.588	5.2377e+06	3.55835e+06	4.26301e+06	3.17909e+06	3.16507e+06	3.23626e+06	2.59473e+06	2.7728e+06	1.66626e+06	774423	702405	732702	536856	151844	194763	304801	235697	251515
721	315.997	315.997	315.981	316.016	194.717	194.104	195.298	3.24529	3.245	315.997_3.245	7948.5	22875.1	18534	15779.1	32039.1	18857.7	21604.5	13379.2	20219	21713.5	24988.6	10838.7	23302	42092.3	36891	33224.2	25988.9	11472
722	316.092	316.092	316.076	316.11	96.211	86.8645	108.485	1.60352	1.604	316.092_1.604	1.05256e+06	637400	1.68627e+06	769418	385433	559516	427616	687286	407457	534027	1.03564e+06	816940	668772	378846	698023	1.01694e+06	668699	856016
723	316.833	316.833	316.833	316.834	131.788	129.312	135.048	2.19646	2.196	316.833_2.196	843943	718209	720942	728197	475758	418475	471992	401570	465830	363363	493305	311865	366733	385013	359961	368950	405920	404362
724	316.833	316.833	316.833	316.834	72.0216	63.5877	77.2461	1.20036	1.2	316.833_1.2	681815	666118	621924	606799	559965	548586	516802	517563	475046	461038	464971	456485	452080	440932	384568	386653	399821	381534
725	317.081	317.081	317.073	317.109	155.397	126.78	156.227	2.58995	2.59	317.081_2.59	845128	532105	602301	394033	425294	429374	386870	369360	248066	87109.1	91387.5	469604	70637.7	25550.5	31271.3	37684.3	47250.1	61270.6
726	317.071	317.071	317.07	317.093	93.185	90.9391	106.011	1.55308	1.553	317.071_1.553	221587	92559.5	245259	164159	193390	270867	185326	291288	174686	394082	321611	378703	282225	225496	163674	291818	365431	355812
727	317.088	317.088	317.088	317.088	49.2583	49.0157	49.763	0.820972	0.821	317.088_0.821	128853	57754.4	69643.7	94646.5	109854	154827	117491	153095	117993	185095	146976	222989	145246	127551	134621	157546	162799	221813
728	317.83	317.83	317.83	317.831	131.257	129.634	134.563	2.18761	2.188	317.83_2.188	4.95012e+06	4.3442e+06	4.2389e+06	4.18319e+06	2.89919e+06	2.64075e+06	2.95684e+06	2.63145e+06	2.86822e+06	2.29373e+06	3.07115e+06	1.91458e+06	2.13099e+06	2.31747e+06	2.28727e+06	2.32259e+06	2.46288e+06	2.50445e+06
729	317.891	317.891	317.83	317.974	54.1886	46.2117	79.0393	0.903144	0.903	317.891_0.903	478189	792100	610462	740723	440417	3.649e+06	385409	3.45153e+06	302563	349505	674798	194909	548210	3.50576e+06	2.92105e+06	2.92924e+06	523578	2.52044e+06
730	317.972	317.972	317.964	317.988	167.629	166.487	168.258	2.79381	2.794	317.972_2.794	129861	92439.4	92716.8	61024.4	172235	91121.5	88766.7	37958.9	52458.2	79898.8	96151	122160	143228	117125	70381.8	191815	128339	198029
731	318.106	318.106	318.096	318.107	655.117	651.438	657.029	10.9186	10.919	318.106_10.919	643090	651665	669166	645867	535823	519930	515945	491101	480829	358969	377727	335462	343770	302875	303246	294601	277384	265453
732	318.83	318.83	318.83	318.831	71.985	70.0304	74.8519	1.19975	1.2	318.83_1.2	422357	448112	371650	376120	373135	358192	336681	339578	300507	291658	290776	287812	287201	274334	236258	232140	236894	236589
733	319.176	319.176	319.175	319.177	291.386	290.231	292.016	4.85643	4.856	319.176_4.856	251799	154884	204096	261581	180088	195916	193664	264314	165245	306820	419961	301122	238859	185756	148777	351799	414564	212976
734	319.137	319.137	319.128	319.139	145.656	136.156	151.295	2.4276	2.428	319.137_2.428	663861	521127	478961	819202	482588	612934	824336	1.46158e+06	937283	1.33205e+06	1.54589e+06	1.58101e+06	1.13525e+06	788253	650655	1.05377e+06	1.34867e+06	666585
735	319.136	319.136	319.117	319.178	180.129	173.881	192.21	3.00215	3.002	319.136_3.002	416531	286134	285350	346837	418983	934894	493812	635739	447389	741479	520316	949575	618202	382666	375554	550707	586176	509579
736	319.828	319.828	319.828	319.844	130.709	129.714	135.62	2.17848	2.178	319.828_2.178	1.08492e+06	984659	922663	906292	612546	536692	641819	506979	603018	472038	981770	369204	443692	747309	812002	525460	552713	548275
737	319.827	319.827	319.827	319.828	68.7517	58.2894	74.3302	1.14586	1.146	319.827_1.146	857968	935377	878581	828607	782415	782920	723153	783844	694269	650616	663059	647505	660538	630850	568915	566550	570384	572533
738	319.927	319.927	319.927	319.93	253.112	252.818	253.59	4.21853	4.219	319.927_4.219	178373	171490	146131	137340	99398.7	89161.9	87057.9	67056.9	82895.1	40041.5	40143.1	33080.3	43254.9	36291.9	33168.7	25323.5	30637.3	22136.8
739	319.931	319.931	319.919	320.027	160.931	158.696	168.807	2.68218	2.682	319.931_2.682	216619	99322.7	170187	203131	182384	168961	184689	200137	112522	117648	174453	127556	152505	130063	163740	81124.5	75587	91138.8
740	321.047	321.047	320.886	321.052	54.6131	51.0002	56.4445	0.910218	0.91	321.047_0.91	475619	624762	748984	673382	668117	856845	666114	732210	709404	713653	622943	750808	637429	632690	616588	644831	613067	619672
741	321.211	321.211	321.21	321.211	624.641	624.205	624.889	10.4107	10.411	321.211_10.411	805753	835842	929378	1.15053e+06	911607	995144	1.38e+06	1.06418e+06	1.19382e+06	1.27779e+06	1.06951e+06	990096	1.05198e+06	1.10381e+06	1.12927e+06	6.06373e+06	973080	1.74126e+06
742	321.156	321.156	321.152	321.156	172.177	171.42	173.772	2.86962	2.87	321.156_2.87	1.1891e+06	694499	868905	1.00305e+06	827434	1.06446e+06	846807	1.27155e+06	782106	1.21096e+06	1.31162e+06	1.54884e+06	1.06034e+06	947055	980048	1.19804e+06	1.40788e+06	1.41032e+06
743	321.125	321.125	321.089	321.153	232.125	225.824	250.266	3.86875	3.869	321.125_3.869	159253	164341	180335	224181	1.18151e+06	681692	1.10365e+06	1.09473e+06	481894	679231	364866	311600	270157	222299	236307	173553	287624	312500
744	321.157	321.157	321.137	321.157	142.245	111.048	143.127	2.37075	2.371	321.157_2.371	333598	198788	286538	435755	956536	2.0593e+06	836326	1.63743e+06	575033	1.01031e+06	725907	2.2361e+06	1.21879e+06	85673.4	78540	503419	430530	295248
745	321.907	321.907	321.878	322.004	48.2758	45.3627	52.1519	0.804597	0.805	321.907_0.805	304792	391682	318466	362824	259972	57436.6	174407	103602	161285	176171	295401	63191.6	267587	411987	271140	280699	220635	191110
746	321.924	321.924	321.921	322.128	252.992	249.872	253.62	4.21654	4.217	321.924_4.217	144387	158773	159089	119330	178401	84466.3	160903	70278.8	74130.1	45016.8	44546	35794	47563.7	49388	49268.6	44089.9	40087.9	40783
747	322.064	322.064	322.058	322.127	199.008	189.203	199.928	3.3168	3.317	322.064_3.317	2096.05	2808.47	9685.02	20929	143326	380641	147238	348821	131534	405586	18891.7	739307	330928	11387.4	13647.9	15765.5	11338.8	40808
748	322.073	322.073	322.058	322.136	158.903	123.869	161.287	2.64839	2.648	322.073_2.648	623596	358956	505493	563841	380441	493317	389918	572480	328977	1.01084e+06	851708	927588	599790	616629	754332	705705	852227	831365
749	323.19	323.19	323.19	323.19	388.589	388.045	389.105	6.47648	6.476	323.19_6.476	1.22586e+07	1.45888e+07	1.69909e+07	1.4336e+07	1.69485e+07	1.38591e+07	1.27609e+07	1.31164e+07	1.26767e+07	5.31488e+06	5.42664e+06	6.16696e+06	4.17615e+06	4.88314e+06	4.1873e+06	5.09811e+06	4.18643e+06	4.54607e+06
750	323.218	323.218	323.205	323.223	537.347	535.154	543.673	8.95578	8.956	323.218_8.956	2.16918e+06	2.34989e+06	4.22838e+06	2.13626e+06	2.94194e+06	5.65216e+06	2.32632e+06	4.58189e+06	1.16567e+06	1.84879e+06	2.52708e+06	5.43544e+06	4.02102e+06	2.13345e+06	1.79073e+06	3.51097e+06	2.84155e+06	4.19934e+06
751	323.133	323.133	323.098	323.135	134.288	97.4742	166.149	2.23814	2.238	323.133_2.238	1.41361e+07	8.12216e+06	9.65306e+06	1.09463e+07	8.72651e+06	8.68814e+06	9.63005e+06	1.05884e+07	8.57303e+06	1.10905e+07	1.12598e+07	1.44493e+07	1.2287e+07	9.81039e+06	1.1003e+07	1.17804e+07	1.2579e+07	1.57417e+07
752	323.154	323.154	323.154	323.154	345.017	344.85	345.134	5.75029	5.75	323.154_5.75	2.42748e+06	2.79944e+06	2.95483e+06	2.46367e+06	2.84835e+06	2.33638e+06	2.11085e+06	2.28556e+06	1.58027e+06	793011	842082	907869	606465	487193	546555	710087	573914	664522
753	323.896	323.896	323.889	324.073	48.3828	46.2117	51.7826	0.806379	0.806	323.896_0.806	437254	524460	505403	553928	363378	114344	324390	138713	256832	300088	550642	133729	495261	623304	488863	525937	484537	424466
754	324.194	324.194	324.194	324.194	388.567	387.939	388.799	6.47612	6.476	324.194_6.476	2.05158e+06	2.44447e+06	2.70829e+06	2.28024e+06	2.77497e+06	2.23398e+06	2.06688e+06	2.13052e+06	2.05077e+06	861858	849181	963762	649060	774828	656872	796845	648112	725382
755	324.112	324.112	324.101	324.138	154.721	133.635	163.332	2.57868	2.579	324.112_2.579	1.63342e+07	1.26009e+07	1.19181e+07	8.89535e+06	7.30846e+06	6.34656e+06	5.75685e+06	5.74331e+06	3.74856e+06	2.89112e+06	3.0093e+06	3.52654e+06	2.71801e+06	1.35713e+06	1.52948e+06	1.71233e+06	1.74433e+06	2.17583e+06
756	324.225	324.225	324.218	324.227	536.963	535.154	538.806	8.94938	8.949	324.225_8.949	394953	431622	766867	355996	530167	863686	391615	776879	148351	267775	403456	1.02545e+06	718739	331624	274760	598310	534724	793378
757	325.003	325.003	324.904	325.113	47.4375	44.7655	81.2192	0.790625	0.791	325.003_0.791	1.36695e+06	2.57399e+06	1.86554e+06	1.79478e+06	899247	250920	705443	236631	458312	579031	2.05065e+06	263846	1.4566e+06	3.48909e+06	1.61465e+06	1.5735e+06	1.25381e+06	1.10828e+06
758	325.097	325.097	325.014	325.11	155.426	128.565	169.853	2.59044	2.59	325.097_2.59	2.71195e+06	2.09351e+06	2.24987e+06	1.69612e+06	1.42379e+06	1.31766e+06	1.10293e+06	1.26184e+06	770650	1.61761e+06	686356	1.75241e+06	1.40363e+06	363546	414824	512568	646708	627168
759	325.185	325.185	325.184	325.185	551.986	551.526	552.373	9.19977	9.2	325.185_9.2	3.30216e+07	3.13772e+07	4.94776e+07	3.9996e+07	3.39511e+07	3.49219e+07	5.68328e+07	4.19103e+07	3.62879e+07	3.7179e+07	4.57022e+07	3.52435e+07	3.61014e+07	3.77927e+07	3.76501e+07	4.15085e+07	3.70856e+07	4.33754e+07
760	326.089	326.089	326.086	326.105	136.163	134.705	153.523	2.26938	2.269	326.089_2.269	1.76727e+07	1.45909e+07	1.63357e+07	1.23103e+07	1.3005e+07	3.50887e+07	1.2015e+07	1.88343e+07	8.50827e+06	3.83868e+07	1.91159e+07	5.09059e+07	3.38288e+07	1.06921e+07	2.22822e+07	2.85055e+07	2.31006e+07	2.75844e+07
761	326.088	326.088	326.088	326.102	87.1962	85.5597	88.2279	1.45327	1.453	326.088_1.453	2.39882e+06	1.62943e+06	1.72266e+06	1.92481e+06	1.94207e+06	3.04775e+06	1.59471e+06	2.65333e+06	1.17109e+06	4.03607e+06	2.39119e+06	4.6201e+06	3.10914e+06	1.88316e+06	2.30687e+06	3.78131e+06	2.95276e+06	3.35426e+06
762	326.011	326.011	325.964	326.023	47.3794	44.493	49.2325	0.789657	0.79	326.011_0.79	307540	459406	364067	363023	259357	228647	226345	207818	223941	199520	327951	190588	275224	521794	251730	276699	206977	208623
763	326.188	326.188	326.188	326.188	551.986	551.526	552.373	9.19977	9.2	326.188_9.2	6.48197e+06	6.15078e+06	9.57437e+06	7.76242e+06	6.56559e+06	6.78401e+06	1.10627e+07	8.22874e+06	7.02215e+06	7.24189e+06	8.85053e+06	6.8826e+06	7.05606e+06	7.33626e+06	7.34041e+06	7.98909e+06	7.1331e+06	8.36156e+06
764	326.76	326.76	326.76	326.761	889.166	888.098	890.203	14.8194	14.819	326.76_14.819	3.29856e+06	3.09819e+06	2.61911e+06	2.4997e+06	1.70651e+06	1.63031e+06	1.70596e+06	1.51087e+06	1.5239e+06	1.01278e+06	953391	1.01459e+06	888414	661668	650977	581399	563457	605230
765	327.104	327.104	327.097	327.123	137.847	126.5	144.078	2.29746	2.297	327.104_2.297	4.5182e+06	3.32035e+06	4.04275e+06	3.76624e+06	7.64366e+06	1.56227e+07	7.5103e+06	1.27191e+07	5.79043e+06	1.19387e+07	6.23744e+06	1.89696e+07	1.23196e+07	3.19188e+06	4.96017e+06	6.66432e+06	6.19834e+06	6.59559e+06
766	327.051	327.051	327.039	327.051	195.774	194.901	196.241	3.2629	3.263	327.051_3.263	721637	457055	937976	1.38804e+06	812183	622965	1.04595e+06	1.37975e+06	966123	1.16706e+06	1.43499e+06	755449	1.20452e+06	678862	962009	1.09153e+06	1.90917e+06	1.85586e+06
767	327.181	327.181	327.181	327.181	552.099	551.526	552.614	9.20166	9.202	327.181_9.202	1.40757e+06	1.33287e+06	1.99626e+06	1.63292e+06	1.36794e+06	1.40314e+06	2.31783e+06	1.70624e+06	1.46047e+06	1.56589e+06	1.84719e+06	1.42555e+06	1.46454e+06	1.50379e+06	1.51284e+06	1.67709e+06	1.47871e+06	1.7657e+06
768	327.218	327.218	327.217	327.219	334.722	334.075	335.188	5.57871	5.579	327.218_5.579	1.61533e+06	1.16528e+06	2.27009e+06	1.01696e+06	2.91448e+06	4.06072e+06	1.94393e+06	3.71021e+06	548281	1.60425e+06	1.76868e+06	4.89508e+06	3.26931e+06	1.17802e+06	784293	1.6732e+06	2.54563e+06	3.0797e+06
769	327.255	327.255	327.255	327.258	696.399	695.283	697.627	11.6066	11.607	327.255_11.607	199599	239714	218109	217748	267918	260246	258293	255891	244838	259484	265339	274899	274063	293427	301712	277605	282443	271583
770	328.104	328.104	328.099	328.124	111.382	110.878	126.346	1.85637	1.856	328.104_1.856	8.31242e+06	7.45779e+06	5.69356e+06	5.26325e+06	6.10371e+06	1.38675e+07	6.0605e+06	1.06021e+07	4.74167e+06	1.35832e+07	9.44238e+06	3.14526e+07	1.85051e+07	6.26095e+06	1.08531e+07	1.50472e+07	1.23213e+07	1.55418e+07
771	328.023	328.023	327.951	328.104	71.7777	54.4551	73.2059	1.1963	1.196	328.023_1.196	1.52397e+06	1.13479e+06	1.05869e+06	847923	851226	718544	655722	1.05079e+06	491515	256161	225706	192538	167838	139705	142607	133929	122562	105169
772	328.09	328.09	328.06	328.222	318.851	317.291	334.701	5.31418	5.314	328.09_5.314	2.19671e+06	1.35876e+06	1.73008e+06	1.54202e+06	1.87808e+06	1.6689e+06	1.73172e+06	2.27298e+06	1.396e+06	2.15522e+06	2.06677e+06	949173	1.93739e+06	2.08723e+06	1.98542e+06	2.1691e+06	2.41318e+06	2.9021e+06
773	328.757	328.757	328.757	328.759	889.005	888.328	890.051	14.8168	14.817	328.757_14.817	2.65376e+06	2.44242e+06	2.04442e+06	2.03118e+06	1.60348e+06	1.3201e+06	1.26981e+06	1.16287e+06	1.24237e+06	816383	765823	819346	661555	497349	410957	428526	425994	391332
774	329.088	329.088	329.088	329.095	110.864	105.204	122.05	1.84773	1.848	329.088_1.848	2.20919e+07	1.22204e+07	1.80563e+07	2.09813e+07	1.65414e+07	2.27849e+07	2.08339e+07	2.53163e+07	2.11378e+07	3.27636e+07	2.96775e+07	2.7501e+07	2.33167e+07	2.03536e+07	2.39891e+07	2.25727e+07	3.29837e+07	3.66194e+07
775	329.088	329.088	329.083	329.088	54.5484	52.4802	55.9275	0.90914	0.909	329.088_0.909	378478	264459	342252	475999	352424	404328	351897	572545	335013	618487	561633	663040	591591	359104	348278	472629	531421	559045
776	329.067	329.067	329.065	329.234	340.595	339.968	359.517	5.67659	5.677	329.067_5.677	8.39854e+06	1.38316e+07	1.25069e+07	1.17382e+07	8.0108e+06	4.16079e+06	5.64635e+06	2.50819e+06	197892	4.83456e+06	1.08324e+07	4.18906e+06	9.06775e+06	1.31155e+07	1.19174e+07	9.00763e+06	8.00858e+06	1.02008e+07
777	329.955	329.955	329.954	329.957	253.211	252.632	253.695	4.22019	4.22	329.955_4.22	109348	109196	114380	114282	136108	129588	126808	141087	131450	110270	94526.2	112879	100306	92009.1	91964.1	87649.4	88013.5	84662.9
778	330.091	330.091	330.084	330.092	110.216	103.013	120.71	1.83693	1.837	330.091_1.837	3.27059e+06	1.79677e+06	2.71793e+06	3.16332e+06	2.51069e+06	3.3865e+06	3.13145e+06	3.80173e+06	3.18282e+06	4.95578e+06	4.47972e+06	4.07891e+06	3.49962e+06	3.09249e+06	3.63361e+06	3.44293e+06	5.00906e+06	5.54218e+06
779	330.07	330.07	330.07	330.099	340.632	340.225	341.471	5.67719	5.677	330.07_5.677	1.45276e+06	2.3964e+06	2.1755e+06	2.05563e+06	1.41552e+06	721739	997040	436197	338075	847096	1.87488e+06	707287	1.60004e+06	2.3205e+06	2.09091e+06	1.59134e+06	1.40322e+06	1.79757e+06
780	329.97	329.97	329.967	330.077	167.354	157.398	168.763	2.78923	2.789	329.97_2.789	229464	161820	161681	90251.7	179237	92710.8	88191.4	30143.8	8129.51	87219.3	102204	105008	138136	75094.9	26696.3	159190	104640	136105
781	330.922	330.922	330.916	330.924	48.6497	46.7466	50.4642	0.810828	0.811	330.922_0.811	275924	369154	300073	326695	271527	126555	239182	108171	177551	210048	318394	110823	318959	390961	304575	290926	264023	260427
782	331.094	331.094	331.068	331.116	92.078	63.5626	111.618	1.53463	1.535	331.094_1.535	3.55287e+06	2.8718e+06	3.41017e+06	3.84839e+06	2.83137e+06	3.55206e+06	3.01278e+06	3.29832e+06	2.77141e+06	4.09965e+06	4.35253e+06	3.72028e+06	3.58904e+06	4.45588e+06	3.98486e+06	4.52401e+06	5.04812e+06	5.62865e+06
783	331.249	331.249	331.249	331.251	422.637	422.088	423.126	7.04395	7.044	331.249_7.044	396947	362524	386138	372367	387004	377481	386247	395042	396604	390942	398439	398673	401405	394649	406810	410528	403612	424172
784	331.194	331.194	331.191	331.199	468.135	467.45	468.869	7.80224	7.802	331.194_7.802	87006.9	113150	148253	101844	196723	218056	134971	186426	118920	98804.1	123320	293677	194699	126617	93059.4	144367	181902	271159
785	331.885	331.885	331.875	331.904	48.3729	47.014	51.0087	0.806216	0.806	331.885_0.806	180133	198781	192445	191770	123967	44989.5	96648.9	39043.7	83156.2	76669.3	102191	27692.9	105510	97737.7	94025.6	80061.9	63966.1	93932.2
786	331.953	331.953	331.952	331.954	252.72	252.502	253.337	4.21199	4.212	331.953_4.212	62470.3	63105.3	60870.9	68329.6	82048.1	79132.3	84285.5	77228.3	78069.6	62230.5	63059.8	64077.6	54303.9	61210.6	56339	55272.1	53629.7	48284.8
787	332.089	332.089	332.071	332.114	95.6977	70.911	109.72	1.59496	1.595	332.089_1.595	210304	225208	316824	300911	199884	368301	337080	385045	214276	270817	589317	514957	473301	600398	539439	603116	688537	803129
788	332.073	332.073	332.071	332.135	156.352	145.372	156.654	2.60586	2.606	332.073_2.606	113985	58851.1	41929.9	51344.9	59977.6	54901.6	40335.9	891826	25259.7	797925	62503.8	120921	85454.7	45745.1	94009.7	705138	85939.1	88904.4
789	332.9	332.9	332.858	332.906	49.9887	48.0838	51.8109	0.833145	0.833	332.9_0.833	297108	305492	317035	317775	300049	205039	312378	217724	285571	280465	394675	253639	356944	415917	342374	383488	359421	350131
790	333.075	333.075	333.068	333.081	114.007	111.365	118.856	1.90012	1.9	333.075_1.9	3.40758e+06	2.12633e+06	2.15973e+06	2.91859e+06	2.60626e+06	3.92485e+06	3.11985e+06	5.76442e+06	3.03844e+06	4.71286e+06	5.73495e+06	9.52393e+06	6.8413e+06	3.97154e+06	5.43697e+06	6.26495e+06	6.24656e+06	9.56603e+06
791	333.067	333.067	333.062	333.069	206.475	206.2	207.06	3.44125	3.441	333.067_3.441	55932.3	16483.1	6186.86	8223.05	15308.4	10479.4	22883.6	15774.3	8521.02	40597.8	11131.2	97616.3	40978.6	18574.5	7499.34	57384.4	25453.3	13758.5
792	333.135	333.135	333.085	333.136	476.341	475.51	476.931	7.93902	7.939	333.135_7.939	536364	494415	549873	621900	669262	791716	1.0194e+06	1.26413e+06	859741	1.658e+06	1.14452e+06	1.15445e+06	1.05416e+06	1.08673e+06	819604	4.45388e+06	798682	2.74691e+06
793	333.189	333.189	333.169	333.192	332.85	325.396	333.395	5.5475	5.548	333.189_5.548	437386	264417	256317	382073	225635	227787	181790	184721	221483	292337	736281	181261	318775	329595	412039	481896	790510	592380
794	333.852	333.852	333.851	333.877	49.967	47.8506	54.6569	0.832783	0.833	333.852_0.833	2.53917e+06	3.58002e+06	3.03204e+06	2.95772e+06	1.93157e+06	627135	1.66743e+06	539963	1.32326e+06	1.13949e+06	1.65393e+06	447375	1.56691e+06	1.54875e+06	1.26033e+06	1.22012e+06	990390	940617
795	334.078	334.078	334.027	334.081	114.391	113.542	147.55	1.90652	1.907	334.078_1.907	534588	356552	358592	418462	387030	583765	452304	889892	442952	695776	871954	1.39376e+06	1.03064e+06	611564	817164	946889	937578	1.50151e+06
796	334.117	334.117	334.109	334.134	475.696	474.816	476.195	7.92826	7.928	334.117_7.928	91140.8	65666.7	90829.6	89682.6	106637	124565	146255	172356	136601	206095	180281	168626	171334	152461	125520	616160	127427	358611
797	334.863	334.863	334.859	334.875	49.7013	46.7779	51.9915	0.828356	0.828	334.863_0.828	193323	250593	229659	230352	164515	82004.1	154501	105814	139490	127575	168463	101041	143662	149421	120293	126495	126794	110614
798	335.055	335.055	335.054	335.056	78.3217	76.8832	79.1405	1.30536	1.305	335.055_1.305	675584	335489	562447	650780	610341	714800	669396	896110	629492	828814	829957	943979	658947	453264	470211	666549	811466	901390
799	335.077	335.077	335.075	335.079	114.537	113.808	115.86	1.90895	1.909	335.077_1.909	1.20196e+06	709349	763848	1.02501e+06	887563	1.28559e+06	1.03515e+06	1.9337e+06	1.01631e+06	1.61086e+06	1.93259e+06	3.08672e+06	2.23334e+06	1.31635e+06	1.7735e+06	2.05363e+06	2.07489e+06	3.10076e+06
800	335.147	335.147	335.088	335.172	173.761	169.88	202.452	2.89601	2.896	335.147_2.896	1.69804e+06	2.16099e+06	2.20539e+06	2.52996e+06	1.58632e+06	2.07828e+06	1.76747e+06	2.40293e+06	1.51773e+06	2.53438e+06	3.52776e+06	2.81536e+06	2.88877e+06	2.74935e+06	1.82691e+06	2.64514e+06	3.09341e+06	2.39742e+06
801	335.19	335.19	335.19	335.19	555.27	555.129	555.445	9.2545	9.255	335.19_9.255	8804.89	7156.45	86858	18022.4	18505	37823.6	1.64112e+06	60357.5	63669.9	1.53197e+06	56722.5	28603.7	28442.8	57562	22366.9	2.44543e+06	22613.7	1.04048e+07
802	335.856	335.856	335.847	335.892	51.729	47.8104	62.7745	0.86215	0.862	335.856_0.862	2.2163e+06	3.19725e+06	2.80197e+06	2.78675e+06	1.91067e+06	1.87107e+06	1.649e+06	967356	1.39607e+06	1.2695e+06	1.63115e+06	812279	1.608e+06	1.58113e+06	1.32953e+06	1.26542e+06	1.07983e+06	1.01859e+06
803	336.077	336.077	336.076	336.078	114.211	113.542	115.595	1.90352	1.904	336.077_1.904	139877	82010.3	87655.5	124525	106441	171175	126242	266173	122006	207149	266064	451875	329244	190709	240292	292677	301743	466251
804	336.063	336.063	336.058	336.072	79.0177	78.5103	80.1526	1.31696	1.317	336.063_1.317	62096.6	16477.2	54979.7	87009.8	60949.1	64662.1	62240.3	86821.6	47551.2	90353	107529	98322.2	73106.7	34250.5	45748.9	75035.3	121195	175166
805	336.109	336.109	336.091	336.13	168.349	149.448	173.558	2.80582	2.806	336.109_2.806	313491	366656	340199	407217	312809	544618	284368	529808	217777	615242	602372	1.04254e+06	786072	471134	349040	465596	527248	358254
806	336.868	336.868	336.859	336.871	48.2656	46.9999	49.7013	0.804427	0.804	336.868_0.804	334293	255478	279762	247961	243865	139073	169206	233385	190090	209271	190551	225615	216925	187585	154072	185358	198969	186524
807	337.102	337.102	337.093	337.126	163.388	162.191	164.957	2.72314	2.723	337.102_2.723	2.82693e+06	1.234e+06	1.42138e+06	1.59138e+06	1.29814e+06	1.70229e+06	1.44818e+06	1.87499e+06	1.1832e+06	2.63009e+06	2.08971e+06	2.94503e+06	2.11227e+06	2.30604e+06	1.96273e+06	3.03941e+06	2.45362e+06	1.95655e+06
808	337.088	337.088	337.063	337.117	73.8301	68.9424	75.2519	1.2305	1.231	337.088_1.231	855078	450336	522859	570969	531861	628787	573402	722914	563591	876264	769104	981241	785202	851918	736985	968841	933385	1.28578e+06
809	337.1	337.1	337.098	337.104	120.696	118.613	121.686	2.01161	2.012	337.1_2.012	1.80035e+06	1.09671e+06	1.10162e+06	1.37737e+06	1.63753e+06	2.33724e+06	1.80541e+06	2.06881e+06	1.59447e+06	2.00452e+06	1.57054e+06	3.01893e+06	2.05394e+06	1.38492e+06	1.3243e+06	1.78851e+06	1.95995e+06	1.67647e+06
810	337.17	337.17	337.169	337.17	374.471	373.924	374.986	6.24119	6.241	337.17_6.241	1.18406e+06	1.48546e+06	1.63333e+06	1.35739e+06	1.7114e+06	1.36408e+06	1.28439e+06	1.32463e+06	1.52759e+06	544082	564995	640995	453887	671695	484318	572970	454515	487806
811	337.206	337.206	337.206	337.206	587.368	586.951	587.702	9.78946	9.789	337.206_9.789	408571	355380	555005	716882	475829	510764	790563	613432	630841	684651	556660	525364	636524	605809	584772	2.74919e+06	443565	1.30707e+06
812	337.172	337.172	337.17	337.187	336.666	332.962	337.429	5.6111	5.611	337.172_5.611	1.32648e+06	1.23155e+06	1.35463e+06	1.14182e+06	1.15626e+06	1.01173e+06	914262	961844	534706	370287	491275	368550	280465	181002	277349	354818	425446	368895
813	337.151	337.151	337.151	337.151	207.81	207.599	208.01	3.46349	3.463	337.151_3.463	98352.9	38808.8	80208.2	95153.6	99108.1	113867	116628	142843	108999	203325	247901	181323	147052	103821	122301	179352	281454	194732
814	337.979	337.979	337.966	337.981	28.9576	21.5567	31.4178	0.482627	0.483	337.979_0.483	1.69963e+06	1.61767e+06	1.62653e+06	1.28317e+06	1.41293e+06	1.24372e+06	1.2389e+06	1.06282e+06	1.12946e+06	910805	1.18367e+06	1.03039e+06	1.05397e+06	1.05865e+06	945814	961393	1.06361e+06	939839
815	338.111	338.111	338.107	338.123	91.9929	73.4405	93.9517	1.53321	1.533	338.111_1.533	167893	99299.6	98001	79778.3	86585.1	85309.8	102964	121681	102220	125752	122610	155079	123437	118991	108106	148263	146466	204111
816	338.111	338.111	338.095	338.146	162.733	149.241	164.112	2.71222	2.712	338.111_2.712	382326	128757	141383	165187	596099	652094	625477	750675	541378	868819	246554	1.00161e+06	703093	312438	215698	460764	299219	236926
817	338.1	338.1	338.099	338.145	121.12	118.613	121.984	2.01867	2.019	338.1_2.019	269097	135837	138394	183998	254665	399161	274697	375668	244411	325044	245667	736972	354447	197127	196960	262439	288535	247616
818	339.056	339.056	339.047	339.066	280.606	280.126	280.901	4.67677	4.677	339.056_4.677	2.71181e+06	1.43736e+06	1.44458e+06	1.74527e+06	1.486e+06	1.51983e+06	1.65046e+06	2.03713e+06	1.56687e+06	1.81727e+06	2.11025e+06	2.30731e+06	1.84035e+06	1.72912e+06	1.73679e+06	1.91866e+06	2.28559e+06	2.27891e+06
819	339.2	339.2	339.2	339.2	586.222	585.784	586.457	9.77037	9.77	339.2_9.77	1.85281e+07	1.75749e+07	2.64495e+07	2.20427e+07	1.97654e+07	1.96534e+07	3.18342e+07	2.3241e+07	2.06222e+07	2.08119e+07	2.49705e+07	1.96943e+07	1.99801e+07	2.06616e+07	2.08498e+07	2.28229e+07	2.03616e+07	2.36067e+07
820	339.218	339.218	339.218	339.218	412.619	412.175	412.935	6.87698	6.877	339.218_6.877	494187	139397	723325	273119	507057	2.23343e+06	340093	1.42279e+06	112829	224471	141131	1.63399e+06	837065	178408	120321	318061	392004	520844
821	339.166	339.166	339.166	339.166	136.12	135.341	138.475	2.26866	2.269	339.166_2.269	1.36581e+06	685453	1.31346e+06	1.38859e+06	1.32514e+06	1.70241e+06	1.48515e+06	1.99629e+06	1.34248e+06	2.31167e+06	2.543e+06	2.08342e+06	1.64928e+06	1.25111e+06	939640	2.1326e+06	2.89722e+06	1.73263e+06
822	339.919	339.919	339.854	339.948	50.8832	48.6186	57.7488	0.848054	0.848	339.919_0.848	222334	254571	187367	291736	384824	489599	408758	401670	335984	266338	324824	266835	302921	307926	276679	199927	217430	250577
823	340.002	340.002	339.988	340.116	167.571	155.814	169.044	2.79285	2.793	340.002_2.793	801170	568785	584390	414747	800995	569626	495634	250103	50226.2	522760	588814	663975	764481	539150	312988	1.11945e+06	758555	1.06454e+06
824	340.104	340.104	340.068	340.104	101.489	100.588	110.685	1.69148	1.691	340.104_1.691	28731.5	10198.7	66432.6	49810.2	48132.5	59301.5	26430.4	158889	19199.4	188164	127772	73616	91992	52545.1	61225.6	91485.3	94336.9	165439
825	340.074	340.074	340.072	340.076	280.809	280.201	281.038	4.68014	4.68	340.074_4.68	366140	143869	171139	220813	178081	170944	197730	258030	183389	229504	280168	319374	253003	223856	221371	262983	332063	322342
826	340.204	340.204	340.204	340.204	586.177	585.726	586.457	9.76962	9.77	340.204_9.77	3.81255e+06	3.54772e+06	5.284e+06	4.36598e+06	3.91583e+06	3.87427e+06	6.37293e+06	4.64878e+06	4.09322e+06	4.17476e+06	4.95325e+06	3.95262e+06	4.02107e+06	4.10511e+06	4.10508e+06	4.54725e+06	4.04883e+06	4.73464e+06
827	340.222	340.222	340.222	340.222	412.649	412.412	412.788	6.87748	6.877	340.222_6.877	80994.8	9483.7	122008	42398.6	89230	424090	52030.7	272160	9962.37	35837	16328.8	297596	158161	23090.8	10091.8	56762.7	69601.9	90621.6
828	340.909	340.909	340.836	340.92	48.7062	45.9018	53.493	0.81177	0.812	340.909_0.812	303032	395327	325422	337034	323671	155355	259881	190612	228368	240042	346201	158241	329003	449320	378535	356665	304430	290950
829	341.233	341.233	341.233	341.234	389.948	389.389	390.405	6.49913	6.499	341.233_6.499	1.45883e+06	814134	2.31218e+06	876604	2.33659e+06	4.70975e+06	1.62002e+06	4.11775e+06	521136	1.18202e+06	1.12701e+06	4.78061e+06	2.87872e+06	815897	585334	1.54185e+06	1.98982e+06	2.3321e+06
830	341.088	341.088	341.088	341.133	111.438	108.718	118.098	1.8573	1.857	341.088_1.857	7.75413e+06	6.57443e+06	6.04464e+06	7.97009e+06	5.79257e+06	6.54301e+06	7.26692e+06	9.23987e+06	7.12709e+06	8.42693e+06	1.19983e+07	1.16727e+07	1.01467e+07	8.59454e+06	8.38024e+06	8.71914e+06	1.1375e+07	1.27195e+07
831	341.09	341.09	341.088	341.136	159.417	155.477	164.882	2.65694	2.657	341.09_2.657	3.76386e+06	1.58814e+06	2.44688e+06	3.80478e+06	4.74051e+06	6.63507e+06	4.96467e+06	7.65434e+06	3.84081e+06	8.63954e+06	6.76983e+06	9.37351e+06	6.02363e+06	3.29001e+06	2.81183e+06	5.70957e+06	7.81745e+06	4.33775e+06
832	341.196	341.196	341.196	341.196	585.956	585.654	586.345	9.76594	9.766	341.196_9.766	735481	685977	1.07606e+06	870583	786395	781226	1.27914e+06	913773	830357	866609	1.01733e+06	780067	817371	831780	826184	914731	820783	925787
833	341.27	341.27	341.27	341.271	837.876	835.989	838.237	13.9646	13.965	341.27_13.965	2.0508e+06	2.00181e+06	1.95815e+06	2.0258e+06	1.98262e+06	2.01793e+06	2.032e+06	1.98175e+06	2.00377e+06	2.01742e+06	2.00298e+06	2.02561e+06	2.00968e+06	2.02148e+06	2.01888e+06	2.012e+06	2.06626e+06	2.06385e+06
834	341.893	341.893	341.86	341.909	50.3528	46.4006	54.6083	0.839213	0.839	341.893_0.839	303163	274361	295565	312562	323644	369061	364635	394996	348725	306710	346329	298357	330871	309418	289923	288548	337879	297804
835	342.086	342.086	342.083	342.108	105.368	102.839	113.543	1.75614	1.756	342.086_1.756	3.7639e+06	2.70334e+06	3.34952e+06	4.14093e+06	4.5523e+06	1.11941e+07	4.70853e+06	7.12005e+06	4.16882e+06	1.05659e+07	5.12764e+06	1.6085e+07	9.3511e+06	3.71212e+06	3.40265e+06	5.7865e+06	5.47146e+06	6.61804e+06
836	342.237	342.237	342.237	342.237	389.907	389.267	390.338	6.49846	6.498	342.237_6.498	285397	147139	462177	156382	466155	978632	314168	856371	94750.9	227651	231404	990573	579787	156776	105313	292923	400333	471918
837	342.109	342.109	342.088	342.141	161.165	157.92	165.153	2.68608	2.686	342.109_2.686	500064	203415	379276	578242	701482	988463	729111	1.15504e+06	596138	1.25171e+06	1.04182e+06	1.30289e+06	954691	493310	401103	849795	1.24435e+06	660349
838	342.273	342.273	342.273	342.274	838.101	837.026	838.889	13.9684	13.968	342.273_13.968	367536	384583	382699	399548	376113	406295	422447	403663	395429	402250	395829	434866	405330	421380	418757	428938	432845	411848
839	343.103	343.103	343.092	343.117	113.71	107.845	115.127	1.89516	1.895	343.103_1.895	5.66627e+06	3.37939e+06	3.73356e+06	4.84422e+06	4.14152e+06	6.73669e+06	4.80623e+06	8.34799e+06	4.41962e+06	7.13295e+06	7.58279e+06	1.33926e+07	9.29542e+06	4.73862e+06	6.08358e+06	7.19467e+06	7.39159e+06	1.16321e+07
840	343.028	343.028	343.027	343.033	47.1232	45.3107	47.9143	0.785387	0.785	343.028_0.785	112413	177007	113304	165827	131239	46563.6	118496	34450.4	54407.9	67211.8	193781	30873.6	155530	270930	129863	103410	94029.9	118702
841	343.25	343.25	343.249	343.251	414.928	414.263	415.469	6.91547	6.915	343.25_6.915	142105	90116	84351.7	45865.1	282276	207601	134458	123684	19707.4	67262.9	77474.3	216279	191947	85151.1	66376.9	103722	74959.5	94612.2
842	343.139	343.139	343.104	343.153	173.233	158.733	191.233	2.88722	2.887	343.139_2.887	407524	221955	316954	380499	1.56294e+06	1.75428e+06	433695	492749	332736	933109	885709	715363	680724	353640	417087	689773	1.04002e+06	610315
843	343.214	343.214	343.213	343.214	464.02	462.923	464.24	7.73366	7.734	343.214_7.734	177546	132430	147300	148177	143393	157134	169201	160543	155065	221895	170991	176608	164050	177859	145934	222012	148124	267149
844	344.106	344.106	344.104	344.107	114.35	113.06	115.595	1.90583	1.906	344.106_1.906	817374	490503	518646	698880	569123	963883	681819	1.24884e+06	636823	1.03053e+06	1.16282e+06	2.03414e+06	1.41273e+06	687348	924693	1.12947e+06	1.11037e+06	1.78012e+06
845	344.098	344.098	344.01	344.099	75.7829	47.271	80.4057	1.26305	1.263	344.098_1.263	400893	391045	271298	671783	701442	939579	630313	180452	419433	999396	614736	863346	707134	551246	620338	726956	818144	935276
846	344.821	344.821	344.82	344.821	888.817	886.254	890.069	14.8136	14.814	344.821_14.814	403639	575589	467469	528386	468695	510178	454276	430199	496713	400950	404415	363711	389168	331697	377988	290625	300943	311398
847	345.084	345.084	345.079	345.087	77.3252	72.9544	78.6566	1.28875	1.289	345.084_1.289	470722	224893	412847	435040	433981	483286	500169	665065	490958	818959	791969	701214	531583	420760	309937	679534	726170	799160
848	345.114	345.114	345.093	345.118	160.452	153.221	162.011	2.67419	2.674	345.114_2.674	268497	119701	237653	238115	293144	380588	283666	364257	330094	656518	713100	510623	368604	348867	173163	492957	520637	422872
849	345.156	345.156	345.154	345.158	199.464	196.842	200.592	3.3244	3.324	345.156_3.324	335082	228954	190859	226820	183068	201198	210607	241947	220876	289726	311313	489203	358841	263246	263591	295493	308245	420269
850	345.12	345.12	345.119	345.132	116.261	113.929	131.447	1.93768	1.938	345.12_1.938	428456	307096	513536	283428	193685	201415	174464	213647	121098	293861	362207	289759	220913	201541	337827	459039	256684	298226
851	346.071	346.071	346.07	346.071	103.943	103.478	112.968	1.73238	1.732	346.071_1.732	387701	304770	425475	243698	290533	482062	281160	448926	228773	481382	479271	605801	473447	464679	490746	456285	391736	587287
852	346.056	346.056	346.056	346.057	63.9718	61.8987	64.7868	1.0662	1.066	346.056_1.066	2.88113e+06	1.84974e+06	2.63314e+06	2.06036e+06	2.81415e+06	3.75552e+06	2.10645e+06	3.22714e+06	1.23065e+06	1.92023e+06	1.98918e+06	2.48125e+06	2.279e+06	2.16e+06	876641	2.24005e+06	2.50242e+06	2.8383e+06
853	346.817	346.817	346.817	346.818	888.519	887.05	890.369	14.8087	14.809	346.817_14.809	624591	573869	929433	1.03459e+06	833105	827058	649940	788715	651752	937796	755856	656997	557867	525626	617395	510840	492657	628461
854	346.881	346.881	346.879	346.887	48.3252	46.4792	49.6717	0.80542	0.805	346.881_0.805	262121	261818	274524	305428	239580	89789	203811	84884.9	161363	208115	337661	108247	335849	348598	267215	327704	298040	273201
855	347.073	347.073	347.073	347.074	103.943	103.527	113.254	1.73238	1.732	347.073_1.732	21653.3	20507.4	17548.7	12665.8	127862	106815	114991	233461	126221	205918	46143.5	158555	90673.8	50736.3	41642.4	51098.7	46432.3	76030.6
856	347.096	347.096	347.061	347.099	73.7919	70.3727	74.9695	1.22987	1.23	347.096_1.23	1.15369e+06	643940	728967	782620	762193	936824	770950	979449	665297	1.12854e+06	1.00514e+06	1.25567e+06	1.00381e+06	1.06275e+06	891419	1.15333e+06	1.09435e+06	1.49578e+06
857	347.171	347.171	347.166	347.172	219.806	218.715	222.966	3.66343	3.663	347.171_3.663	509806	376394	318646	418567	234185	259902	281380	324666	247269	322254	500544	513833	425954	441817	441867	451984	488650	728060
858	347.128	347.128	347.104	347.151	147.848	131.794	148.838	2.46414	2.464	347.128_2.464	2399.69	1273.78	20278.4	12859.5	670019	705408	678466	720639	584133	722631	72055.3	632511	453757	13744.9	4376.02	9517.91	19709.5	32668.2
859	347.868	347.868	347.867	347.872	82.2218	79.7226	83.763	1.37036	1.37	347.868_1.37	365905	383376	421720	299136	98800.7	57330.5	74063.3	43209.3	32251.1	109725	142349	91697.2	111544	165473	68220.1	114600	92191.3	107160
860	347.94	347.94	347.934	347.943	176.147	175.929	176.435	2.93579	2.936	347.94_2.936	23711.5	55068.5	47348.4	46037.8	62715.8	63099.5	79053	52174.4	74827.6	40484.4	52464.2	46113.7	70387.5	80325.1	91251.3	78734	85177.8	41681.2
861	348.067	348.067	347.879	348.081	103.8	75.3806	112.968	1.73	1.73	348.067_1.73	51271.3	44402.9	67236.2	27222	99025.8	212150	46606.5	87948	31348.7	318103	259369	346843	233246	281637	208013	304105	264163	367134
862	348.763	348.763	348.763	348.764	887.235	885.202	888.495	14.7873	14.787	348.763_14.787	2.31881e+06	2.31717e+06	2.37569e+06	1.99322e+06	1.8066e+06	1.71183e+06	1.4871e+06	2.00477e+06	1.43977e+06	1.33417e+06	1.15901e+06	1.13356e+06	1.17949e+06	1.05473e+06	940643	861148	816398	777336
863	348.897	348.897	348.893	348.899	486.693	485.954	487.564	8.11155	8.112	348.897_8.112	368604	447847	372896	345427	312320	283835	355006	301136	283557	271757	476531	302594	257497	278896	236333	200595	328640	247062
864	349.206	349.206	349.206	349.207	576.753	576.265	577.231	9.61255	9.613	349.206_9.613	693308	671474	675248	1.13767e+06	715112	769144	748714	734071	756516	765006	800295	783143	800070	858253	896991	835081	745161	795282
865	349.175	349.175	349.097	349.187	208.523	204.948	223.063	3.47538	3.475	349.175_3.475	1.31022e+06	817861	1.09066e+06	1.6405e+06	972789	1.14434e+06	1.45551e+06	2.3055e+06	1.52057e+06	2.39167e+06	3.18379e+06	2.23777e+06	1.76071e+06	1.5501e+06	1.33213e+06	2.23446e+06	3.10879e+06	1.71294e+06
866	349.07	349.07	349.069	349.179	108.909	102.962	146.164	1.81516	1.815	349.07_1.815	634488	679737	473538	555360	739722	1.55572e+06	761277	2.32675e+06	669622	1.88424e+06	1.25936e+06	3.2043e+06	1.5578e+06	935844	1.51715e+06	882258	1.45517e+06	1.66559e+06
867	349.863	349.863	349.861	349.875	82.2077	79.7226	84.7442	1.37013	1.37	349.863_1.37	341449	373824	373155	290245	88378.4	24255.3	56545.7	21076.9	26953.5	32332.9	137565	13890.7	85537.1	162826	49692.5	56907	69407.9	43539.6
868	349.979	349.979	349.97	350.004	29.7877	22.4376	37.1032	0.496462	0.496	349.979_0.496	1.08534e+06	1.01796e+06	1.03987e+06	845088	1.00839e+06	940147	915277	862515	895507	760760	963990	872001	882355	941149	846208	854784	923815	832468
869	350.115	350.115	350.109	350.124	476.058	475.798	476.464	7.9343	7.934	350.115_7.934	145229	118613	124116	153381	164504	187939	251405	340024	210994	328957	296267	288984	234557	228727	121715	913322	185137	568771
870	350.072	350.072	350.003	350.183	103.742	75.6711	145.141	1.72903	1.729	350.072_1.729	32628.7	26034.1	13689.3	20535.8	18156.2	32073	13786.4	28120.1	9908.56	38255.6	39640.3	503239	58178	321898	232447	57058.7	52261	276549
871	350.761	350.761	350.761	350.762	887.368	885.923	888.417	14.7895	14.789	350.761_14.789	4.1959e+06	3.15336e+06	3.73697e+06	2.86149e+06	2.25232e+06	2.36584e+06	2.54303e+06	2.38461e+06	2.07605e+06	1.85837e+06	1.59961e+06	1.42723e+06	1.37295e+06	1.2438e+06	1.17518e+06	1.3153e+06	999457	1.17352e+06
872	350.896	350.896	350.893	350.897	487.025	485.492	487.59	8.11709	8.117	350.896_8.117	411791	536381	427624	381809	362868	347619	440438	392892	329827	333899	614361	380071	309600	357208	287945	258060	419937	306225
873	351.085	351.085	351.071	351.086	96.1923	93.702	106.561	1.6032	1.603	351.085_1.603	1.62571e+06	1.07035e+06	2.68181e+06	1.00261e+06	291285	343011	331012	433024	331937	545093	1.02476e+06	529416	417584	424862	1.09578e+06	1.19218e+06	639871	699337
874	351.131	351.131	351.13	351.132	152.141	151.661	152.912	2.53568	2.536	351.131_2.536	8.50483e+06	4.30507e+06	5.84095e+06	5.86307e+06	6.45174e+06	1.12477e+07	6.8332e+06	1.03449e+07	5.59221e+06	1.12027e+07	7.03044e+06	1.75775e+07	1.09099e+07	5.45512e+06	4.70509e+06	7.64691e+06	7.69556e+06	6.64293e+06
875	351.166	351.166	351.112	351.167	273.345	248.755	274.6	4.55574	4.556	351.166_4.556	542568	249190	355104	454017	2.76499e+06	2.05466e+06	2.59479e+06	2.62862e+06	1.8857e+06	2.38741e+06	1.31691e+06	1.61363e+06	1.03624e+06	609590	517121	1.01619e+06	1.60609e+06	766261
876	351.981	351.981	351.981	351.982	29.679	26.3987	31.737	0.49465	0.495	351.981_0.495	296879	284343	289975	254075	301839	283311	278150	228188	257461	245258	308418	265330	290408	306778	288229	301973	314270	279791
877	351.863	351.863	351.861	351.982	81.98	75.1438	82.7433	1.36633	1.366	351.863_1.366	96826.5	96147.1	98604.8	75650.9	17803.2	17255	9465.47	11551.6	5872.23	10866.4	30587.9	13792.4	23443.7	36364	7234.11	15576.1	15295.9	21475
878	352.107	352.107	352.104	352.12	149.091	148.081	151.386	2.48485	2.485	352.107_2.485	3.84614e+07	2.05677e+07	2.05031e+07	2.14915e+07	2.19548e+07	3.14257e+07	2.13446e+07	3.49137e+07	1.62373e+07	4.12275e+07	2.36904e+07	5.54277e+07	3.56354e+07	1.66111e+07	3.14815e+07	3.48755e+07	3.36767e+07	2.88749e+07
879	352.158	352.158	352.137	352.177	259.505	251.714	262.948	4.32508	4.325	352.158_4.325	70580.2	17640.9	41854.1	56508.8	30390.2	30676.2	41202.2	54259.9	31641.3	92138.7	139419	59931.4	72351	69263.1	79687.4	111049	182116	131601
880	352.757	352.757	352.757	352.758	886.874	884.618	888.109	14.7812	14.781	352.757_14.781	1.42574e+06	1.84668e+06	1.54037e+06	1.37976e+06	1.06547e+06	1.06903e+06	1.0943e+06	1.03917e+06	1.18156e+06	727664	727084	658863	549446	487697	459817	487852	474060	445215
881	353.089	353.089	353.088	353.091	177.096	173.888	180.481	2.9516	2.952	353.089_2.952	2.12375e+07	1.39088e+07	1.4642e+07	1.91236e+07	1.71655e+07	2.25388e+07	2.1824e+07	2.95696e+07	2.23026e+07	3.05535e+07	3.26733e+07	4.12547e+07	3.24786e+07	2.85069e+07	3.34723e+07	3.33305e+07	3.99074e+07	4.8745e+07
882	353.088	353.088	353.088	353.089	104.133	103.107	105.135	1.73555	1.736	353.088_1.736	7.05625e+06	4.4908e+06	5.20124e+06	9.59932e+06	4.57316e+06	3.77033e+06	5.43429e+06	5.75134e+06	5.48754e+06	6.08883e+06	9.17242e+06	5.47249e+06	6.29821e+06	6.62534e+06	7.23431e+06	6.96609e+06	1.20921e+07	1.07362e+07
883	353.091	353.091	353.088	353.097	147.268	143.988	148.633	2.45447	2.454	353.091_2.454	2.1506e+07	1.38686e+07	1.44393e+07	1.89287e+07	1.73035e+07	2.25342e+07	2.22566e+07	2.9354e+07	2.17129e+07	3.07364e+07	3.30504e+07	4.20235e+07	3.28995e+07	2.87453e+07	3.3486e+07	3.44149e+07	3.99314e+07	4.87211e+07
884	353.201	353.201	353.201	353.201	531.182	530.823	531.493	8.85303	8.853	353.201_8.853	571928	424691	1.05914e+06	665453	706506	850127	1.20345e+06	1.24122e+06	1.04575e+06	1.08706e+06	1.01718e+06	1.03621e+06	1.05786e+06	797351	795951	4.18671e+06	555539	3.01815e+06
885	354.09	354.09	354.086	354.102	161.464	142.457	180.204	2.69107	2.691	354.09_2.691	4.55999e+06	2.92743e+06	3.62955e+06	4.14396e+06	3.51571e+06	4.68293e+06	4.01252e+06	5.95376e+06	4.48403e+06	8.14298e+06	6.65697e+06	8.43615e+06	5.98579e+06	5.23523e+06	6.39184e+06	6.58018e+06	7.59835e+06	9.73247e+06
886	354.092	354.092	354.092	354.092	104.18	103.724	104.867	1.73634	1.736	354.092_1.736	1.20834e+06	774979	865552	1.66484e+06	759243	614655	902628	907871	917444	1.03401e+06	1.53032e+06	924388	1.03007e+06	1.09485e+06	1.2269e+06	1.15919e+06	2.04816e+06	1.80167e+06
887	354.204	354.204	354.204	354.204	531.016	530.714	531.319	8.85026	8.85	354.204_8.85	72253.1	55517.7	158005	91214.7	98524.9	117583	174002	191710	157702	156953	155272	146329	153996	113911	113532	702228	79068.8	492294
888	354.848	354.848	354.832	354.85	888.413	886.887	889.267	14.8069	14.807	354.848_14.807	651932	721081	775488	587098	976721	824968	822988	684047	682387	859303	949421	980195	835365	788919	773663	618682	888413	655691
889	355.104	355.104	355.103	355.105	152.119	150.855	153.562	2.53531	2.535	355.104_2.535	8.42254e+06	7.47475e+06	1.00384e+07	9.4319e+06	1.11724e+07	2.01259e+07	1.39353e+07	1.77489e+07	1.3629e+07	2.0681e+07	1.95104e+07	2.13943e+07	1.7388e+07	1.51052e+07	1.20586e+07	1.25915e+07	1.73673e+07	1.72851e+07
890	355.067	355.067	355.067	355.087	110.224	97.916	117.332	1.83706	1.837	355.067_1.837	5.28195e+06	3.0079e+06	4.38128e+06	4.73996e+06	4.11452e+06	2.74469e+06	4.83896e+06	5.45812e+06	4.67978e+06	8.1941e+06	8.4699e+06	8.25352e+06	6.09434e+06	4.86641e+06	3.30731e+06	8.40142e+06	9.20581e+06	5.70581e+06
891	355.159	355.159	355.158	355.16	763.803	763.183	764.218	12.73	12.73	355.159_12.73	1.89809e+06	1.96123e+06	2.06661e+06	2.69608e+06	2.6917e+06	2.87737e+06	5.93428e+06	3.75451e+06	3.28703e+06	3.70946e+06	4.32067e+06	3.31935e+06	3.50904e+06	3.63742e+06	3.4667e+06	4.97667e+06	3.38831e+06	5.72608e+06
892	356.1	356.1	356.099	356.102	157.102	155.411	158.425	2.61836	2.618	356.1_2.618	5.69861e+07	3.09878e+07	6.78335e+07	6.78782e+07	6.56933e+07	2.99416e+08	6.47032e+07	9.70525e+07	4.73214e+07	1.8902e+08	1.03373e+08	1.33311e+08	9.85474e+07	6.01908e+07	6.34151e+07	9.92321e+07	1.03409e+08	1.03311e+08
893	356.099	356.099	356.099	356.1	104.059	103.587	112.691	1.73432	1.734	356.099_1.734	896959	544617	746645	751777	714758	711128	837762	1.00727e+06	798743	1.47132e+06	1.35057e+06	1.41314e+06	1.05472e+06	777851	599234	1.27361e+06	1.51737e+06	1.03086e+06
894	356.161	356.161	356.161	356.162	763.823	763.195	764.196	12.7304	12.73	356.161_12.73	347380	370453	416804	551256	581152	608745	1.30238e+06	796868	706608	813494	967923	705739	761730	796322	754342	1.09986e+06	753755	1.26444e+06
895	356.187	356.187	356.187	356.187	673.096	672.762	674.297	11.2183	11.218	356.187_11.218	384357	379489	413674	414643	460057	470568	501026	502655	516065	553416	548679	540935	562471	613922	593562	603073	601315	588826
896	356.187	356.187	356.187	356.187	635.029	634.723	635.379	10.5838	10.584	356.187_10.584	323922	333461	353190	383997	421491	424840	433687	453938	446911	460307	489664	484359	485858	512195	509224	499674	510624	509786
897	357.102	357.102	357.101	357.104	104.04	103.213	112.691	1.73399	1.734	357.102_1.734	184914	134449	292311	148572	381460	258602	274328	277974	125108	232309	267288	295216	302859	162678	93504.8	200615	308024	200819
898	357.103	357.103	357.102	357.118	156.65	149.71	157.578	2.61083	2.611	357.103_2.611	8.86303e+06	4.93262e+06	1.10858e+07	1.10597e+07	1.08819e+07	4.9418e+07	1.05357e+07	1.58371e+07	7.71199e+06	3.12268e+07	1.68749e+07	2.17627e+07	1.60281e+07	9.74493e+06	1.03792e+07	1.63144e+07	1.69255e+07	1.70848e+07
899	357.913	357.913	357.88	358.079	48.5713	47.0841	73.9801	0.809522	0.81	357.913_0.81	416047	580360	427080	437970	287598	105158	244522	96757.7	174908	178203	286371	697919	266413	353606	283073	259966	225964	218357
900	358.104	358.104	358.071	358.123	156.306	140.751	187.76	2.6051	2.605	358.104_2.605	3.68386e+06	2.46354e+06	3.27304e+06	2.68457e+06	1.93212e+06	7.95295e+06	1.74935e+06	2.48662e+06	1.20091e+06	4.88708e+06	2.55717e+06	3.30998e+06	2.43806e+06	1.5126e+06	1.53906e+06	2.49245e+06	2.60441e+06	2.60654e+06
901	358.103	358.103	358.079	358.114	104.302	102.033	122.479	1.73836	1.738	358.103_1.738	323437	153790	338473	314330	317349	3.20098e+06	277205	465346	197428	849135	521368	630133	466999	304032	342926	504163	575130	563443
902	359.099	359.099	359.098	359.108	120.547	113.207	121.984	2.00911	2.009	359.099_2.009	2.07373e+07	1.2471e+07	1.57273e+07	1.74349e+07	1.54728e+07	2.29318e+07	1.87364e+07	2.62584e+07	1.8196e+07	2.59135e+07	2.54179e+07	3.76632e+07	2.6836e+07	2.00704e+07	1.86518e+07	2.54445e+07	2.87466e+07	3.24667e+07
903	359.17	359.17	359.168	359.171	333.539	333.123	333.966	5.55898	5.559	359.17_5.559	90616.4	37080	46383.6	64736.6	31694.2	36141.4	44920.4	47680.8	37626.1	87768.6	195026	50874.5	93339.7	90710.9	138478	159667	236284	174147
904	359.135	359.135	359.134	359.135	205.088	204.885	205.943	3.41813	3.418	359.135_3.418	101907	66227.6	75268.7	74224.9	100965	88533.5	79291.2	85857.7	68532.6	80644.9	90357	106875	76706.8	115174	81291.3	92540.3	98931.8	88739.5
905	359.874	359.874	359.869	359.883	48.9189	46.7466	51.6331	0.815315	0.815	359.874_0.815	229303	298348	269254	267130	159450	61039.5	164785	74714	120861	133093	217061	76457.6	198040	242438	176264	199187	182403	162083
906	360.104	360.104	360.103	360.12	120.688	115.349	121.984	2.01147	2.011	360.104_2.011	3.58156e+06	2.16896e+06	2.58089e+06	2.77632e+06	2.39133e+06	3.60654e+06	2.93413e+06	4.18972e+06	2.87243e+06	4.11185e+06	4.05454e+06	6.05368e+06	4.19798e+06	3.19685e+06	2.95222e+06	4.0193e+06	4.56386e+06	5.04247e+06
907	359.99	359.99	359.94	360.116	195.438	193.671	203.623	3.2573	3.257	359.99_3.257	14128.3	31172.5	25649.8	26731.9	44653.5	34677.3	40532.7	31481.2	60481.4	35346.6	48071.8	19472.2	42067.1	91434	79241.7	61881.9	41924.3	40078
908	361.114	361.114	361.113	361.116	89.8709	88.7421	107.39	1.49785	1.498	361.114_1.498	954757	456277	730089	657623	505655	644292	592397	818629	596130	976714	887997	959610	736973	678919	786353	880490	904193	1.25226e+06
909	361.104	361.104	361.094	361.106	125.33	123.764	132.817	2.08884	2.089	361.104_2.089	584726	303227	454612	491499	435827	643295	509931	726301	471041	742947	682962	1.0389e+06	728060	522419	532841	704071	829295	810062
910	361.085	361.085	361.059	361.102	176.303	174.242	177.596	2.93839	2.938	361.085_2.938	279273	169680	196751	263974	435505	497535	515849	478710	422321	638342	505790	529271	395093	317271	240220	406120	557835	357834
911	361.187	361.187	361.187	361.188	240.534	240.028	242.59	4.0089	4.009	361.187_4.009	341711	274394	235190	235455	174900	181893	171939	183673	136042	193262	177493	215998	190015	167575	171958	202930	201703	231372
912	361.197	361.197	361.193	361.199	513.13	511.404	514.161	8.55217	8.552	361.197_8.552	146209	134795	276484	125487	336259	572974	236001	607254	84148.9	219414	202142	703127	430580	141684	108206	254433	331943	369011
913	361.165	361.165	361.163	361.167	551.219	551.031	551.673	9.18699	9.187	361.165_9.187	126766	115463	133238	173862	156915	179585	259087	222359	232381	222817	214713	208480	229478	226970	215969	1.29686e+06	202775	437243
914	361.982	361.982	361.981	361.985	167.574	167.109	170.448	2.7929	2.793	361.982_2.793	97846.7	89475.5	65208.1	38111.3	118489	58241.8	36752.7	12317.6	987.614	63935.4	80076	77020.2	115953	84045.6	31510.5	187136	109236	183079
915	362.07	362.07	362.018	362.102	87.9295	73.8448	89.2999	1.46549	1.465	362.07_1.465	289598	163872	209301	224886	218214	386102	228378	312261	159343	463757	305371	550745	387123	233389	311655	482235	375663	476395
916	362.067	362.067	362.045	362.071	135.693	117.511	136.159	2.26155	2.262	362.067_2.262	288736	237750	285896	207967	192060	525052	188024	279612	131048	618413	293882	795492	506291	173530	354301	457219	367474	403588
917	362.191	362.191	362.19	362.191	240.282	239.496	240.892	4.0047	4.005	362.191_4.005	41096.7	25244	18635.4	24610.8	10052.1	11597.9	9804.39	12490.1	8601.91	10891.2	11824.9	17473.3	13836.9	16106.8	14968.5	16064.7	16259	22018.7
918	363.085	363.085	363.072	363.1	135.865	110.888	137.188	2.26442	2.264	363.085_2.264	2.64302e+06	1.6392e+06	1.68403e+06	2.31386e+06	1.72717e+06	2.1462e+06	2.09673e+06	3.63857e+06	2.02163e+06	3.65006e+06	4.69587e+06	6.20217e+06	4.91693e+06	3.0749e+06	3.98092e+06	5.48574e+06	5.19539e+06	6.98405e+06
919	363.073	363.073	363.065	363.167	163.647	160.787	166.754	2.72744	2.727	363.073_2.727	954000	516709	806714	1.01954e+06	990601	1.18379e+06	1.197e+06	1.35519e+06	1.06271e+06	1.35937e+06	1.2627e+06	1.41084e+06	1.1498e+06	821078	792585	1.13512e+06	1.31129e+06	986090
920	363.203	363.203	363.197	363.203	232.838	232.189	233.399	3.88064	3.881	363.203_3.881	233586	92262.5	195620	237922	187110	223908	219324	325537	185828	358572	567403	297533	304786	227101	337502	411120	681617	469423
921	363.221	363.221	363.221	363.221	633.299	633.135	633.471	10.555	10.555	363.221_10.555	14075.8	10601	133147	16321	15059.7	27936.4	2.10898e+06	88232.4	80553.6	5.3545e+06	78505.3	31198.4	18958.6	54828.9	32240.3	3.48138e+06	26027.4	1.35258e+07
922	363.883	363.883	363.883	363.886	51.0037	49.7426	53.3157	0.850062	0.85	363.883_0.85	17666.2	20624.1	19989.9	41630.6	42756	67237.3	53943.8	55904.9	49244.9	54559.9	40788.1	45183.3	55305.1	40265.5	33959.4	33506.4	36139	38943
923	364.081	364.081	363.918	364.085	111.407	97.7691	134.322	1.85679	1.857	364.081_1.857	1.05339e+06	979016	698843	638760	739287	1.98241e+06	780575	1.42265e+06	637830	2.19397e+06	2.09457e+06	5.8561e+06	3.01561e+06	944513	1.66913e+06	2.39634e+06	1.95462e+06	2.32162e+06
924	364.069	364.069	364.068	364.08	163.331	162.994	164.289	2.72219	2.722	364.069_2.722	77390.3	43183.7	62249.6	94733.6	114959	136518	119056	146166	111126	102297	105974	90349.1	89958.3	65030.4	60177.2	83165.8	117263	59482.7
925	364.141	364.141	364.122	364.145	225.989	225.745	226.159	3.76649	3.766	364.141_3.766	8700.79	2019.76	9252.6	17273.7	119823	188694	126480	173603	108060	164096	57336.8	422517	190824	22106.6	27937.4	32531.1	75464.3	44819
926	365.167	365.167	365.15	365.174	187.084	183.797	190.35	3.11806	3.118	365.167_3.118	2.12004e+06	1.13272e+06	1.59126e+06	1.73699e+06	1.38403e+06	1.86409e+06	1.52654e+06	2.04954e+06	1.41793e+06	2.33356e+06	2.65327e+06	2.41287e+06	2.04032e+06	1.68558e+06	1.6597e+06	2.33518e+06	3.11823e+06	2.48781e+06
927	365.097	365.097	365.065	365.146	132.467	95.4775	138.165	2.20778	2.208	365.097_2.208	2.68027e+06	1.53191e+06	2.21272e+06	2.95816e+06	2.10146e+06	1.68235e+06	3.05796e+06	4.83361e+06	3.3842e+06	5.18777e+06	5.32336e+06	5.27555e+06	4.07268e+06	2.9375e+06	3.39201e+06	4.1373e+06	5.45057e+06	2.31329e+06
928	365.182	365.182	365.182	365.182	291.6	291.032	292.428	4.86	4.86	365.182_4.86	2.41416e+06	1.42632e+06	1.95784e+06	2.3872e+06	1.663e+06	1.98137e+06	1.92623e+06	2.77069e+06	1.77114e+06	3.36813e+06	4.59495e+06	3.39028e+06	2.64026e+06	2.11685e+06	1.83136e+06	3.95646e+06	4.83522e+06	2.53544e+06
929	365.983	365.983	365.974	366.006	44.8477	25.3287	47.2649	0.747462	0.747	365.983_0.747	455909	386478	425306	346531	363003	304979	334190	303150	288346	271580	378840	265435	323322	357036	315639	328528	375431	303504
930	366.08	366.08	366.079	366.149	107.624	101.963	132.731	1.79374	1.794	366.08_1.794	522896	391655	387042	414524	407948	789656	418459	1.15858e+06	731952	1.10776e+06	1.22959e+06	2.04745e+06	1.0914e+06	481341	655229	997287	1.2007e+06	1.05372e+06
931	366.186	366.186	366.118	366.186	291.524	253.094	292.284	4.85874	4.859	366.186_4.859	382120	219544	333328	403030	269498	335478	315915	480466	287647	572809	776685	582147	443459	344311	315267	684410	847670	437190
932	366.117	366.117	366.112	366.184	167.739	166.463	183.692	2.79565	2.796	366.117_2.796	245913	171786	241273	257931	188162	203548	213796	262155	182727	283294	333255	294920	276307	250762	194398	298738	323743	343553
933	366.931	366.931	366.929	366.938	545.335	544.34	545.966	9.08892	9.089	366.931_9.089	459930	478224	481192	499573	526400	530596	532727	533465	522131	544542	560419	555781	551519	550270	554027	571742	581834	584230
934	367.103	367.103	367.099	367.104	140.464	139.598	141.112	2.34107	2.341	367.103_2.341	5.63437e+07	2.81726e+07	4.0768e+07	5.31296e+07	7.95259e+07	1.2828e+08	9.0331e+07	1.23676e+08	8.01017e+07	1.13293e+08	9.25605e+07	1.32312e+08	8.96921e+07	4.66866e+07	5.3271e+07	6.98686e+07	9.90843e+07	6.89377e+07
935	367.068	367.068	367.067	367.072	80.4047	79.3458	84.3846	1.34008	1.34	367.068_1.34	268816	233873	235079	329875	278089	365102	321988	386303	337139	459195	446890	494726	385729	429975	383194	435584	523223	593581
936	367.217	367.217	367.217	367.217	567.695	567.051	568.061	9.46158	9.462	367.217_9.462	302006	244154	799262	424884	462988	586780	662522	946385	565588	655366	692830	723113	724271	489455	505192	846432	338867	714814
937	367.068	367.068	367.067	367.178	214.014	187.352	216.185	3.56691	3.567	367.068_3.567	1.70209e+07	1.34804e+07	1.41845e+07	1.89166e+07	1.47219e+07	1.76982e+07	1.73198e+07	1.85379e+07	1.57217e+07	2.47031e+07	2.58659e+07	2.61463e+07	2.28003e+07	1.99705e+07	1.7377e+07	1.98128e+07	2.71855e+07	3.1633e+07
938	367.133	367.133	367.092	367.133	361.013	360.467	361.302	6.01688	6.017	367.133_6.017	761854	832761	864870	754828	782160	655170	594324	600022	417483	289148	321294	325084	250335	194240	179052	231736	252590	299495
939	367.265	367.265	367.263	367.266	748.917	748.454	749.394	12.482	12.482	367.265_12.482	2.68853e+06	2.72071e+06	2.72615e+06	2.72658e+06	2.89898e+06	3.00369e+06	2.96344e+06	3.05904e+06	2.96304e+06	3.12433e+06	3.14768e+06	3.14161e+06	3.19531e+06	3.21629e+06	3.20823e+06	3.27489e+06	3.19568e+06	3.1881e+06
940	368.107	368.107	368.099	368.108	140.318	137.487	169.641	2.33863	2.339	368.107_2.339	1.07002e+07	5.34474e+06	7.25795e+06	9.46455e+06	1.43309e+07	2.30142e+07	1.6318e+07	2.23829e+07	1.44026e+07	2.05666e+07	1.67501e+07	2.39711e+07	1.61962e+07	8.37373e+06	9.51419e+06	1.24976e+07	1.79304e+07	1.22456e+07
941	367.914	367.914	367.909	368.084	48.4986	46.4792	81.9577	0.80831	0.808	367.914_0.808	385360	648586	529042	610783	386255	97192.2	291078	120529	253747	251193	491634	85346.4	424024	694751	486272	459105	377904	338722
942	368.071	368.071	368.071	368.071	214.315	213.488	215.486	3.57192	3.572	368.071_3.572	2.91788e+06	2.35321e+06	2.53584e+06	3.40141e+06	2.64187e+06	3.07836e+06	3.11583e+06	3.24434e+06	2.79544e+06	4.35176e+06	4.60451e+06	4.59089e+06	4.09139e+06	3.61304e+06	3.10861e+06	3.55151e+06	4.88648e+06	5.65922e+06
943	368.268	368.268	368.268	368.269	749.026	748.451	749.292	12.4838	12.484	368.268_12.484	700338	688797	703026	674738	749107	769285	764274	811071	777220	842449	836239	834472	830295	848107	841859	860302	854068	842334
944	368.137	368.137	368.133	368.158	178.975	165.888	180.366	2.98292	2.983	368.137_2.983	1.59056e+06	751913	879715	1.10723e+06	956018	1.11746e+06	1.10686e+06	1.30305e+06	976743	1.43102e+06	1.35168e+06	1.81666e+06	1.28304e+06	1.0502e+06	1.10354e+06	1.47467e+06	1.58537e+06	1.27252e+06
945	369.113	369.113	369.111	369.125	138.37	133.2	139.478	2.30617	2.306	369.113_2.306	2.05252e+06	1.01788e+06	1.49395e+06	2.03615e+06	2.57937e+06	4.45001e+06	3.03313e+06	4.36025e+06	2.73185e+06	4.03757e+06	3.43849e+06	4.75295e+06	3.22298e+06	1.75066e+06	1.86381e+06	2.5585e+06	3.6752e+06	2.65786e+06
946	369.007	369.007	369.003	369.008	46.8796	44.493	49.6661	0.781327	0.781	369.007_0.781	6.46397e+06	1.32674e+07	9.61089e+06	9.11932e+06	4.16659e+06	456625	2.95333e+06	401222	1.37535e+06	2.12516e+06	1.04727e+07	377268	7.31407e+06	1.8271e+07	8.10826e+06	7.95939e+06	6.04056e+06	5.35549e+06
947	369.128	369.128	369.128	369.13	518.901	518.48	519.412	8.64836	8.648	369.128_8.648	794366	749791	1.11704e+06	865930	697276	683866	1.05625e+06	800277	694291	672885	811441	618799	627698	610462	595796	675647	556955	709730
948	369.163	369.163	369.073	369.176	188.412	187.183	215.087	3.1402	3.14	369.163_3.14	68727.4	29437.3	78599.2	99978.2	90112.8	189049	110805	287837	103072	169727	253936	532358	319644	587405	132268	149768	232928	875084
949	369.177	369.177	369.177	369.177	104.992	103.848	107.275	1.74986	1.75	369.177_1.75	1803.56	320156	904637	398891	769587	440434	480161	704228	41357.4	411680	729506	361545	692852	59058.8	127655	302616	956221	177092
950	369.301	369.301	369.301	369.301	713.641	712.827	714.293	11.894	11.894	369.301_11.894	30500.2	14947.1	28700.3	33995.3	45995.3	40241	68925.6	58502.3	62187.2	56772.2	22718.4	34644.9	34490.3	65732.4	46567.7	63021.9	32340.9	125053
951	370.011	370.011	370.001	370.039	47.0676	44.493	49.6661	0.78446	0.784	370.011_0.784	864450	1.76934e+06	1.25547e+06	1.19026e+06	540638	57587.4	371574	44968.7	192402	279724	1.36331e+06	40765	950533	2.4326e+06	1.05978e+06	997353	798796	700058
952	370.095	370.095	370.088	370.124	149.483	124.171	152.139	2.49138	2.491	370.095_2.491	584832	326336	410857	536659	626840	1.07746e+06	659180	950909	536159	1.34724e+06	939867	1.36735e+06	908915	561776	600946	850285	1.02741e+06	793712
953	370.993	370.993	370.864	371.002	46.9637	44.493	48.777	0.782728	0.783	370.993_0.783	238625	466052	312116	299653	160165	42889.6	92226.1	48649.8	76915.8	76397.3	340622	34907.3	230972	555793	247732	262765	189730	169623
954	371.099	371.099	371.048	371.099	129.898	96.3248	130.651	2.16497	2.165	371.099_2.165	2.13209e+08	1.75837e+08	1.48669e+08	1.93746e+08	1.44485e+08	1.76478e+08	1.83667e+08	2.2373e+08	1.84021e+08	1.96537e+08	2.59131e+08	2.68741e+08	2.23472e+08	2.20104e+08	2.33624e+08	2.09665e+08	2.5752e+08	3.39743e+08
955	371.099	371.099	371.099	371.099	177.045	173.975	178.491	2.95075	2.951	371.099_2.951	2.97712e+07	1.57575e+07	1.84184e+07	2.53542e+07	2.25159e+07	2.08464e+07	2.74463e+07	3.08914e+07	2.52146e+07	2.9838e+07	3.52785e+07	3.51523e+07	2.51061e+07	2.42493e+07	1.81385e+07	3.19724e+07	4.53287e+07	2.55532e+07
956	371.207	371.207	371.205	371.208	262.959	262.397	268.289	4.38264	4.383	371.207_4.383	189751	97384.3	146185	200605	198921	265950	231452	301941	215693	359924	330505	396812	289542	159387	200012	253194	355271	282107
957	371.992	371.992	371.865	371.994	46.5781	44.2204	48.1105	0.776302	0.776	371.992_0.776	16924.7	40317.3	21614.5	26368.1	7987.52	6631.21	7544.26	13691.7	7683.02	12728.5	20309	14686.9	15913.3	37267.2	14709.1	14275.2	14851.8	5233.01
958	372.094	372.094	372.094	372.095	161.025	160.125	161.79	2.68376	2.684	372.094_2.684	1.93336e+08	1.14339e+08	1.71796e+08	1.92578e+08	1.44468e+08	1.97855e+08	1.49582e+08	2.3019e+08	1.18475e+08	3.99709e+08	2.816e+08	2.46866e+08	2.14838e+08	1.97044e+08	2.5518e+08	2.40326e+08	3.01571e+08	2.63016e+08
959	372.102	372.102	372.101	372.103	127.435	124.809	129.226	2.12391	2.124	372.102_2.124	3.45343e+07	2.81765e+07	2.40131e+07	3.0773e+07	2.28371e+07	2.82075e+07	2.90976e+07	3.56277e+07	2.91338e+07	3.14532e+07	4.20632e+07	4.22176e+07	3.61883e+07	3.60156e+07	3.81858e+07	3.39886e+07	4.21034e+07	5.65302e+07
960	373.097	373.097	373.096	373.097	161.184	160.125	162.43	2.68641	2.686	373.097_2.686	3.25811e+07	1.91546e+07	2.96158e+07	3.29303e+07	2.48066e+07	3.40993e+07	2.56067e+07	3.94402e+07	2.05025e+07	6.86089e+07	4.82118e+07	4.27221e+07	3.71766e+07	3.3939e+07	4.36584e+07	4.1426e+07	5.20497e+07	4.52085e+07
961	373.089	373.089	373.089	373.105	102.852	100.83	130.022	1.71419	1.714	373.089_1.714	785756	474252	530255	443103	406628	584358	531402	582931	448027	665623	645346	949367	635677	467753	497305	487839	607932	809867
962	373.187	373.187	373.187	373.188	248.989	248.443	249.745	4.14982	4.15	373.187_4.15	619392	329363	370146	387258	522633	933023	605700	957579	562932	790749	498840	1.48492e+06	909933	397879	339662	499700	579057	575131
963	374.098	374.098	374.097	374.099	160.697	159.312	162.165	2.67828	2.678	374.098_2.678	6.30458e+06	3.70483e+06	5.61093e+06	6.11004e+06	4.78977e+06	6.58989e+06	4.88618e+06	7.68793e+06	3.95363e+06	1.28579e+07	8.92907e+06	8.68895e+06	7.26947e+06	6.24648e+06	8.6258e+06	8.11106e+06	9.94616e+06	8.54301e+06
964	374.093	374.093	374.092	374.095	104.221	101.36	114.112	1.73702	1.737	374.093_1.737	143132	75675.9	89481.2	103192	95518.9	138216	114210	160558	113573	147848	181718	219627	130593	110158	102370	113995	188577	209165
965	374.132	374.132	374.13	374.133	763.637	762.661	764.218	12.7273	12.727	374.132_12.727	1.67088e+06	1.62945e+06	1.63231e+06	1.76433e+06	1.20169e+06	1.17587e+06	2.62363e+06	1.46425e+06	1.12974e+06	951687	1.0579e+06	758814	772107	692050	627136	972087	583339	1.07736e+06
966	374.19	374.19	374.189	374.191	248.885	248.282	249.745	4.14808	4.148	374.19_4.148	97817.7	48274	61911.6	63076.7	89013.6	148376	106365	162172	97824	137303	81950.2	260247	155684	70919.5	57519.1	85043.8	93536.5	106686
967	375.072	375.072	375.071	375.11	106.355	102.207	121.246	1.77258	1.773	375.072_1.773	676810	456970	529616	1.00468e+06	483495	398569	565685	606836	618018	670893	1.02009e+06	612485	695369	774333	859698	784653	1.40237e+06	1.20732e+06
968	375.11	375.11	375.101	375.156	161.956	159.901	171.699	2.69927	2.699	375.11_2.699	920598	504028	739740	852550	682195	953033	650945	1.0434e+06	473974	1.67399e+06	1.23695e+06	1.24696e+06	1.03649e+06	910705	1.10771e+06	1.16738e+06	1.2936e+06	1.19125e+06
969	375.129	375.129	375.026	375.131	73.3139	47.38	75.1959	1.2219	1.222	375.129_1.222	813564	343793	519017	506093	405221	569881	501279	658757	444601	756116	705052	867947	535092	750806	545205	739381	783084	933111
970	375.177	375.177	375.105	375.179	487.052	477.112	487.486	8.11753	8.118	375.177_8.118	25431.4	22456	48087.8	23104.5	56396.1	181043	247702	145583	24882.3	170019	30057.3	177637	111038	31467.5	23687.1	464485	61806	2.4809e+06
971	375.202	375.202	375.2	375.203	294.557	294.021	295.308	4.90928	4.909	375.202_4.909	124160	348662	178077	182931	33847.6	54497.7	33556.3	45633.6	20203.5	47775.6	369470	80638.5	130924	152511	146965	343522	283417	231924
972	375.135	375.135	375.133	375.135	763.371	762.661	763.683	12.7229	12.723	375.135_12.723	336112	331753	346785	369499	225488	230648	572364	288323	212218	171469	217842	137167	134264	122722	110929	202778	101918	220895
973	376.08	376.08	376.073	376.092	120.442	105.307	123.333	2.00736	2.007	376.08_2.007	52876.4	35273.6	37365.3	79863.7	24004.1	29976.2	38286.7	49682	42745.4	54839.8	150980	45704.9	58641	118254	130044	80407	211465	198165
974	376.127	376.127	376.116	376.13	762.941	762.213	763.95	12.7157	12.716	376.127_12.716	509976	506236	492656	531133	351503	328868	792841	408853	333089	267154	300119	209481	215989	197621	171186	274134	158921	317942
975	376.129	376.129	376.027	376.134	74.4893	68.6686	75.6427	1.24149	1.241	376.129_1.241	98750.7	34428.7	45524.3	40077.3	46815.5	56078.7	53142.4	73948.5	31156.4	94216.2	95132.7	100761	68240.7	98998.7	67258.1	99521.2	96337.6	162218
976	377.108	377.108	377.107	377.109	87.6161	86.8833	87.901	1.46027	1.46	377.108_1.46	317340	295639	293797	333588	260359	314908	274222	276879	237768	350947	391633	371197	329944	538676	348281	336034	428527	490072
977	377.161	377.161	377.157	377.162	361.326	360.801	361.72	6.02209	6.022	377.161_6.022	866610	984682	1.06349e+06	914851	1.08511e+06	905273	844820	855249	574186	295090	317430	354140	235367	158455	220266	279323	215483	258473
978	377.143	377.143	377.111	377.212	672.164	652.432	674.367	11.2027	11.203	377.143_11.203	98002.2	244185	485220	168062	208544	230071	187037	361144	402562	155852	168814	351153	301475	377004	319541	360500	356295	230367
979	377.195	377.195	377.192	377.195	453.249	452.835	454.05	7.55414	7.554	377.195_7.554	43413.9	55415.6	125258	43000.5	199368	382144	124907	336164	14836.4	87118.3	85154.9	468059	286311	62884.1	46517.6	112522	180226	269213
980	377.176	377.176	377.143	377.183	190.188	188.378	196.184	3.1698	3.17	377.176_3.17	473669	369475	754761	777411	816197	1.8577e+06	903668	2.58833e+06	845471	1.38843e+06	1.90873e+06	4.61714e+06	2.69194e+06	335142	1.03198e+06	1.00302e+06	2.0583e+06	1.29959e+06
981	377.978	377.978	377.956	377.99	74.2394	68.2208	80.137	1.23732	1.237	377.978_1.237	25703.7	23219.8	20977.3	22250.6	14557	23649.9	25796	25675.5	17916.1	22067.1	40330.6	44420.6	28710.3	63183.8	36196.1	38149.5	41806.8	46415.3
982	378.028	378.028	378.024	378.029	154.613	154.005	154.882	2.57688	2.577	378.028_2.577	173903	138413	126632	84391	71330.9	37333	46860	37823.4	22472.5	1774.91	5324.25	2248.01	8248.37	1720.73	1977.83	16381	7001.22	7241.87
983	378.054	378.054	378.052	378.056	45.1799	44.3445	46.8195	0.752999	0.753	378.054_0.753	153716	213067	168643	180176	108426	33254.7	92792.9	39515.7	72359.7	105662	150090	48974.6	145205	158184	166849	142074	123771	113420
984	378.068	378.068	378.06	378.098	104.985	103.107	112.691	1.74975	1.75	378.068_1.75	1.03332e+06	748369	789119	748774	729383	1.63724e+06	674908	1.01391e+06	528333	1.50774e+06	607311	2.18846e+06	1.27393e+06	528351	589733	808995	763353	908130
985	378.185	378.185	378.178	378.186	190.052	189.305	191.903	3.16753	3.168	378.185_3.168	33426.7	29214.8	82216.7	82682.8	103087	277777	126542	405080	121716	181108	274174	766850	428648	40548.5	87890	99984.8	170152	123561
986	378.141	378.141	378.133	378.144	672.175	671.552	672.615	11.2029	11.203	378.141_11.203	18151.7	38104.2	102374	25717.5	41508.7	50544.6	28764.9	73376.7	24702.4	17830.9	30623.1	77774.6	60229.3	70671.8	53605.6	69561.3	66257	47366.8
987	379.197	379.197	379.197	379.198	333.229	332.141	333.715	5.55381	5.554	379.197_5.554	4.25861e+06	1.91228e+06	2.59015e+06	3.40847e+06	1.73785e+06	1.65821e+06	1.95195e+06	2.13693e+06	1.7775e+06	3.54871e+06	7.42595e+06	2.20411e+06	3.78247e+06	3.47876e+06	5.04847e+06	5.79465e+06	8.74592e+06	6.31459e+06
988	379.216	379.216	379.213	379.217	407.087	406.527	407.436	6.78479	6.785	379.216_6.785	2.54602e+06	2.95081e+06	3.59082e+06	2.93396e+06	3.50161e+06	2.73048e+06	2.54384e+06	2.48055e+06	3.63518e+06	1.14054e+06	1.12752e+06	1.17152e+06	901791	1.55221e+06	905956	1.07906e+06	876066	895440
989	379.157	379.157	379.157	379.157	518.484	517.755	518.862	8.6414	8.641	379.157_8.641	1.12841e+06	1.04907e+06	1.62718e+06	1.36343e+06	1.21125e+06	1.27587e+06	1.96419e+06	1.48598e+06	1.3015e+06	1.41364e+06	1.77318e+06	1.38109e+06	1.41641e+06	1.40289e+06	1.49048e+06	1.65368e+06	1.47881e+06	1.81177e+06
990	379.162	379.162	379.161	379.162	244.676	244.272	245.367	4.07793	4.078	379.162_4.078	1.11491e+06	576551	881503	972925	758715	987072	893379	1.27209e+06	777698	1.46573e+06	1.69453e+06	1.45219e+06	1.14047e+06	915694	689530	1.46051e+06	1.7167e+06	1.10565e+06
991	379.152	379.152	379.08	379.161	184.54	165.617	185.48	3.07567	3.076	379.152_3.076	3.85155e+06	1.47529e+06	2.50469e+06	2.63142e+06	2.52045e+06	3.37005e+06	2.77841e+06	3.60486e+06	2.50987e+06	4.67795e+06	5.04774e+06	4.51109e+06	3.15961e+06	4.04917e+06	3.86271e+06	5.79432e+06	5.05214e+06	5.87652e+06
992	379.936	379.936	379.928	379.951	253.363	252.365	254.212	4.22272	4.223	379.936_4.223	279642	224564	252973	262978	268957	267933	258904	274786	235386	215503	178973	214960	176722	133328	131702	165458	139835	132200
993	380.201	380.201	380.198	380.201	333.218	332.141	333.715	5.55363	5.554	380.201_5.554	832101	372779	480120	628683	311372	304515	352802	401064	317562	669783	1.37757e+06	395443	693509	631665	907676	1.08231e+06	1.65825e+06	1.1803e+06
994	380.156	380.156	380.083	380.166	184.404	165.553	185.482	3.0734	3.073	380.156_3.073	624555	249410	413707	452881	458345	574510	499965	585294	433997	805506	858918	773730	567397	686421	274705	928645	849942	529618
995	380.115	380.115	380.055	380.155	101.697	99.486	112.691	1.69495	1.695	380.115_1.695	386476	159689	256184	122083	142839	585934	151690	611314	125156	605576	164664	858819	549875	259439	281081	198692	189730	221285
996	380.22	380.22	380.22	380.221	407.035	406.352	407.33	6.78392	6.784	380.22_6.784	445370	561313	661243	548261	647793	493503	451899	453919	672860	197697	196808	201493	148985	280620	163331	188734	147579	153665
997	381.08	381.08	381.08	381.082	97.3785	96.5208	108.485	1.62298	1.623	381.08_1.623	70794.2	47692.1	71453.2	74383.7	86298.3	96088.5	70843.5	105280	54270	96582.2	110361	151829	110774	103754	73740.2	93724	130997	195034
998	381.177	381.177	381.117	381.177	173.772	172.793	191.633	2.8962	2.896	381.177_2.896	5.64824e+06	3.05575e+06	5.73899e+06	6.01342e+06	5.60279e+06	6.39677e+06	6.11024e+06	8.6529e+06	5.15253e+06	9.67589e+06	1.09561e+07	1.00549e+07	7.42314e+06	4.77486e+06	3.91359e+06	1.01397e+07	1.19796e+07	7.68069e+06
999	381.232	381.232	381.231	381.233	605.192	604.988	605.329	10.0865	10.087	381.232_10.087	213941	192473	303651	380864	260745	283960	453661	350781	376067	365401	317743	298816	346832	346366	345339	1.77266e+06	245414	818815
1000	381.935	381.935	381.934	381.938	253.165	252.632	253.68	4.21941	4.219	381.935_4.219	170713	159369	164783	167461	165689	173968	158170	183748	146043	133030	116640	126573	117197	76760.2	76084	84328.3	74594.4	73343.4
1001	382.114	382.114	382.114	382.115	138.942	137.719	143.144	2.3157	2.316	382.114_2.316	355815	221543	403999	384792	490495	720113	467808	838097	361707	798366	694321	781844	625501	430372	378882	618988	685163	786358
1002	382.084	382.084	382.083	382.085	96.834	96.2477	97.8048	1.6139	1.614	382.084_1.614	25590.8	15001	10887.7	8864.5	8139.09	11289.3	4469.07	5674.15	4188.89	8453.26	12361.7	3193.84	3267.19	11833.4	3099.69	5223.98	11730.3	13035.2
1003	382.18	382.18	382.171	382.181	173.622	172.979	174.868	2.89369	2.894	382.18_2.894	903454	452444	928388	1.0006e+06	898362	1.03448e+06	1.03756e+06	1.42999e+06	850399	1.59043e+06	1.78808e+06	1.63062e+06	1.1999e+06	730432	595223	1.66857e+06	2.01846e+06	1.27041e+06
1004	382.866	382.866	382.864	382.907	48.3729	45.8555	50.4777	0.806216	0.806	382.866_0.806	140478	135514	144585	136495	97896.3	28003.3	92442.3	14428	65903.9	54536.2	105999	18209.7	93354.2	95704.1	91978.1	87000.3	89140.1	57405.6
1005	383.19	383.19	383.188	383.191	840.146	839.567	841.075	14.0024	14.002	383.19_14.002	1.89772e+06	2.00973e+06	2.18718e+06	2.57261e+06	2.80332e+06	3.03378e+06	6.04033e+06	4.03072e+06	3.61168e+06	4.27251e+06	5.08632e+06	4.13699e+06	4.18252e+06	4.51912e+06	4.48616e+06	4.92312e+06	4.51625e+06	5.12735e+06
1006	383.1	383.1	383.062	383.146	163.597	157.048	169.779	2.72661	2.727	383.1_2.727	1.13795e+06	955997	1.03846e+06	1.48317e+06	928327	1.25197e+06	1.28794e+06	1.81414e+06	1.35857e+06	2.17077e+06	2.17577e+06	2.90887e+06	1.7027e+06	1.54781e+06	1.19134e+06	1.4948e+06	2.14928e+06	1.77268e+06
1007	383.142	383.142	383.141	383.143	552.527	552.061	553.117	9.20878	9.209	383.142_9.209	782029	687463	1.10089e+06	827207	680390	651705	1.09773e+06	805755	689368	677203	789238	590046	611743	612282	527618	646926	563304	664813
1008	383.132	383.132	383.093	383.146	102.721	97.345	110.923	1.71202	1.712	383.132_1.712	479381	287521	755991	321657	210042	323856	226580	402261	231039	349869	494401	421697	328016	169034	365317	468479	393487	460925
1009	383.983	383.983	383.98	383.993	393.702	393.361	393.835	6.5617	6.562	383.983_6.562	50650.2	43428.6	61328.7	56939.9	65734.9	76009	66984	75266.7	71114.2	77425.2	77348.2	69141.4	78613.6	80163.1	72749	74112.8	78835.1	74700.1
1010	384.048	384.048	384.039	384.127	136.022	134.929	169.022	2.26703	2.267	384.048_2.267	252829	210058	238308	187056	190595	484914	136596	249730	103393	470337	229499	605951	416546	126415	268432	349027	244051	306207
1011	384.192	384.192	384.192	384.193	840.18	839.521	840.593	14.003	14.003	384.192_14.003	398424	437593	466797	570946	651763	723898	1.44034e+06	962497	865549	1.0324e+06	1.20643e+06	998969	992094	1.06789e+06	1.0999e+06	1.17359e+06	1.08976e+06	1.21628e+06
1012	384.094	384.094	384.026	384.144	104.299	82.1121	112.691	1.73831	1.738	384.094_1.738	33908.2	15993.7	72010.3	16263.1	9439.75	15558.5	11868.3	25316.6	6986.88	25746.8	46422.4	28071.7	15461.3	6901.18	35569.8	38742.6	31901.3	39777.1
1013	384.142	384.142	384.131	384.143	168.948	168.545	170.776	2.8158	2.816	384.142_2.816	72008.9	57595.1	57209.2	120180	75663.1	58739.4	107356	177124	146468	173134	244964	142459	118807	142044	98530.5	154146	203987	124821
1014	384.972	384.972	384.969	384.976	47.2131	45.3107	49.6661	0.786885	0.787	384.972_0.787	835381	1.62008e+06	1.13168e+06	1.06316e+06	535900	53825.9	392753	49103.2	181961	286082	1.19787e+06	53718.5	853501	1.98168e+06	1.0013e+06	957539	717289	621467
1015	385.078	385.078	385.077	385.079	131.242	128.778	132.389	2.18737	2.187	385.078_2.187	5.55759e+07	4.59481e+07	3.74113e+07	5.57436e+07	4.11338e+07	4.41278e+07	4.59512e+07	4.11626e+07	4.13799e+07	5.74906e+07	6.32687e+07	7.36327e+07	6.51298e+07	4.93989e+07	5.87489e+07	5.59912e+07	5.75492e+07	7.88317e+07
1016	385.114	385.114	385.11	385.115	165.072	161.664	173.159	2.7512	2.751	385.114_2.751	1.32942e+07	7.22007e+06	1.3323e+07	1.29923e+07	1.37375e+07	2.29609e+07	1.65961e+07	1.93893e+07	1.55421e+07	1.9603e+07	1.84465e+07	2.05113e+07	2.50967e+07	2.06518e+07	1.91543e+07	1.76236e+07	2.15799e+07	2.85475e+07
1017	385.953	385.953	385.945	385.969	47.9521	45.5831	48.9344	0.799202	0.799	385.953_0.799	207138	338938	276526	259951	180558	160183	160739	168060	191596	153230	239921	134120	219655	342963	214976	215904	156282	170715
1018	386.081	386.081	386.081	386.082	131.228	128.778	132.389	2.18714	2.187	386.081_2.187	9.48309e+06	7.75868e+06	6.64992e+06	9.91193e+06	7.32808e+06	7.75465e+06	8.17841e+06	7.35573e+06	7.30936e+06	1.03692e+07	1.12309e+07	1.3194e+07	1.15977e+07	8.78034e+06	1.04956e+07	9.87957e+06	1.02944e+07	1.39541e+07
1019	386.117	386.117	386.113	386.118	164.612	161.664	167.616	2.74353	2.744	386.117_2.744	2.60061e+06	1.41217e+06	2.52723e+06	2.52274e+06	2.58831e+06	3.93058e+06	3.09792e+06	4.01209e+06	2.87647e+06	3.66637e+06	3.50191e+06	5.67156e+06	4.63044e+06	3.81986e+06	3.46829e+06	3.33885e+06	3.98398e+06	5.21344e+06
1020	387.025	387.025	387.019	387.041	47.6238	45.3107	49.9429	0.79373	0.794	387.025_0.794	770026	1.06584e+06	678757	996597	782184	349670	669161	259796	375394	451473	1.23482e+06	250762	982641	1.54998e+06	792805	685031	745148	716480
1021	387.081	387.081	387.076	387.086	130.394	128.095	131.286	2.17323	2.173	387.081_2.173	1.7877e+06	1.27835e+06	1.21148e+06	1.76267e+06	1.31513e+06	1.43466e+06	1.50447e+06	1.38797e+06	1.34683e+06	1.7305e+06	1.98926e+06	2.32557e+06	1.99535e+06	1.7169e+06	1.93207e+06	1.81237e+06	1.82657e+06	2.69672e+06
1022	387.109	387.109	387.101	387.164	262.711	258.513	291.782	4.37852	4.379	387.109_4.379	104665	110886	109550	120694	933991	459184	549315	570791	423082	506046	136886	376916	220279	145191	150793	149344	143954	169443
1023	387.165	387.165	387.155	387.166	157.064	155.411	158.637	2.61773	2.618	387.165_2.618	4.65425e+06	1.97149e+06	2.74462e+06	3.49575e+06	3.07527e+06	5.06187e+06	3.53949e+06	5.7331e+06	2.9877e+06	7.57929e+06	4.90147e+06	7.38488e+06	5.00211e+06	4.89666e+06	3.75301e+06	5.18062e+06	6.02033e+06	4.90048e+06
1024	387.287	387.287	387.287	387.287	502.428	502.31	502.561	8.3738	8.374	387.287_8.374	60427.4	39327.2	69204.1	65975.7	58433.6	77257.3	144378	109360	89772.9	302183	101069	101115	107954	83444.1	80378.7	315887	54978.3	629530
1025	387.976	387.976	387.975	387.993	30.5585	24.7769	43.4954	0.509308	0.509	387.976_0.509	1.62323e+06	1.58114e+06	1.64662e+06	1.40107e+06	1.65552e+06	1.44342e+06	1.46581e+06	1.21596e+06	1.38449e+06	1.17192e+06	1.64304e+06	1.35517e+06	1.49735e+06	1.63575e+06	1.40834e+06	1.41464e+06	1.52458e+06	1.3966e+06
1026	388.165	388.165	388.109	388.17	157.903	155.411	163.996	2.63171	2.632	388.165_2.632	1.291e+06	571749	883169	1.0788e+06	826791	1.32958e+06	941225	1.58795e+06	771383	2.57551e+06	1.70573e+06	1.85841e+06	1.36898e+06	1.38816e+06	1.32338e+06	1.63645e+06	2.09931e+06	1.64579e+06
1027	389.073	389.073	389.072	389.074	99.6184	97.9735	109.973	1.66031	1.66	389.073_1.66	1.16793e+07	7.71741e+06	1.13199e+07	1.29679e+07	9.64659e+06	9.01904e+06	9.46859e+06	7.82298e+06	7.28028e+06	1.43134e+07	1.31055e+07	1.28843e+07	1.28651e+07	1.24476e+07	1.07106e+07	1.18131e+07	1.37811e+07	1.72535e+07
1028	389.074	389.074	389.065	389.166	166.102	143.201	186.191	2.76836	2.768	389.074_2.768	3.50675e+06	2.09046e+06	2.55577e+06	3.5307e+06	3.06981e+06	4.47727e+06	4.32439e+06	3.39939e+06	2.27306e+06	4.32872e+06	5.7787e+06	6.27781e+06	5.15992e+06	5.85776e+06	6.75945e+06	6.17029e+06	6.28031e+06	1.0908e+07
1029	389.894	389.894	389.854	389.901	49.1935	47.0442	51.1149	0.819892	0.82	389.894_0.82	35603.8	83293	74440.8	82929.2	42337.8	8308.87	47574.9	18079.5	33879.9	43773.7	64029.8	6442.91	69486.2	119640	85864.7	84601.6	52572.9	51871.7
1030	390.081	390.081	390.073	390.088	163.516	162.988	183.028	2.72526	2.725	390.081_2.725	537951	258057	371150	450602	385749	513378	561699	650341	528894	679841	899301	1.0225e+06	873535	1.04291e+06	1.24184e+06	1.34263e+06	1.06806e+06	1.23613e+06
1031	390.131	390.131	390.077	390.135	107.969	98.4963	115.49	1.79948	1.799	390.131_1.799	1.93461e+06	1.36349e+06	1.93457e+06	2.25663e+06	1.88601e+06	2.29755e+06	1.76184e+06	2.16047e+06	1.2595e+06	2.47919e+06	2.20515e+06	2.89822e+06	2.49868e+06	2.09017e+06	1.785e+06	2.0118e+06	2.35311e+06	3.06291e+06
1032	390.99	390.99	390.982	390.994	47.1305	45.038	49.8884	0.785508	0.786	390.99_0.786	1.16327e+06	2.36624e+06	1.67249e+06	1.52647e+06	781168	81606.4	551339	95422	264071	410974	1.76312e+06	84446.6	1.29702e+06	3.03288e+06	1.46069e+06	1.41869e+06	1.01255e+06	912154
1033	391.09	391.09	391.07	391.175	153.13	142.435	164.747	2.55216	2.552	391.09_2.552	1.98953e+06	1.39148e+06	1.82376e+06	2.08768e+06	2.18385e+06	5.48923e+06	2.85504e+06	5.12818e+06	2.84814e+06	5.23227e+06	3.38437e+06	1.07426e+07	6.66078e+06	2.76237e+06	2.61009e+06	2.84191e+06	3.01563e+06	3.65332e+06
1034	391.177	391.177	391.175	391.178	388.263	387.594	388.449	6.47106	6.471	391.177_6.471	393104	487723	551011	487845	603598	499979	481322	489906	462404	207952	207280	242584	169691	194082	182161	206692	180149	196383
1035	391.152	391.152	391.15	391.153	330.602	323.131	332.966	5.51004	5.51	391.152_5.51	230688	106718	172021	164295	844516	267716	514351	147705	96224.9	224671	275075	507046	369441	137355	184944	186656	277895	205428
1036	391.178	391.178	391.076	391.196	196.081	187.359	198.028	3.26802	3.268	391.178_3.268	530583	274987	318828	387532	358079	515121	409784	623121	417030	601001	637285	836598	537356	457741	359709	507556	574788	1.69135e+06
1037	391.253	391.253	391.252	391.283	713.477	713.327	714.029	11.8913	11.891	391.253_11.891	2735.55	1868.48	67623.4	7062.72	6345.12	7211.98	1.32858e+06	37870.8	44582.6	4.68274e+06	49955.9	11798.6	7474.85	18913.5	17331	2.1593e+06	15834.7	9.26035e+06
1038	391.993	391.993	391.99	391.998	46.9747	45.038	49.6661	0.782911	0.783	391.993_0.783	140063	291217	226900	193871	100010	2444.23	66619.6	5943.5	17091.2	39213.8	219977	1379.72	162348	387254	191939	183739	117486	101020
1039	392.079	392.079	392.076	392.103	156.83	153.845	158.903	2.61383	2.614	392.079_2.614	2.46424e+06	1.33134e+06	3.21809e+06	3.22263e+06	3.31738e+06	1.52451e+07	3.33088e+06	5.13191e+06	2.46782e+06	8.95074e+06	5.0721e+06	8.08597e+06	5.78275e+06	3.40989e+06	3.52708e+06	5.24753e+06	5.00565e+06	5.24298e+06
1040	392.112	392.112	392.024	392.151	108.764	103.281	112.43	1.81273	1.813	392.112_1.813	35751.5	22936.6	24234.9	40650.5	66146	127374	68399.5	110910	54083.7	126022	110982	154405	102865	82599.1	100468	102568	162364	203481
1041	393.081	393.081	393.062	393.083	132.791	131.797	154.971	2.21319	2.213	393.081_2.213	4.51952e+06	2.93013e+06	3.8578e+06	4.11875e+06	4.47964e+06	7.46058e+06	4.9271e+06	6.79362e+06	4.7773e+06	7.1804e+06	7.62746e+06	8.56291e+06	6.72512e+06	5.78887e+06	5.42044e+06	7.53499e+06	9.4763e+06	9.04028e+06
1042	393.172	393.172	393.172	393.173	551.927	551.403	552.402	9.19879	9.199	393.172_9.199	1.04907e+06	977801	1.55346e+06	1.29831e+06	1.14378e+06	1.20695e+06	1.98351e+06	1.45886e+06	1.27313e+06	1.37023e+06	1.70415e+06	1.30836e+06	1.3392e+06	1.4577e+06	1.41557e+06	1.62442e+06	1.41598e+06	1.6654e+06
1043	393.214	393.214	393.207	393.214	362.674	361.824	363.269	6.04457	6.045	393.214_6.045	344585	142270	173818	238092	76854.9	67041.9	97107.8	72322.3	72867.5	252535	654260	84688.8	309629	320805	450295	448522	827035	665927
1044	393.182	393.182	393.121	393.193	227.078	224.764	240.86	3.78463	3.785	393.182_3.785	797817	409234	552078	623529	1.78132e+06	1.77522e+06	1.29669e+06	1.29856e+06	540407	1.85869e+06	955127	1.28126e+06	673357	613362	638918	1.55418e+06	1.04412e+06	845194
1045	393.177	393.177	393.081	393.178	181.941	178.352	183.804	3.03234	3.032	393.177_3.032	236390	181863	245710	325144	467017	1.04443e+06	640575	1.39892e+06	636864	909181	677441	2.50128e+06	1.38608e+06	362404	193784	463442	529156	337779
1046	394.077	394.077	394.068	394.085	135.318	131.102	157.395	2.2553	2.255	394.077_2.255	2.06561e+06	1.33481e+06	2.04277e+06	1.94817e+06	1.91231e+06	7.68971e+06	1.96088e+06	2.93761e+06	1.56903e+06	5.22464e+06	3.15246e+06	5.29933e+06	3.84566e+06	2.17586e+06	2.83507e+06	3.64531e+06	3.40037e+06	3.92126e+06
1047	394.176	394.176	394.175	394.248	552.659	551.259	556.501	9.21099	9.211	394.176_9.211	172476	166125	305450	237279	212917	228886	404640	300038	253219	268234	334691	255297	307528	285781	337096	323880	274524	342275
1048	394.216	394.216	394.205	394.217	362.659	362.342	363.129	6.04431	6.044	394.216_6.044	94011.9	95838.7	110487	104331	138365	106290	105432	101879	66652.2	39366.1	115907	28275.8	35262.8	35460.6	69086.3	72084.8	141358	106855
1049	394.124	394.124	394.122	394.187	240.299	225.299	240.86	4.00498	4.005	394.124_4.005	41165.1	18833.6	22913.7	25643.3	305752	283871	196811	181379	33391	226114	78183.8	160111	99883.5	49130.1	77709.2	177111	72353.1	76025.5
1050	395.193	395.193	395.192	395.193	206.514	205.417	206.987	3.4419	3.442	395.193_3.442	5.15714e+06	2.59888e+06	4.70835e+06	5.57419e+06	5.05877e+06	5.61698e+06	5.44295e+06	8.01251e+06	4.51357e+06	7.9426e+06	1.04257e+07	8.04951e+06	6.89648e+06	4.28722e+06	5.72103e+06	8.47844e+06	1.26409e+07	8.94025e+06
1051	395.081	395.081	395.076	395.187	122.442	98.446	149.434	2.0407	2.041	395.081_2.041	1.69472e+06	890035	1.27981e+06	1.36066e+06	1.22705e+06	5.99789e+06	1.53653e+06	6.03103e+06	1.45204e+06	5.41615e+06	2.11573e+06	8.61581e+06	6.24458e+06	1.49543e+06	1.49146e+06	2.23675e+06	2.61778e+06	2.73546e+06
1052	396.115	396.115	396.106	396.116	672.446	672.021	673.267	11.2074	11.207	396.115_11.207	121421	254128	453082	129946	116490	139160	96860.7	176694	72974.7	66800.6	79650.8	155982	116422	119283	95717.2	128311	136805	81435.5
1053	396.087	396.087	396.062	396.107	116.14	112.034	141.38	1.93566	1.936	396.087_1.936	450022	294124	316474	288134	378433	935006	401142	736356	338394	740338	522862	1.41101e+06	847976	361085	481037	691450	680637	786046
1054	396.036	396.036	395.939	396.036	65.9536	43.9479	71.5783	1.09923	1.099	396.036_1.099	46947.5	35537.7	34656.3	24472.1	25026.4	17087.2	18746	18100.5	31814.5	2327.81	6773.25	2644.12	2570.21	2471.24	715.204	4939.53	10392.4	7365.61
1055	396.196	396.196	396.194	396.197	206.516	205.214	207.393	3.44194	3.442	396.196_3.442	865327	414956	765539	925194	854783	907004	909029	1.33756e+06	739626	1.32338e+06	1.72955e+06	1.34604e+06	1.14687e+06	701630	962168	1.45799e+06	2.15535e+06	1.56247e+06
1056	397.075	397.075	397.038	397.078	115.997	78.9252	123.391	1.93329	1.933	397.075_1.933	1.34061e+06	806034	1.08467e+06	1.24343e+06	992030	1.44355e+06	1.31208e+06	1.63754e+06	1.33823e+06	2.01934e+06	1.9092e+06	1.97779e+06	1.59128e+06	1.40691e+06	1.58653e+06	1.65583e+06	2.14715e+06	2.44473e+06
1057	397.225	397.225	397.147	397.227	365.857	365.351	366.202	6.09762	6.098	397.225_6.098	1.13114e+06	1.3097e+06	1.42734e+06	1.28015e+06	1.62874e+06	1.37574e+06	1.27489e+06	1.37321e+06	965628	498103	527088	615420	378036	292837	366496	488047	389150	443264
1058	397.226	397.226	397.221	397.228	543.294	542.596	543.742	9.0549	9.055	397.226_9.055	332525	255187	575865	353992	411237	466951	641743	729641	604773	600068	575344	623398	596579	418688	447727	2.36176e+06	303253	1.86536e+06
1059	397.077	397.077	397.075	397.19	182.042	168.357	227.985	3.03404	3.034	397.077_3.034	6.63791e+06	2.66425e+06	5.25277e+06	5.05372e+06	5.58603e+06	3.47907e+06	7.28544e+06	7.91655e+06	7.30516e+06	1.44334e+07	1.01366e+07	9.70839e+06	7.16836e+06	6.70963e+06	2.94463e+06	1.15212e+07	1.24762e+07	5.97627e+06
1060	397.942	397.942	397.938	397.943	46.5295	43.9479	48.1214	0.775492	0.775	397.942_0.775	54965	168573	109184	94061.1	25679.3	3889.07	12978.8	5793.14	7241.74	10789.6	113810	1540.65	53354.2	197938	78662.4	71020.4	43801.5	41344
1061	398.107	398.107	398.046	398.109	104.399	79.1911	120.071	1.73999	1.74	398.107_1.74	63118.7	16657.3	53334.8	63775.6	48110.7	97816.6	79175	127391	94048	176790	152023	125385	99646	87160.4	115355	97165.8	173523	198210
1062	398.11	398.11	398.1	398.11	225.15	224.479	226.943	3.7525	3.752	398.11_3.752	28132.2	29467.7	39643.3	319210	1.13372e+06	3.09639e+06	1.15485e+06	2.14703e+06	879155	2.52819e+06	85371.7	6.90766e+06	3.41135e+06	36868.9	31353.9	119364	84830.4	290655
1063	398.082	398.082	398.081	398.098	181.904	181.035	182.313	3.03173	3.032	398.082_3.032	1.27582e+06	504429	937665	923640	1.03351e+06	1.2794e+06	1.36141e+06	1.49519e+06	1.32938e+06	2.69492e+06	1.89329e+06	2.03823e+06	1.41108e+06	1.21034e+06	539474	2.114e+06	2.30458e+06	1.07539e+06
1064	398.11	398.11	398.108	398.111	672.173	671.929	672.468	11.2029	11.203	398.11_11.203	27109.1	71932.6	128302	33234	35552.4	32708.2	31164.1	46331.1	9983.56	15501	30032.2	44677.4	35437.9	22082.9	32907.8	36379.1	36814.4	25844.1
1065	398.234	398.234	398.234	398.234	776.742	775.757	777.299	12.9457	12.946	398.234_12.946	303902	324238	308883	316367	357345	371444	371183	379011	365481	398580	402857	384946	415268	445777	418980	446155	431476	431285
1066	398.23	398.23	398.23	398.23	365.829	365.311	365.977	6.09715	6.097	398.23_6.097	206752	241430	263233	233067	310213	257121	238297	254576	172054	82142.6	84461.9	108864	61566.4	44232.5	58368.6	79612.5	58147.9	71550.2
1067	398.23	398.23	398.23	398.23	543.353	543.1	543.485	9.05589	9.056	398.23_9.056	35801.1	27023.2	86013.7	47325	62797	78461.6	113066	125482	97737.3	96405.6	90968.4	99382.8	103234	68675.4	65051.5	456273	42128.8	351119
1068	398.948	398.948	398.927	398.949	46.7805	44.2204	49.6661	0.779676	0.78	398.948_0.78	50942.6	148625	110762	93611.7	26606.9	1891.5	20248.6	3624.57	10954.4	18901.7	119167	1586.97	77464	227323	100540	90758.9	58990.3	47684.8
1069	399.093	399.093	399.091	399.096	155.281	154.389	155.856	2.58802	2.588	399.093_2.588	4.17262e+06	2.97843e+06	3.28796e+06	3.79587e+06	3.13997e+06	3.70176e+06	3.70879e+06	3.82385e+06	3.41412e+06	4.3627e+06	4.69541e+06	4.48666e+06	3.91374e+06	4.06862e+06	4.36334e+06	3.87451e+06	4.66745e+06	6.17592e+06
1070	399.139	399.139	399.133	399.147	198.142	195.918	199.917	3.30237	3.302	399.139_3.302	2.5598e+06	1.06836e+06	2.17114e+06	2.35592e+06	2.05707e+06	2.72458e+06	2.33707e+06	3.39022e+06	2.05819e+06	3.38198e+06	3.55944e+06	3.83301e+06	2.93211e+06	1.72923e+06	1.81917e+06	2.78096e+06	3.75785e+06	3.88582e+06
1071	399.218	399.218	399.199	399.229	838.505	837.868	839.201	13.9751	13.975	399.218_13.975	209233	211804	201309	216671	206938	189744	189010	183345	191570	202993	196631	191635	187376	191641	211151	222690	208913	220336
1072	399.951	399.951	399.939	399.977	44.4363	29.0939	47.4441	0.740604	0.741	399.951_0.741	2.99811e+06	3.29859e+06	2.45908e+06	2.31046e+06	2.53822e+06	1.70062e+06	2.11845e+06	1.39083e+06	1.77336e+06	1.72425e+06	2.68165e+06	1.66041e+06	2.04346e+06	4.19251e+06	2.15294e+06	2.03258e+06	2.78984e+06	2.45194e+06
1073	400.097	400.097	400.095	400.098	155.1	154.031	156.099	2.58499	2.585	400.097_2.585	771206	525842	551057	703786	537052	616774	664283	704478	676782	714423	839239	827012	677807	712077	803497	720940	822389	1.07949e+06
1074	399.989	399.989	399.989	400.042	103.745	102.839	112.691	1.72909	1.729	399.989_1.729	44430.8	23914.9	33716.4	45645.6	44635.7	165522	50317.3	85081.1	52598.7	137301	44968.7	214370	118261	31758.3	20299	57764.2	46271.8	77369.5
1075	400.143	400.143	400.132	400.15	197.813	195.653	199.656	3.29689	3.297	400.143_3.297	417419	180288	363070	383838	341003	492904	408075	630320	327073	596944	627882	673606	326459	311590	280211	515826	627809	433974
1076	400.945	400.945	400.94	400.947	46.7805	44.2204	48.9992	0.779676	0.78	400.945_0.78	1.25923e+06	2.67988e+06	1.78905e+06	1.69326e+06	749399	111978	497966	111770	229571	395521	2.10267e+06	96012.5	1.44189e+06	3.87421e+06	1.66795e+06	1.5345e+06	1.21849e+06	1.03383e+06
1077	401.11	401.11	401.05	401.118	140.296	126.597	146.917	2.33827	2.338	401.11_2.338	1.42822e+06	938252	1.03246e+06	1.21875e+06	1.92511e+06	2.17966e+06	2.12082e+06	2.44132e+06	1.93412e+06	2.05354e+06	1.69041e+06	2.58236e+06	2.14168e+06	1.2338e+06	1.11953e+06	1.56256e+06	1.79894e+06	1.88921e+06
1078	401.177	401.177	401.153	401.18	333.161	332.33	333.612	5.55269	5.553	401.177_5.553	421820	188479	252376	311493	182773	173561	212455	211923	184386	408220	832702	257746	433620	509110	683686	674546	1.0027e+06	816991
1079	401.142	401.142	401.103	401.182	196.757	194.195	198.582	3.27928	3.279	401.142_3.279	387658	206639	360220	417626	418154	776784	459722	755812	378644	848835	610389	1.22262e+06	687616	365883	365889	492685	738213	583757
1080	401.143	401.143	401.138	401.145	240.319	239.364	240.695	4.00532	4.005	401.143_4.005	56967.8	59635.5	59245.9	85937.8	89049	93822.4	93546.1	104017	86496.8	113853	105953	117912	106741	91850.8	103541	92129.6	118441	112147
1081	401.172	401.172	401.172	401.173	683.05	682.784	684.37	11.3842	11.384	401.172_11.384	133536	133347	142335	146962	176890	177777	188759	182235	194260	217268	220594	212711	228075	220157	234445	226779	235973	231784
1082	401.986	401.986	401.986	401.99	103.959	103.437	105.273	1.73265	1.733	401.986_1.733	8003.75	3592.04	2391.98	6553.46	4833.38	23118.6	5068.01	12597.3	6615.49	33529.4	10888.6	43507.1	15547	12158.6	8044.45	11474.1	8418	12064
1083	401.955	401.955	401.949	402.012	47.4625	44.493	53.6529	0.791042	0.791	401.955_0.791	177157	338756	245638	254831	115279	66150.6	90626.8	168875	84898.6	201077	294112	132493	246572	583697	270436	241847	204657	205984
1084	402.105	402.105	402.104	402.107	175.652	174.962	176.614	2.92754	2.928	402.105_2.928	167776	68490.9	268044	468183	616403	662563	576617	606413	387287	815746	540938	637542	568238	134524	209824	694747	572791	1.86372e+06
1085	402.164	402.164	402.164	402.165	839.69	839.121	840.808	13.9948	13.995	402.164_13.995	1.19675e+06	1.09604e+06	1.06943e+06	1.11136e+06	819642	831219	1.65372e+06	1.04634e+06	834507	674271	782103	550449	528614	450605	449727	480656	416956	433026
1086	402.099	402.099	402.003	402.11	141.027	113.543	149.64	2.35045	2.35	402.099_2.35	235817	143576	169258	185234	181166	161205	255025	347445	287985	132809	254103	379537	288046	202871	163973	249690	312131	298509
1087	402.943	402.943	402.918	402.962	46.636	44.7655	48.9992	0.777267	0.777	402.943_0.777	72169.8	186294	123490	117059	39398.7	2544.83	20846.8	5359.38	14540.1	23621.9	106520	704.272	85290.2	297548	120128	95019.4	78526.9	62564
1088	403.166	403.166	403.164	403.168	763.266	762.912	763.906	12.7211	12.721	403.166_12.721	308301	315107	371049	453947	371491	397238	903381	535910	448585	452858	541915	422271	436648	492210	475947	658541	448270	815293
1089	403.1	403.1	403.088	403.128	320.885	319.861	322.652	5.34808	5.348	403.1_5.348	1.7572e+06	1.05166e+06	1.13985e+06	1.48833e+06	1.19389e+06	1.25655e+06	1.28316e+06	1.18829e+06	1.10482e+06	1.59297e+06	1.7256e+06	1.67099e+06	1.53606e+06	1.83452e+06	1.94144e+06	1.79558e+06	2.0223e+06	2.63852e+06
1090	403.16	403.16	403.018	403.16	173.234	148.992	178.532	2.88724	2.887	403.16_2.887	571187	293072	586932	706943	769877	884554	805024	1.07875e+06	675353	1.17844e+06	1.30065e+06	1.34779e+06	1.02883e+06	601276	589941	1.08507e+06	1.46923e+06	1.15555e+06
1091	403.166	403.166	403.165	403.167	839.154	838.543	840.003	13.9859	13.986	403.166_13.986	253012	235104	231434	260249	156381	158221	400392	221133	200305	150696	178211	97804.9	116165	81498.9	82422.2	88481.1	70443.1	98739.5
1092	403.286	403.286	403.286	403.286	692.722	692.505	692.979	11.5454	11.545	403.286_11.545	14818	106808	142125	99900.5	140284	150745	125952	44387.3	67909.2	53571.2	30056.6	29145.1	67235.3	147276	161770	79844.8	53898.2	39874.8
1093	404.107	404.107	404.105	404.12	321.556	320.794	322.13	5.35927	5.359	404.107_5.359	346614	188971	221870	313723	231992	246905	251103	222564	211847	333810	346097	342689	313175	383787	401472	378167	419959	560944
1094	404.077	404.077	404.02	404.084	104.396	102.085	105.45	1.73993	1.74	404.077_1.74	97376.8	36967.1	145259	121434	99310.5	157725	86683.9	262944	52469	373881	222444	199829	162753	114075	134849	183916	195017	272976
1095	404.148	404.148	404.019	404.151	144.079	143.262	149.578	2.40131	2.401	404.148_2.401	323978	501714	409896	575264	259556	334281	216619	253346	84085.2	147178	821688	211944	315344	562631	493985	353759	751236	534527
1096	405.053	405.053	405.051	405.058	110.837	108.636	112.101	1.84728	1.847	405.053_1.847	51679.8	18224.1	26690	36962.1	73670.7	134212	85673.9	156480	68173.3	126002	77663.9	293727	144654	59233.8	52226.8	66787	107139	102324
1097	405.168	405.168	405.159	405.173	235.277	227.058	236.834	3.92129	3.921	405.168_3.921	1.16746e+06	738953	523969	1.10251e+06	990393	1.2337e+06	1.5346e+06	2.08744e+06	1.60882e+06	2.18547e+06	1.79935e+06	2.65013e+06	1.69632e+06	1.09241e+06	976192	1.65473e+06	1.65821e+06	1.22181e+06
1098	405.269	405.269	405.266	405.269	754.43	752.992	754.992	12.5738	12.574	405.269_12.574	1.35692e+06	1.35042e+06	1.29054e+06	1.31213e+06	1.33137e+06	1.33519e+06	1.35168e+06	1.34893e+06	1.36177e+06	1.39745e+06	1.34068e+06	1.36749e+06	1.36391e+06	1.4166e+06	1.37383e+06	1.37339e+06	1.34017e+06	1.3621e+06
1099	406.172	406.172	406.124	406.174	235.359	228.242	242.823	3.92265	3.923	406.172_3.923	126667	110736	80375.8	136082	139093	166183	231253	373432	276777	406745	331280	485850	256560	183162	136965	267631	276363	134046
1100	406.166	406.166	406.166	406.166	146.697	146.282	147.31	2.44495	2.445	406.166_2.445	19437.1	39691.8	6090.12	29076	4932.6	1233.57	7907.15	12716.2	1959.37	9288.92	101252	10154.7	9700.12	42921.9	35959.6	52968.9	96938.5	81506.5
1101	406.271	406.271	406.269	406.274	754.704	753.259	755.519	12.5784	12.578	406.271_12.578	234441	221751	249488	237814	252061	258794	249761	265475	292641	268439	285207	277085	288449	295329	277358	282920	274905	286533
1102	406.954	406.954	406.883	406.956	47.3555	46.1281	49.408	0.789258	0.789	406.954_0.789	122810	589357	434636	142558	226232	16106.1	152243	20306.6	75369.8	111471	457104	20485.5	123433	699723	114076	130541	132339	108759
1103	407.059	407.059	407.059	407.061	132.097	131.593	133.355	2.20161	2.202	407.059_2.202	4.62094e+06	3.9431e+06	3.4213e+06	4.93195e+06	3.89893e+06	4.11291e+06	4.24903e+06	4.20286e+06	3.86303e+06	5.55816e+06	6.00608e+06	6.58702e+06	5.99082e+06	4.83866e+06	5.62403e+06	5.47514e+06	5.64323e+06	6.96124e+06
1104	407.188	407.188	407.187	407.188	586.309	585.784	586.919	9.77181	9.772	407.188_9.772	566817	549352	849454	697125	672606	686156	1.09534e+06	800233	717169	770943	929363	720613	728072	789688	802484	886679	789978	916404
1105	407.177	407.177	407.172	407.186	237.973	219.853	239.918	3.96621	3.966	407.177_3.966	341618	180676	211811	328242	306832	470228	415087	774691	434332	820115	655677	999486	553679	369921	536508	523576	735813	717729
1106	407.193	407.193	407.187	407.193	261.906	261.327	262.496	4.3651	4.365	407.193_4.365	728117	324588	516580	548110	493189	575122	557283	709795	488578	847784	1.02403e+06	761221	596981	553278	441841	886709	1.04915e+06	1.3903e+06
1107	407.227	407.227	407.205	407.228	396.717	396.304	412.649	6.61194	6.612	407.227_6.612	44626	10818.8	24904.1	29264.9	16040.2	50864	9786.46	36889.1	11779.9	20107.4	119317	30403.1	52220.4	54252.6	59154.1	64216.5	147741	120012
1108	408.07	408.07	408.07	408.071	160.327	159.312	160.772	2.67212	2.672	408.07_2.672	7.27528e+07	3.59346e+07	6.05096e+07	7.05743e+07	4.40713e+07	6.59359e+07	4.29637e+07	7.69226e+07	3.0189e+07	1.46868e+08	8.97775e+07	7.49175e+07	6.27778e+07	5.35463e+07	7.57223e+07	6.93702e+07	8.89538e+07	7.77622e+07
1109	408.07	408.07	407.878	408.071	103.535	80.254	111.904	1.72558	1.726	408.07_1.726	17053.6	12394.6	7197	32274.4	29881	19213.7	26346.6	25682.2	30538.2	50177.3	54332.4	75426.2	68183.5	111357	37572.1	45228.9	45163.5	79449.2
1110	408.218	408.218	408.218	408.221	414.942	414.408	415.197	6.9157	6.916	408.218_6.916	199154	230037	254541	191208	220056	155269	156282	149681	144777	49331.8	45306.5	47009.9	22427.2	31798.5	26194	37103.5	20177.8	23197.4
1111	408.181	408.181	408.179	408.185	238.588	238.239	239.918	3.97647	3.976	408.181_3.976	34273.9	9966.74	16757.1	36657.3	43484.4	66731.5	54078.4	81569.1	69607.7	144984	96463.8	142962	85075.2	55724.9	89416.8	77802.1	115607	121051
1112	408.945	408.945	408.818	408.956	47.0872	44.7655	49.4437	0.784787	0.785	408.945_0.785	135404	713023	233497	241857	124947	16037.7	88563.9	20573.9	47998.9	66877.4	315119	15139.9	211501	1.11492e+06	215615	229345	154943	143163
1113	409.023	409.023	409.023	409.024	283.819	283.019	284.416	4.73032	4.73	409.023_4.73	6.4434e+06	4.07635e+06	5.72812e+06	7.12186e+06	4.76688e+06	5.098e+06	5.62705e+06	6.55902e+06	4.96601e+06	7.30563e+06	9.42102e+06	8.51081e+06	8.02072e+06	6.66895e+06	6.82804e+06	8.08369e+06	1.05258e+07	1.13406e+07
1114	409.075	409.075	409.074	409.077	160.049	159.141	161.434	2.66749	2.667	409.075_2.667	1.24692e+07	6.05667e+06	1.04617e+07	1.20145e+07	7.4106e+06	1.13162e+07	7.45076e+06	1.3181e+07	5.22321e+06	2.49707e+07	1.54275e+07	1.2885e+07	1.06845e+07	8.87882e+06	1.26931e+07	1.14776e+07	1.49284e+07	1.26767e+07
1115	409.072	409.072	409.045	409.075	105.55	103.856	114.764	1.75917	1.759	409.072_1.759	1.05913e+06	664034	707108	742585	784681	842988	842420	1.02763e+06	759420	895113	972830	1.39215e+06	1.04998e+06	843062	856947	978618	1.00524e+06	1.43808e+06
1116	409.191	409.191	409.146	409.209	236.393	230.4	246.044	3.93988	3.94	409.191_3.94	1.62489e+06	670910	1.40344e+06	1.65755e+06	1.53638e+06	1.49727e+06	1.72241e+06	2.5438e+06	1.50608e+06	2.37133e+06	3.47493e+06	2.05991e+06	2.10535e+06	1.7113e+06	1.88588e+06	2.49715e+06	4.22149e+06	2.9841e+06
1117	409.222	409.222	409.222	409.222	389.659	389.615	390.004	6.49431	6.494	409.222_6.494	60145.7	15371.4	105852	20367.9	110681	255687	74604.4	236777	6576.02	55018.9	51998.8	286234	168761	31886.4	17313.6	77863.6	120574	135834
1118	409.31	409.31	409.308	409.312	891.685	890.77	892.301	14.8614	14.861	409.31_14.861	405643	371123	385702	380799	410584	373672	363124	402709	375563	405690	418860	382587	372914	423615	388922	397634	382145	377897
1119	409.257	409.257	409.257	409.258	838.053	837.026	838.826	13.9675	13.968	409.257_13.968	236033	246983	248311	268514	302477	295571	311441	287156	298808	350721	341469	340999	359772	341280	369859	349173	361556	365060
1120	409.874	409.874	409.871	409.875	82.2589	79.9884	84.4984	1.37098	1.371	409.874_1.371	49983.9	61812.2	76240.1	45312.4	12101	5279.56	8477.66	5663.05	9746.81	5888.4	39287	7661.07	23762.5	72196	16625.7	20932.5	25222.2	18599.4
1121	410.067	410.067	410.067	410.067	160.2	159.312	160.943	2.67	2.67	410.067_2.67	2.19548e+07	1.09412e+07	1.91855e+07	2.21388e+07	1.37627e+07	2.07536e+07	1.34563e+07	2.39807e+07	9.42192e+06	4.57786e+07	2.79507e+07	2.35644e+07	1.95533e+07	1.65031e+07	2.34642e+07	2.1601e+07	2.76313e+07	2.42757e+07
1122	410.027	410.027	410.026	410.028	283.921	283.287	284.423	4.73201	4.732	410.027_4.732	1.25024e+06	780826	1.01722e+06	1.32233e+06	884208	945247	1.03739e+06	1.20641e+06	935412	1.39904e+06	1.76482e+06	1.60148e+06	1.499e+06	1.2237e+06	1.26923e+06	1.49672e+06	1.93985e+06	2.08936e+06
1123	410.018	410.018	410.018	410.041	104.052	102.948	112.968	1.7342	1.734	410.018_1.734	105202	64858.2	61834.3	69824.2	100433	130989	109451	169418	95313	105444	106317	178169	114872	98157.8	83488.5	112453	123937	183290
1124	410.211	410.211	410.208	410.212	242.827	239.517	246.373	4.04712	4.047	410.211_4.047	246095	103316	259075	289017	237489	295840	282187	415604	242776	473428	641177	347317	348734	271894	359347	452718	745157	541624
1125	411.072	411.072	411.066	411.127	160.002	150.855	164.967	2.6667	2.667	411.072_2.667	3.67919e+06	1.85309e+06	3.11598e+06	3.56199e+06	2.51669e+06	3.74491e+06	2.49357e+06	4.39714e+06	1.78728e+06	7.75049e+06	4.71585e+06	7.86139e+06	5.16459e+06	2.77716e+06	3.79986e+06	3.47609e+06	4.47412e+06	3.85305e+06
1126	411.073	411.073	411.021	411.107	98.9656	74.9688	112.968	1.64943	1.649	411.073_1.649	1.965e+06	1.06222e+06	1.47402e+06	1.61005e+06	1.26856e+06	1.41141e+06	1.28993e+06	1.40729e+06	1.00629e+06	2.0009e+06	1.8586e+06	2.11377e+06	1.75299e+06	1.90605e+06	1.59623e+06	1.9037e+06	1.96402e+06	2.67906e+06
1127	411.241	411.241	411.233	411.243	580.227	579.629	580.395	9.67045	9.67	411.241_9.67	190007	128245	488248	221391	265688	327935	359902	540627	318238	379507	379832	419824	404181	258563	282687	467473	180605	422936
1128	411.203	411.203	411.196	411.204	258.384	251.41	260.586	4.30641	4.306	411.203_4.306	1.00087e+06	499839	563680	673751	1.01725e+06	1.26031e+06	1.45647e+06	1.86321e+06	1.54422e+06	1.85633e+06	1.00683e+06	2.34373e+06	1.39944e+06	591134	473586	1.03389e+06	1.05565e+06	836605
1129	411.914	411.914	411.913	411.918	46.7126	44.493	47.9143	0.778543	0.779	411.914_0.779	69082.2	35234.6	34684.9	37923.6	24998.6	5271.15	25369.3	4508.41	7194.68	44287.8	79953.8	4828.59	47985.5	102799	68415.3	69710.7	67643.6	78055.3
1130	412.072	412.072	412.023	412.106	158.728	132.87	167.213	2.64547	2.645	412.072_2.645	787842	391253	620896	711659	472958	710977	475522	810911	301553	1.48351e+06	881406	818785	973814	515339	773875	682194	851149	698929
1131	412.073	412.073	412.015	412.11	106.607	101.353	113.254	1.77678	1.777	412.073_1.777	134949	74941.8	106881	132363	124565	202603	108754	171729	61081.6	194066	157238	294966	220938	136445	147568	175805	177666	260498
1132	412.204	412.204	412.197	412.206	258.721	250.782	260.174	4.31202	4.312	412.204_4.312	260652	158505	170838	195876	273446	335436	378038	445171	371628	432966	240916	572547	343848	146479	114087	257546	255716	216620
1133	412.25	412.25	412.25	412.251	810.964	810.773	811.597	13.5161	13.516	412.25_13.516	94001.1	75825.2	86486.1	81988.6	120889	129491	141477	133418	135226	172803	185845	181918	189265	217974	218347	210198	196585	214698
1134	412.971	412.971	412.919	413.103	47.5406	45.8555	66.717	0.792343	0.792	412.971_0.792	383743	716752	551672	512922	325339	91095.8	239213	95591	147728	201782	557870	89367.9	460019	901320	532462	107393	92187.6	346170
1135	413.108	413.108	413.096	413.112	148.608	145.563	160.335	2.4768	2.477	413.108_2.477	299494	414076	235923	260774	262295	345802	309293	458882	305405	401124	470070	816084	519195	306492	290339	420034	400671	401727
1136	413.211	413.211	413.182	413.218	267.985	262.713	271.469	4.46641	4.466	413.211_4.466	2.77911e+06	1.66189e+06	2.0747e+06	2.90454e+06	2.77003e+06	3.67704e+06	3.33034e+06	4.31902e+06	3.12332e+06	5.12852e+06	4.42844e+06	5.66328e+06	4.04105e+06	2.38625e+06	2.78173e+06	3.52547e+06	4.89334e+06	3.93472e+06
1137	413.133	413.133	413.087	413.14	208.933	207	214.205	3.48222	3.482	413.133_3.482	1.13033e+06	482749	675170	675668	698094	861236	739099	1.03779e+06	621728	906747	955726	1.18777e+06	886099	705899	729241	933760	1.08789e+06	951026
1138	414.086	414.086	414.064	414.086	118.758	112.62	120.425	1.9793	1.979	414.086_1.979	8502.5	4406.3	6776.47	8769.48	3356.17	1936.5	3778.66	11701.3	9912	20487.9	32794.7	11951.6	5816.42	72019.3	79225	73683.2	72498	109835
1139	414.064	414.064	414.06	414.075	155.206	153.562	156.326	2.58677	2.587	414.064_2.587	629914	368329	717944	698230	679007	2.63163e+06	675315	1.02914e+06	531610	1.43511e+06	766783	1.11042e+06	847479	439499	420831	750414	729338	765895
1140	414.042	414.042	413.966	414.044	65.1752	57.4485	66.6121	1.08625	1.086	414.042_1.086	76441.8	49328.8	73998.1	49213.2	103066	153848	69819.3	141212	21029.7	61005.7	68581.3	88641.7	86062.3	97547.4	18446	92189.9	111255	128306
1141	414.219	414.219	414.202	414.222	263.159	262.525	269.292	4.38598	4.386	414.219_4.386	621717	369533	443050	651353	599771	832367	735492	976847	693851	1.16546e+06	992222	1.28357e+06	916760	523880	616742	798605	1.0977e+06	885704
1142	414.141	414.141	414.138	414.144	207.324	206.737	207.64	3.4554	3.455	414.141_3.455	199429	65726.6	115749	127284	108445	129350	112344	177737	102176	147091	144116	207296	132681	115935	132615	166747	181408	179886
1143	415.197	415.197	415.196	415.198	234.741	226.931	236.089	3.91234	3.912	415.197_3.912	1.15287e+06	797610	741859	956827	1.43959e+06	1.83442e+06	1.96865e+06	2.37754e+06	2.10163e+06	2.79111e+06	1.53998e+06	2.95178e+06	1.85768e+06	1.10684e+06	1.05853e+06	1.71786e+06	1.64679e+06	1.36862e+06
1144	415.095	415.095	415.035	415.137	145.643	119.466	150.09	2.42739	2.427	415.095_2.427	560821	362216	395996	566365	525778	872329	550369	785801	433675	898240	758089	1.09009e+06	866265	477377	501870	644212	727336	885261
1145	415.162	415.162	415.161	415.18	179.099	168.373	179.676	2.98498	2.985	415.162_2.985	106256	39176.8	73799.2	117800	95507.7	150687	107705	191990	79776	218158	169693	211187	138778	92931.9	101703	145514	209605	169476
1146	415.174	415.174	415.155	415.202	407.992	407.169	408.391	6.79987	6.8	415.174_6.8	601976	691112	836615	718532	909195	735104	701917	708025	1.08234e+06	426551	445293	459458	390245	633419	322217	465175	410871	419387
1147	415.97	415.97	415.969	415.971	28.5447	23.9726	30.9955	0.475744	0.476	415.97_0.476	1.01439e+07	9.7339e+06	1.01138e+07	8.49778e+06	1.02692e+07	9.22752e+06	9.24104e+06	7.91855e+06	8.82453e+06	7.70837e+06	1.02052e+07	9.10011e+06	9.25653e+06	1.01094e+07	9.1524e+06	9.28486e+06	1.01387e+07	9.27834e+06
1148	416.201	416.201	416.2	416.202	235.085	227.721	236.296	3.91808	3.918	416.201_3.918	218347	147659	126863	173498	288110	370488	374240	467319	440881	566391	291910	595422	365508	207567	206891	337603	319472	278298
1149	417.088	417.088	417.058	417.107	139.125	129.486	140.281	2.31875	2.319	417.088_2.319	745209	432229	596553	667832	362490	1.17406e+06	684053	751961	619871	933511	790856	1.00788e+06	794856	599497	533332	757778	781441	979560
1150	417.213	417.213	417.212	417.213	246.819	242.827	251.875	4.11365	4.114	417.213_4.114	1.3899e+06	748763	855005	1.36909e+06	972504	1.33927e+06	1.20503e+06	1.52174e+06	1.20883e+06	2.02034e+06	1.99687e+06	1.83007e+06	1.49519e+06	1.21014e+06	1.65543e+06	1.5299e+06	2.38219e+06	2.05117e+06
1151	417.183	417.183	417.173	417.212	206.682	202.235	218.787	3.4447	3.445	417.183_3.445	274821	162031	282175	361062	666088	790009	782450	1.1718e+06	713899	783140	739732	1.3472e+06	813525	288035	427358	648388	869017	684402
1152	417.947	417.947	417.927	417.949	46.9193	44.493	49.6661	0.781988	0.782	417.947_0.782	414171	691920	410801	653406	483538	147170	408303	120048	231924	246879	809053	86914.7	629144	1.17184e+06	567959	450911	418597	442209
1153	418.1	418.1	418.1	418.107	160.495	159.563	161.022	2.67492	2.675	418.1_2.675	2.04604e+07	1.2131e+07	1.82957e+07	2.05405e+07	1.55737e+07	2.17045e+07	1.6355e+07	2.45103e+07	1.27904e+07	4.31739e+07	2.98477e+07	2.65823e+07	2.36849e+07	2.13869e+07	2.73399e+07	2.61048e+07	3.28082e+07	2.89261e+07
1154	418.027	418.027	418.005	418.027	103.782	102.683	113.274	1.72971	1.73	418.027_1.73	10881.2	11586.7	3246.81	6045.7	9744.12	24032.1	5083.93	13168.9	2488.77	25504.5	11147.3	121002	44069.3	11262.7	22785	32829.2	22392.6	33702.6
1155	418.956	418.956	418.929	418.957	46.5082	44.2204	48.1105	0.775137	0.775	418.956_0.775	129223	197482	132299	186576	143062	67658.5	124845	48252.4	68597.4	88754.2	243417	47319.3	193907	82752.5	171700	145259	146265	141599
1156	419.108	419.108	419.104	419.121	159.563	156.211	161.022	2.65938	2.659	419.108_2.659	3.88428e+06	2.24168e+06	3.42208e+06	3.76808e+06	3.06616e+06	4.07664e+06	3.12917e+06	4.80388e+06	2.49831e+06	7.96428e+06	5.55406e+06	5.44793e+06	4.57826e+06	3.99706e+06	4.88659e+06	4.89165e+06	5.94494e+06	5.45753e+06
1157	419.029	419.029	419.029	419.03	103.359	101.889	104.565	1.72265	1.723	419.029_1.723	3425.74	2681.66	4244.42	6790.95	4875.48	7104.88	5743.26	9292.61	2781.95	4100.64	2906.62	18747.6	7573.36	5956.09	5342.03	6899.49	3302.82	8364.29
1158	419.193	419.193	419.118	419.2	227.195	214.602	253.363	3.78658	3.787	419.193_3.787	300596	228834	391939	577863	563322	3.04616e+06	749353	3.10425e+06	1.26858e+06	2.32607e+06	908201	7.35142e+06	3.87806e+06	293284	378670	855583	668054	555240
1159	419.98	419.98	419.979	419.98	204.164	203.409	205.244	3.40273	3.403	419.98_3.403	75243.1	50740.2	58690	104949	123796	198391	174970	167967	175947	264312	263471	226396	205885	219421	154556	204694	273097	337025
1160	419.885	419.885	419.884	419.938	47.4127	46.1722	48.9023	0.790211	0.79	419.885_0.79	62823.8	94418.6	76714.3	97478.2	72338	5235.01	55261.1	18311.4	41718.3	58002.4	81366.9	11156.4	53705.3	110385	94888	78972.8	83526.6	64944.7
1161	420.1	420.1	420.066	420.106	157.157	153.344	159.83	2.61928	2.619	420.1_2.619	1.26292e+06	696344	919031	1.01191e+06	902315	1.22546e+06	914990	1.52466e+06	741749	2.21164e+06	1.42296e+06	1.89417e+06	1.44468e+06	1.06733e+06	1.5774e+06	1.56061e+06	1.7439e+06	1.57058e+06
1162	420.098	420.098	420.024	420.135	73.9872	72.0712	118.836	1.23312	1.233	420.098_1.233	3958.81	3367.22	5791.68	6470.52	1846.97	2767.62	682.077	2943.45	673.53	5896.64	2892.16	3443.06	6877.41	4983.4	6884.13	2644.77	7106.57	5270.78
1163	420.18	420.18	420.179	420.18	302.128	299.915	303.814	5.03547	5.035	420.18_5.035	4220.53	2832.05	18030.2	2680.94	18241.7	107043	15100.5	98304.8	7079.07	8924.38	4590.38	69797.3	32550.7	2715.83	3100.8	8213.78	6339.72	9308.37
1164	421.209	421.209	421.199	421.209	261.55	260.593	262.767	4.35916	4.359	421.209_4.359	597194	712580	871609	1.14465e+06	921048	1.6501e+06	781194	1.13862e+06	519669	2.09736e+06	2.30032e+06	2.39873e+06	1.94484e+06	1.23523e+06	1.56806e+06	1.17992e+06	1.95804e+06	2.49534e+06
1165	421.137	421.137	421.089	421.165	160.609	154.075	163.917	2.67682	2.677	421.137_2.677	2.49071e+06	1.71177e+06	1.86839e+06	2.47992e+06	3.28561e+06	5.14522e+06	4.02123e+06	6.95467e+06	3.47434e+06	6.5069e+06	5.00397e+06	7.65646e+06	5.41544e+06	5.43954e+06	3.09342e+06	6.77753e+06	9.04855e+06	8.91927e+06
1166	421.088	421.088	421.068	421.135	96.137	77.3288	108.219	1.60228	1.602	421.088_1.602	1.07682e+06	518487	615047	731851	595769	811824	673751	866859	631026	1.00101e+06	1.0024e+06	1.16089e+06	870131	1.08929e+06	934971	1.09044e+06	1.06923e+06	1.65866e+06
1167	421.225	421.225	421.219	421.228	540.131	539.787	540.542	9.00218	9.002	421.225_9.002	502409	473426	380128	1.06056e+06	421332	1.22305e+06	607121	481035	1.33884e+06	704779	729953	527019	999381	3.60972e+06	3.12538e+06	619921	907637	735911
1168	421.209	421.209	421.209	421.209	299.887	299.215	300.593	4.99812	4.998	421.209_4.998	1.60453e+06	929552	1.00367e+06	1.23122e+06	1.04149e+06	973652	1.16293e+06	1.63113e+06	1.00599e+06	1.54633e+06	1.83937e+06	1.44638e+06	1.10916e+06	1.06812e+06	991589	2.05144e+06	2.1129e+06	1.16114e+06
1169	421.107	421.107	421.091	421.137	191.959	189.538	195.187	3.19931	3.199	421.107_3.199	931433	564884	720671	1.03418e+06	786314	1.18922e+06	1.15744e+06	1.55199e+06	1.09617e+06	2.09855e+06	2.31953e+06	2.92209e+06	2.09599e+06	2.2169e+06	2.29725e+06	2.42063e+06	3.5069e+06	4.13417e+06
1170	421.895	421.895	421.879	421.934	47.0796	45.5831	48.4457	0.78466	0.785	421.895_0.785	89781.9	121151	119318	115721	54367.7	13599.8	53157.7	9955.61	23398.1	40649.5	112577	15114.7	87704.7	157127	96149.9	99474.3	104562	75306
1171	422.086	422.086	422.083	422.092	198.989	197.707	199.74	3.31648	3.316	422.086_3.316	1.86447e+06	1.69667e+06	3.57692e+06	7.41602e+06	2.45828e+07	6.44796e+07	2.89209e+07	5.331e+07	2.6629e+07	6.94715e+07	7.00169e+06	1.0989e+08	6.40903e+07	2.39074e+06	3.89741e+06	6.76444e+06	4.90737e+06	1.26022e+07
1172	422.082	422.082	422.048	422.086	98.0571	96.794	104.195	1.63428	1.634	422.082_1.634	34143.8	21115.3	14329.7	12842.2	22487	33558.2	23131.3	38165.6	24503.3	27207.4	31561.7	42110.4	29997.2	30041.6	36212.2	23228.8	44400.4	52192.8
1173	422.169	422.169	422.168	422.17	161.286	159.423	163.973	2.6881	2.688	422.169_2.688	381383	146661	271396	361737	463325	772768	611079	1.14829e+06	555018	1.15248e+06	889138	1.25014e+06	856314	519092	471129	732143	938626	623720
1174	422.212	422.212	422.209	422.212	262.053	261.301	262.331	4.36754	4.368	422.212_4.368	92836.2	117032	160253	214068	178227	317008	132715	213457	81392.1	405776	441177	443649	355100	244573	297240	220007	381747	485380
1175	422.927	422.927	422.923	423.06	46.8712	45.038	63.2589	0.781187	0.781	422.927_0.781	582617	1.16374e+06	766537	722797	334307	25128.6	237635	24657.7	120020	181862	802596	21199.1	568335	1.4464e+06	686617	637446	475001	400812
1176	423.166	423.166	423.095	423.179	165.669	153.549	168.807	2.76114	2.761	423.166_2.761	1.51909e+06	1.02946e+06	1.68881e+06	1.9786e+06	2.80023e+06	4.21007e+06	3.21837e+06	5.81071e+06	2.70531e+06	5.92594e+06	4.50291e+06	7.88712e+06	5.32372e+06	2.41305e+06	2.16839e+06	3.50118e+06	5.14197e+06	4.30801e+06
1177	423.09	423.09	423.087	423.137	198.681	195.358	199.419	3.31135	3.311	423.09_3.311	653639	473448	759821	1.49424e+06	4.41295e+06	1.14564e+07	5.17841e+06	9.5494e+06	4.79319e+06	1.22935e+07	1.73455e+06	1.98825e+07	1.14935e+07	1.01494e+06	1.00135e+06	1.7528e+06	1.54578e+06	3.08678e+06
1178	423.252	423.252	423.249	423.252	725.172	721.183	725.956	12.0862	12.086	423.252_12.086	524772	771176	726048	368953	2.96828e+06	701798	1.80348e+06	271278	160547	325214	797158	594680	1.77198e+06	1.17293e+06	312407	859414	767862	318049
1179	423.224	423.224	423.124	423.225	287.194	284.284	287.888	4.78657	4.787	423.224_4.787	1.08666e+06	905409	1.02189e+06	1.1611e+06	865041	956563	982945	1.38773e+06	844398	1.61552e+06	2.16107e+06	1.23431e+06	1.26364e+06	969940	1.28295e+06	1.57022e+06	2.55956e+06	1.82864e+06
1180	423.224	423.224	423.221	423.225	262.251	261.396	263.142	4.37085	4.371	423.224_4.371	1.09326e+06	499611	1.03094e+06	1.17466e+06	872556	965784	990037	1.4012e+06	855324	1.62053e+06	2.18237e+06	1.24529e+06	1.27458e+06	973007	1.28351e+06	1.55036e+06	2.57407e+06	1.82576e+06
1181	423.327	423.327	423.327	423.329	836.163	835.906	837.824	13.936	13.936	423.327_13.936	1.96704e+06	1.90909e+06	1.94556e+06	1.9876e+06	1.88325e+06	1.91667e+06	2.02027e+06	1.92456e+06	1.90531e+06	1.94001e+06	1.95144e+06	1.90432e+06	1.87098e+06	1.83874e+06	1.88205e+06	1.89534e+06	1.82708e+06	1.85234e+06
1182	423.93	423.93	423.926	423.931	46.8491	45.038	48.9992	0.780819	0.781	423.93_0.781	52290.5	160486	94111	81875	30422.2	1020.81	17600.9	881.531	7975.44	18669.5	104334	793.724	62646.1	183733	96229.6	69371.8	64488.9	48415.1
1183	424.083	424.083	424.083	424.088	199.665	198.623	200.973	3.32774	3.328	424.083_3.328	535491	504700	1.07455e+06	2.27202e+06	7.62806e+06	2.00797e+07	8.79191e+06	1.62963e+07	8.27779e+06	2.1544e+07	2.03534e+06	3.45671e+07	1.95014e+07	610781	1.05251e+06	1.94119e+06	1.34662e+06	3.61488e+06
1184	424.086	424.086	424.086	424.087	103.744	102.989	112.968	1.72906	1.729	424.086_1.729	10266.4	1246.93	3997.87	5651.6	6041.63	15320.7	12470.6	29245.8	11651.7	46620.7	19664.1	36253.3	19515	4629.44	5643.3	24310.1	30201.8	6256.57
1185	424.095	424.095	424.086	424.183	157.22	154.932	167.636	2.62033	2.62	424.095_2.62	2.40543e+06	1.45088e+06	2.97649e+06	3.00364e+06	3.01095e+06	1.18173e+07	2.9346e+06	3.89643e+06	2.18685e+06	6.49992e+06	4.58466e+06	5.08852e+06	4.09112e+06	2.84324e+06	2.87464e+06	4.59213e+06	4.87495e+06	4.76196e+06
1186	424.33	424.33	424.33	424.332	836.159	835.715	837.026	13.936	13.936	424.33_13.936	585412	566084	583853	591216	582893	574870	607355	597681	559781	588182	592281	530598	574670	554833	557250	589800	564121	560247
1187	424.256	424.256	424.256	424.256	725.115	724.862	725.579	12.0853	12.085	424.256_12.085	40730.1	105221	82869.3	26235.5	611515	97515	336595	14484.1	5910.54	21640.5	115420	57314.6	359073	197441	15156.9	138743	103125	29262.9
1188	425.09	425.09	425.087	425.09	103.535	102.847	112.968	1.72559	1.726	425.09_1.726	17017.4	11080.8	17176.2	17365	16911.9	25604.2	25401.3	50113.5	28471.6	44482.7	55378.1	64007.6	41489.6	39167.7	41087.6	41469.8	62917	94217.5
1189	425.085	425.085	425.064	425.106	199.665	197.826	202.318	3.32774	3.328	425.085_3.328	322268	251005	337143	580946	1.39188e+06	3.46002e+06	1.60366e+06	2.78286e+06	1.51537e+06	3.72246e+06	549143	6.01951e+06	3.31043e+06	292616	293910	473298	444311	873846
1190	425.1	425.1	425.063	425.183	141.694	140.115	168.268	2.36156	2.362	425.1_2.362	1.9628e+06	1.01582e+06	1.88417e+06	2.13902e+06	2.72006e+06	5.46095e+06	2.65798e+06	3.82661e+06	2.35631e+06	4.11194e+06	3.98091e+06	3.87885e+06	3.4991e+06	2.04932e+06	1.82337e+06	3.12952e+06	4.19523e+06	3.3777e+06
1191	425.218	425.218	425.217	425.219	349.502	349.201	349.729	5.82503	5.825	425.218_5.825	120281	86656.4	84143.2	103452	106277	137462	111014	146800	113039	190767	193695	185305	170396	115232	131961	152423	210487	186722
1192	425.258	425.258	425.258	425.26	617.725	617.412	617.961	10.2954	10.295	425.258_10.295	129182	107033	167890	191071	135173	142311	240935	200476	209438	200440	170606	170224	194796	181156	189059	1.0238e+06	121547	482592
1193	426.023	426.023	426.002	426.023	57.9936	48.9992	59.8999	0.966561	0.967	426.023_0.967	1.05872e+06	750260	645913	880506	688986	745989	980597	804994	1.10824e+06	1.51047e+06	1.34675e+06	1.48877e+06	1.34004e+06	1.14635e+06	1.48095e+06	897680	1.11564e+06	1.29598e+06
1194	426.079	426.079	426.055	426.099	106.739	104.355	113.829	1.77898	1.779	426.079_1.779	668544	433600	404931	433537	297852	313321	363064	337355	393144	523608	473873	606319	485387	401649	517551	369663	419765	459293
1195	426.047	426.047	425.992	426.067	140.391	136.32	143.04	2.33985	2.34	426.047_2.34	388036	233671	318024	361500	455607	1.01771e+06	512524	629488	454757	706207	571751	722744	597206	393309	457103	496400	535318	551027
1196	426.086	426.086	426.084	426.088	199.262	198.84	199.419	3.32103	3.321	426.086_3.321	20491.8	17857.5	25640.4	54064.8	208477	586450	262066	466841	236651	664431	64664.4	1.05676e+06	660504	50438.2	74160.5	54090.2	50577.4	153046
1197	426.223	426.223	426.223	426.223	349.434	349.201	349.729	5.82389	5.824	426.223_5.824	5799.89	1364.48	2494.36	5188.36	3725.79	8434.5	5525.08	12870.3	5958.64	21514.1	22341.8	19800.4	14765.6	4497.84	9674.06	9791.57	27069.3	20891.6
1198	427.074	427.074	427.03	427.086	117.901	108.113	122.209	1.96502	1.965	427.074_1.965	1.55915e+06	935193	1.20194e+06	1.40829e+06	861869	2.13932e+06	1.7365e+06	2.20359e+06	1.62091e+06	2.11893e+06	2.02008e+06	2.64793e+06	1.96482e+06	1.2152e+06	1.29874e+06	1.58401e+06	2.0345e+06	1.84337e+06
1199	427.162	427.162	427.161	427.197	235.189	218.467	237.1	3.91982	3.92	427.162_3.92	1.46864e+06	631583	782161	855954	814348	1.07259e+06	902815	1.25625e+06	785230	1.27438e+06	1.16087e+06	1.56041e+06	1.14313e+06	726249	868825	1.15414e+06	1.17659e+06	1.28488e+06
1200	428.085	428.085	428.03	428.089	118.833	106.371	121.266	1.98055	1.981	428.085_1.981	152062	59476.4	99917.7	125706	157814	185412	155452	225630	144515	380890	300198	407869	247205	176572	179140	213190	263937	286740
1201	427.936	427.936	427.927	428.027	81.6273	52.7615	82.8541	1.36046	1.36	427.936_1.36	4462.53	8551.77	17720.3	6937.17	8337.7	6888.9	4861.44	9894.92	7028.41	8134.2	14332.3	5747.53	12032.4	42153.2	23816.1	17321.7	17614	11221.2
1202	428.136	428.136	428.12	428.168	227.879	223.914	235.372	3.79798	3.798	428.136_3.798	294908	113402	111419	172429	339747	763674	371800	606103	152186	672568	189063	1.60151e+06	816926	117349	147458	199920	175858	245324
1203	429.057	429.057	429.027	429.06	129.848	123.883	130.651	2.16413	2.164	429.057_2.164	7.38418e+06	6.34504e+06	5.15564e+06	6.20603e+06	4.33789e+06	4.87538e+06	5.08585e+06	5.77596e+06	5.0677e+06	4.71933e+06	6.0014e+06	5.75987e+06	5.1411e+06	5.01832e+06	5.12254e+06	4.54207e+06	5.21646e+06	6.36823e+06
1204	429.178	429.178	429.176	429.179	240.207	239.277	242.196	4.00346	4.003	429.178_4.003	2.67714e+06	1.55171e+06	1.67647e+06	2.12073e+06	3.13269e+06	3.12967e+06	3.55547e+06	3.87609e+06	3.29909e+06	3.2962e+06	2.65859e+06	5.34383e+06	3.46969e+06	2.03278e+06	1.49464e+06	2.72668e+06	3.00715e+06	2.34212e+06
1205	429.138	429.138	429.112	429.14	202.943	200.101	203.284	3.38238	3.382	429.138_3.382	119316	61408.9	155659	234849	135991	137475	157346	225559	149082	192081	278787	228729	200192	107693	188996	188495	371329	383507
1206	429.286	429.286	429.286	429.286	657.641	657.023	658.374	10.9607	10.961	429.286_10.961	98896.8	93907.5	104074	110928	129690	136474	158375	144153	134104	182390	170034	148943	154582	165870	160496	196935	161846	171760
1207	430.052	430.052	430.052	430.053	160.942	160.125	161.409	2.68237	2.682	430.052_2.682	1.06196e+07	6.63713e+06	9.4445e+06	1.00636e+07	7.13343e+06	9.32116e+06	6.98304e+06	9.85969e+06	5.59118e+06	1.39675e+07	1.04978e+07	9.1857e+06	8.19294e+06	7.41835e+06	9.3802e+06	8.41615e+06	9.76985e+06	8.73119e+06
1208	430.061	430.061	429.992	430.061	126.63	111.904	127.626	2.1105	2.11	430.061_2.11	1.16518e+06	982616	785731	956805	674875	757249	816924	914999	796291	735054	952280	924450	787337	778419	792368	723679	876553	984816
1209	430.099	430.099	430.099	430.099	99.1037	97.7122	99.3845	1.65173	1.652	430.099_1.652	973951	600872	1.0392e+06	1.10865e+06	937489	1.15072e+06	831744	1.2841e+06	632124	1.91965e+06	1.60195e+06	1.38968e+06	1.17904e+06	910498	919364	1.49847e+06	1.56945e+06	1.64755e+06
1210	430.181	430.181	430.18	430.182	240.258	238.826	242.464	4.0043	4.004	430.181_4.004	578471	318453	351744	442158	656198	667122	755526	815771	704289	700155	566894	1.14203e+06	723803	418759	312661	573356	616285	494537
1211	430.934	430.934	430.825	430.934	47.3153	45.5831	48.9992	0.788588	0.789	430.934_0.789	68263.2	180355	104322	121355	49057.4	7464.83	34399.6	9493.81	16791	28205.3	145309	3087.81	91089.8	266380	118335	109766	82996.7	65501.2
1212	431.099	431.099	431.099	431.099	214.765	214.375	215.005	3.57942	3.579	431.099_3.579	5.70206e+07	3.47883e+07	4.21295e+07	6.01218e+07	4.4218e+07	4.55065e+07	5.85843e+07	7.22674e+07	6.08632e+07	6.86558e+07	8.08505e+07	7.891e+07	7.43423e+07	4.24995e+07	5.87654e+07	7.43276e+07	9.63695e+07	9.84575e+07
1213	431.049	431.049	431.01	431.05	129.4	115.49	130.559	2.15667	2.157	431.049_2.157	886536	738767	717506	835397	556763	580855	598940	674419	562221	523034	655466	614810	659808	583032	639640	545899	624726	778256
1214	431.193	431.193	431.192	431.193	247.978	246.999	249.45	4.13297	4.133	431.193_4.133	562783	335938	295949	435603	558002	617412	730957	936411	771004	782656	537365	1.31755e+06	799976	398539	359150	570407	642540	499031
1215	431.193	431.193	431.192	431.193	169.389	167.74	189.611	2.82315	2.823	431.193_2.823	2.8464e+06	1.5089e+06	2.08732e+06	2.43531e+06	2.09641e+06	2.803e+06	2.59481e+06	3.41116e+06	2.58884e+06	4.37743e+06	3.67404e+06	3.69773e+06	2.87927e+06	2.56753e+06	1.90019e+06	3.30891e+06	4.44747e+06	2.91115e+06
1216	431.185	431.185	431.185	431.186	462.788	462.658	463.162	7.71313	7.713	431.185_7.713	367046	321615	364545	350154	189430	383695	372013	419691	374979	390323	409800	403618	420191	386628	384764	324387	385731	423864
1217	432.049	432.049	432.049	432.049	160.51	159.518	161.176	2.67516	2.675	432.049_2.675	3.04789e+06	1.94713e+06	2.72457e+06	2.95324e+06	2.05679e+06	2.7983e+06	2.03867e+06	2.80065e+06	1.57373e+06	4.13542e+06	3.03608e+06	2.62301e+06	2.32949e+06	2.14193e+06	2.749e+06	2.4251e+06	2.80828e+06	2.61712e+06
1218	432.107	432.107	432.101	432.116	211.208	199.4	214.739	3.52013	3.52	432.107_3.52	1.75048e+07	1.25336e+07	1.96925e+07	3.53345e+07	7.25437e+07	1.92531e+08	8.57264e+07	1.6063e+08	8.10638e+07	2.04421e+08	3.65286e+07	3.48939e+08	1.83603e+08	1.42495e+07	2.24427e+07	3.34915e+07	3.44317e+07	5.82678e+07
1219	433.11	433.11	433.104	433.124	211.943	199.4	214.987	3.53238	3.532	433.11_3.532	3.35869e+06	2.95615e+06	3.83406e+06	6.67431e+06	1.40724e+07	3.75692e+07	1.64281e+07	3.14256e+07	1.53682e+07	4.02477e+07	7.08042e+06	6.76938e+07	3.61939e+07	3.14068e+06	4.38682e+06	6.49834e+06	6.43538e+06	1.13372e+07
1220	433.209	433.209	433.202	433.209	170.786	167.205	179.283	2.84643	2.846	433.209_2.846	4.82384e+06	2.37674e+06	3.72212e+06	4.93299e+06	5.34623e+06	6.99748e+06	6.19717e+06	9.39725e+06	5.7212e+06	8.59121e+06	7.26809e+06	1.09507e+07	7.26338e+06	5.25692e+06	5.19982e+06	5.64569e+06	8.34141e+06	6.68886e+06
1221	433.332	433.332	433.33	433.333	715.509	714.011	716.165	11.9251	11.925	433.332_11.925	290262	299758	344969	318534	363507	334521	430002	364902	378529	7.15163e+06	389921	371609	377814	417006	395567	999273	379150	1.91913e+06
1222	433.333	433.333	433.332	433.333	774.606	774.42	775.136	12.9101	12.91	433.333_12.91	224816	203002	229323	238653	245256	227568	289130	263951	264129	1.41887e+06	268222	274796	275441	290014	285385	327109	261264	692450
1223	433.972	433.972	433.971	433.983	102.94	99.5015	104.565	1.71567	1.716	433.972_1.716	3730.66	2459.46	1386.18	4216.21	4270.28	1973.54	2021.88	8133.44	5312.74	6438.52	11989.1	5670.87	5462.25	4293.16	6360.1	11338.7	13225.8	13765.4
1224	434.113	434.113	434.107	434.177	209.681	199.136	214.739	3.49469	3.495	434.113_3.495	541984	367288	588671	1.104e+06	2.7359e+06	7.50601e+06	3.22085e+06	6.11403e+06	2.9873e+06	7.92997e+06	1.12829e+06	1.33632e+07	7.10199e+06	505222	695929	1.08452e+06	976122	1.84312e+06
1225	434.211	434.211	434.02	434.212	170.101	159.907	177.404	2.83501	2.835	434.211_2.835	950990	155528	723447	1.00123e+06	1.09459e+06	1.47376e+06	1.30764e+06	1.99774e+06	1.18811e+06	1.79488e+06	1.47846e+06	2.34147e+06	1.56432e+06	1.0636e+06	774729	1.14947e+06	1.76554e+06	1.39967e+06
1226	434.161	434.161	434.16	434.161	134	133.569	135.042	2.23333	2.233	434.161_2.233	3483.48	4536.44	1846.29	1948.29	3817.31	7857.78	985.612	13138.2	3703.07	6036.67	1018.97	19226.6	12908.3	3422.32	1968.81	4626.74	10449	6912.73
1227	434.969	434.969	434.958	435.002	104.205	102.567	112.691	1.73674	1.737	434.969_1.737	13005.4	3341.5	12250	17690.9	11116.8	25423.5	15916.6	27427.5	21304.8	33133.3	35111.9	44278.1	33965.5	30700.3	45631.8	27732.5	41731.1	67831.3
1228	435.11	435.11	435.055	435.127	202.576	192.595	216.264	3.37626	3.376	435.11_3.376	807333	550670	751206	948686	1.06054e+06	1.83409e+06	1.33287e+06	1.74702e+06	1.17366e+06	1.88588e+06	1.13725e+06	3.27961e+06	2.14822e+06	880867	969582	1.0945e+06	1.11851e+06	1.31476e+06
1229	435.091	435.091	435.004	435.1	140.968	104.571	145.362	2.34947	2.349	435.091_2.349	1.66372e+06	872622	1.31282e+06	1.76726e+06	2.58818e+06	4.19652e+06	2.97509e+06	3.87191e+06	2.6111e+06	6.06383e+06	4.4401e+06	4.31242e+06	3.42338e+06	2.55703e+06	3.30785e+06	3.63632e+06	4.85143e+06	3.87695e+06
1230	435.221	435.221	435.147	435.224	338.181	336.184	340.943	5.63636	5.636	435.221_5.636	2.72749e+06	919584	1.38645e+06	1.83903e+06	723764	760061	764220	688459	671236	1.60914e+06	2.34415e+06	700859	1.50988e+06	1.5129e+06	2.25376e+06	2.53862e+06	2.69985e+06	3.57724e+06
1231	435.132	435.132	435.131	435.136	257.461	257.116	258.521	4.29101	4.291	435.132_4.291	141853	82909.2	89319.4	111610	852633	1.42089e+06	556590	931904	179295	780314	190493	666867	334046	121775	126479	190142	212056	204097
1232	435.211	435.211	435.209	435.258	556.035	555.37	556.338	9.26724	9.267	435.211_9.267	607436	589557	607226	620122	636841	621730	634073	638200	650132	637930	644045	641520	656158	653074	647879	654763	655148	649909
1233	435.913	435.913	435.911	435.953	47.1721	45.3107	49.6661	0.786202	0.786	435.913_0.786	146983	401818	255874	232854	100331	3149.72	57043.6	5952.53	21055.9	34542.9	204487	2737.35	123894	383564	161887	119022	107396	76399.6
1234	436.087	436.087	436.076	436.095	142.163	139.786	158.227	2.36939	2.369	436.087_2.369	379842	199415	267810	375526	626453	980433	683079	924611	610193	1.12013e+06	752588	999208	679834	413312	663300	644217	913134	770574
1235	436.248	436.248	436.247	436.248	501.258	500.516	501.705	8.3543	8.354	436.248_8.354	364931	509941	546731	330610	319068	227687	202104	209007	1.14407e+06	158447	151580	131661	148022	768850	206540	228403	172384	158846
1236	436.227	436.227	436.226	436.228	338.35	338.037	338.522	5.63916	5.639	436.227_5.639	576585	197855	268863	365152	133571	154901	147326	132597	133909	316967	488061	138421	307211	295477	446567	518102	549026	738436
1237	436.133	436.133	436.133	436.134	257.461	257.116	259.319	4.29101	4.291	436.133_4.291	8704.68	4025.52	3137	7892.81	159385	294259	120320	194558	27882	156494	22149.1	130647	58860.8	6445.99	10671.2	25178.7	27953.9	27887.5
1238	437.076	437.076	436.955	437.103	82.2321	79.4569	126.252	1.37053	1.371	437.076_1.371	913165	547314	397546	598058	387122	489750	435324	521693	405841	738967	651936	791005	619376	714834	612279	727468	625571	1.03169e+06
1239	437.121	437.121	437.119	437.124	152.607	150.792	154.212	2.54345	2.543	437.121_2.543	155740	115214	266607	936150	1.03211e+06	3.29465e+06	1.14361e+06	3.23061e+06	1.17555e+06	2.1044e+06	651777	4.16978e+06	3.31518e+06	193810	229132	373787	532339	358448
1240	437.201	437.201	437.115	437.203	188.385	185.686	192.242	3.13976	3.14	437.201_3.14	861292	461378	819421	864803	884909	1.23676e+06	1.04894e+06	1.71243e+06	918740	1.42455e+06	1.55948e+06	1.88727e+06	1.32597e+06	678899	717525	1.57453e+06	1.65507e+06	1.1348e+06
1241	437.24	437.24	437.239	437.24	300.288	298.981	301.183	5.0048	5.005	437.24_5.005	56778.2	8192.47	29230.5	51660.8	46422.5	45472.8	41558	73821.8	30792.7	102389	181700	84750.7	80393.6	63197.5	85341.6	126867	227884	149923
1242	437.183	437.183	437.169	437.196	158.497	152.387	165.333	2.64162	2.642	437.183_2.642	30634.2	92929.4	301399	1.00412e+06	1.54186e+06	5.336e+06	3.09046e+06	5.44855e+06	2.19816e+06	3.83679e+06	865589	1.16756e+07	6.11894e+06	86932.4	87827.9	262920	514779	241299
1243	437.971	437.971	437.964	437.972	29.5398	24.5087	31.7855	0.49233	0.492	437.971_0.492	804669	821021	842480	710385	804377	721189	715304	584508	688866	600159	800256	707398	731868	823688	716807	693776	803402	736234
1244	438.131	438.131	438.097	438.197	158.226	150.855	184.054	2.6371	2.637	438.131_2.637	227183	105804	126182	149748	598388	1.32825e+06	733862	930194	701774	742814	205625	2.56744e+06	1.38007e+06	125324	123392	166021	211755	186911
1245	438.263	438.263	438.263	438.263	585.253	584.904	586.077	9.75422	9.754	438.263_9.754	110466	141667	145469	63004.8	70867.1	32913.5	28489.7	44573	1.45393e+06	119743	87967.8	70459.3	116535	1.08606e+06	230383	258315	162739	144832
1246	438.966	438.966	438.949	438.967	101.768	100.28	103.344	1.69613	1.696	438.966_1.696	6780.41	7442.83	7416.14	9171.85	7220.89	12123.2	6987.49	12490.8	10372.7	14523.3	16061.1	23251.5	19684.8	14057.8	11042	18736.4	15207.4	32966.1
1247	439.086	439.086	439.078	439.086	129.314	128.833	130.112	2.15524	2.155	439.086_2.155	1.11456e+07	1.02043e+07	8.64017e+06	1.10822e+07	8.81469e+06	1.03501e+07	1.09521e+07	1.27296e+07	1.11737e+07	1.16957e+07	1.51012e+07	1.49319e+07	1.36208e+07	1.42862e+07	1.49261e+07	1.31365e+07	1.56441e+07	1.93037e+07
1248	439.183	439.183	439.086	439.192	183.893	171.836	184.831	3.06489	3.065	439.183_3.065	134103	152840	189141	426753	251215	249253	414764	813413	505337	665416	903464	1.08073e+06	511589	449447	241839	394783	648342	182869
1249	439.246	439.246	439.245	439.248	395.545	395.031	395.869	6.59241	6.592	439.246_6.592	232756	254172	308900	269376	401382	331586	305935	325597	275298	118719	139446	165411	96540.6	69039	85971.3	121444	106001	113262
1250	439.929	439.929	439.926	439.93	47.0598	45.038	48.6019	0.78433	0.784	439.929_0.784	88816.2	168762	93711.1	143257	123306	22047.1	99639.7	21012.4	49590.9	49657.7	182058	11165.7	134697	238753	120618	82031.2	77768.1	77084
1251	440.081	440.081	440.08	440.082	161.075	160.583	161.965	2.68458	2.685	440.081_2.685	2.55844e+07	1.67554e+07	2.40378e+07	2.6737e+07	2.20132e+07	2.68085e+07	2.24099e+07	3.15524e+07	1.86295e+07	4.80566e+07	3.81152e+07	3.36916e+07	3.11519e+07	3.02676e+07	3.81302e+07	3.48334e+07	4.08858e+07	3.73544e+07
1252	440.053	440.053	439.974	440.055	103.498	98.6868	112.203	1.72497	1.725	440.053_1.725	212094	116964	132950	151627	142582	245837	159167	224358	169171	269121	235153	440076	265030	171455	165911	157530	231499	115102
1253	441.085	441.085	441.077	441.085	161.206	160.583	161.965	2.68677	2.687	441.085_2.687	4.6803e+06	3.09046e+06	4.38798e+06	4.78437e+06	3.92951e+06	4.79959e+06	4.03313e+06	5.61179e+06	3.41011e+06	8.40308e+06	6.91401e+06	6.01601e+06	5.54117e+06	5.34203e+06	6.59237e+06	6.10153e+06	7.33713e+06	6.51023e+06
1254	441.177	441.177	441.171	441.178	271.191	269.055	271.889	4.51986	4.52	441.177_4.52	855462	347296	754027	708736	610894	785348	736372	989502	705595	1.16544e+06	1.21061e+06	1.2457e+06	826533	767246	463178	959709	1.40892e+06	807596
1255	441.188	441.188	441.18	441.198	209.04	205.24	211.251	3.48399	3.484	441.188_3.484	635934	263206	585361	766427	730297	999138	866085	1.19889e+06	831884	1.24096e+06	1.26083e+06	1.38771e+06	1.00012e+06	564530	548278	965227	1.40457e+06	1.0382e+06
1256	441.055	441.055	441.05	441.159	103.434	102.155	105.988	1.7239	1.724	441.055_1.724	6606.24	3406.64	10163.5	6950.84	10697.3	7005.58	3592.48	17116.4	12791.6	18826.1	14964.3	29956	9685.64	14010	11935.4	8681.62	13935.8	34172.1
1257	441.254	441.254	441.254	441.255	552.578	552.207	552.904	9.20963	9.21	441.254_9.21	136444	94641.4	266103	141647	160791	207315	306230	317443	301592	282777	256219	252983	265684	186228	184921	1.04732e+06	125096	899389
1258	442.085	442.085	442.082	442.087	160.616	159.792	162.191	2.67694	2.677	442.085_2.677	1.02846e+06	631188	904891	1.00188e+06	832442	1.0472e+06	874077	1.24818e+06	697408	1.79693e+06	1.43971e+06	1.39683e+06	1.25765e+06	1.12542e+06	1.46094e+06	1.3736e+06	1.58212e+06	1.41622e+06
1259	442.079	442.079	441.971	442.122	112.147	97.8428	129.448	1.86912	1.869	442.079_1.869	80157.4	54659.5	50072.7	56127.1	63249.7	245391	77567.1	214806	67999.2	295354	170547	791832	349082	97072.5	177096	273976	204793	350199
1260	442.181	442.181	442.181	442.181	271.234	270.258	271.67	4.52056	4.521	442.181_4.521	167558	55758.1	135069	139123	117416	155042	150905	204740	137881	257794	251646	212227	161275	163398	85931.7	199608	307140	173114
1261	442.187	442.187	442.185	442.188	210.076	209.841	210.432	3.50126	3.501	442.187_3.501	102501	32037	99045.4	134649	130075	181880	159737	228955	158133	243196	233237	258043	173649	98366.2	95677.4	180077	254823	201076
1262	442.678	442.678	442.677	442.678	889.184	887.984	891.12	14.8197	14.82	442.678_14.82	2.51726e+06	2.18229e+06	1.79395e+06	1.70958e+06	1.14565e+06	1.067e+06	1.1302e+06	977828	950849	650605	606632	547751	483753	268566	274569	219412	210370	181503
1263	443.053	443.053	443.052	443.118	97.2113	75.2949	98.1833	1.62019	1.62	443.053_1.62	22770.8	6251.57	10661.6	27348.1	14332.7	11922.3	11211.7	31126.1	14559.7	40260.6	43879.8	53590.4	27860.9	41716.5	50467.4	35747.7	65956.1	98850.6
1264	443.037	443.037	443.036	443.17	132.606	131.656	166.682	2.2101	2.21	443.037_2.21	1.14492e+06	980356	797023	1.13055e+06	765236	763742	839874	585652	725753	881247	918914	998005	917991	688278	759355	725229	704281	898921
1265	443.16	443.16	443.137	443.169	222.484	220.973	226.114	3.70807	3.708	443.16_3.708	106707	77281.7	282174	306041	547302	347005	423387	461093	157120	429384	351776	334452	470199	88188.4	152927	174879	363015	225552
1266	443.128	443.128	443.108	443.134	350.476	350.136	350.982	5.84126	5.841	443.128_5.841	300371	301025	303849	343905	4.08448e+06	8.65822e+06	3.22399e+06	3.24275e+06	1.69e+06	1.87067e+06	343997	2.40485e+06	1.27039e+06	313976	306095	327280	307821	331416
1267	443.979	443.979	443.974	443.983	160.476	159.459	163.081	2.6746	2.675	443.979_2.675	544983	325120	466587	535639	406277	522168	407189	540369	304205	601137	525718	422195	447830	448459	497674	423057	436614	353187
1268	444.096	444.096	444.093	444.101	133.916	132.961	134.952	2.23193	2.232	444.096_2.232	77557.7	88455.7	74230	117765	72301.6	36375.2	66787.6	39526.7	39250.4	71608.9	74141.3	69173.9	75152.6	48187.8	62056.9	90407.1	48680	69042
1269	444.107	444.107	444.104	444.119	838.721	838.276	839.735	13.9787	13.979	444.107_13.979	270651	233034	219950	253308	100885	90677.6	344779	133236	74443.9	28813.1	38564	12442.2	16836.6	2655.26	5330.67	6014.75	995.787	4981.07
1270	443.997	443.997	443.993	444.003	79.51	78.2455	79.7167	1.32517	1.325	443.997_1.325	10891.2	5157.34	2117.94	2823.73	16924	19692.2	11523.4	24119.1	14746.1	15440.6	11431.6	21634.5	15727.9	20149.8	20212.2	21064	26503.2	29191.2
1271	444.138	444.138	444.135	444.139	350.578	350.323	350.902	5.84297	5.843	444.138_5.843	6637.13	5585.13	4566.13	11482.3	984302	2.09849e+06	762724	744599	384423	420058	22451.7	569418	273072	10525.3	11931.9	18777.8	12775.4	17998.1
1272	444.675	444.675	444.674	444.679	889.233	887.446	890.958	14.8205	14.821	444.675_14.821	2.33144e+06	2.28205e+06	2.17269e+06	1.96345e+06	1.27021e+06	1.34185e+06	1.20911e+06	1.20505e+06	1.12036e+06	715451	600298	603240	527708	342308	321242	257146	265662	247027
1273	444.874	444.874	444.865	444.898	47.3338	45.4095	49.408	0.788897	0.789	444.874_0.789	99095.7	126878	131552	95781.8	60079.1	6260.9	79637.6	11847.5	31336	51529.6	122274	10687	90700.9	140911	119150	107004	125484	90076
1274	445.116	445.116	445.115	445.117	223.092	222.785	223.317	3.7182	3.718	445.116_3.718	84118.8	125540	124999	176620	141604	154640	147073	225477	117951	185858	199393	293865	210232	145734	124591	165176	310783	353751
1275	444.99	444.99	444.987	445.127	103.828	101.095	130.462	1.73046	1.73	444.99_1.73	35914	13794.8	52449.7	918929	1.10513e+06	29024.7	1.09219e+06	64278	867598	1.42756e+06	1.23412e+06	75186.1	55693	44479.6	47135.5	48362.2	83731.5	102500
1276	445.09	445.09	445.08	445.101	198.608	197.294	200.67	3.31013	3.31	445.09_3.31	575022	324720	649347	930592	688841	784162	819956	1.1569e+06	776628	1.06105e+06	1.17134e+06	1.12255e+06	1.08729e+06	564845	762830	895816	1.70583e+06	1.70713e+06
1277	445.237	445.237	445.236	445.238	598.264	592.616	603.527	9.97106	9.971	445.237_9.971	3.59603e+06	2.50767e+06	2.7618e+06	1.66831e+06	8.48479e+06	2.44799e+06	5.17679e+06	1.05942e+06	688901	2.16216e+06	4.09949e+06	2.86949e+06	6.14296e+06	4.90418e+06	1.48469e+06	3.94464e+06	3.7429e+06	2.14282e+06
1278	445.185	445.185	445.184	445.187	249.141	248.704	250.013	4.15234	4.152	445.185_4.152	380387	182531	626886	636754	472414	590476	495106	850525	418061	955483	1.00421e+06	512874	493455	421276	404782	520156	1.07512e+06	699076
1279	445.13	445.13	445.128	445.136	124.901	123.684	133.973	2.08169	2.082	445.13_2.082	425462	346088	509842	871020	1.08668e+06	1.85004e+06	1.10862e+06	2.04902e+06	884832	1.34179e+06	1.16447e+06	3.03094e+06	1.73772e+06	355233	356912	503400	645574	601856
1280	446.117	446.117	446.083	446.119	222.982	198.813	223.317	3.71637	3.716	446.117_3.716	57641.6	48359.4	40927.2	247905	35858.1	18951.3	29609.9	208538	24107.2	29856.5	235433	44509.2	174308	20312.3	134418	154484	380225	333630
1281	445.995	445.995	445.993	446.126	103.853	102.683	123.667	1.73088	1.731	445.995_1.731	13891.1	10368.7	6249.43	7135.9	3189.83	15988.5	6105.32	8891.85	2423.61	25299.2	10457.9	616813	314083	21114.8	39013.8	23845.7	21987.9	21450.1
1282	446.004	446.004	445.994	446.072	156.724	153.036	160.002	2.61207	2.612	446.004_2.612	175335	111044	155403	160294	219365	358173	221872	181822	186627	466340	130534	142799	144492	92858.3	98427.5	110753	89148	94160.8
1283	446.1	446.1	446.098	446.102	838.588	838.276	839.028	13.9765	13.976	446.1_13.976	249586	221404	200501	198938	80371.7	81340.8	290301	109461	67828.6	32261.1	58401.5	21948.9	28253.1	25447.6	19473.1	21226.9	20084.9	18496.5
1284	446.24	446.24	446.24	446.24	600.815	596.256	603.527	10.0136	10.014	446.24_10.014	830746	582788	701289	413680	2.05812e+06	592776	1.25952e+06	231313	138828	541893	976991	687249	1.46982e+06	1.21671e+06	375405	947340	951571	521319
1285	446.672	446.672	446.671	446.676	889.292	888.25	890.405	14.8215	14.822	446.672_14.822	1.50299e+06	1.55396e+06	1.36695e+06	1.43867e+06	974901	836394	769417	655504	614698	348461	310678	360450	272474	177962	147330	121171	128622	110413
1286	447.093	447.093	447.093	447.096	195.231	157.407	196.138	3.25385	3.254	447.093_3.254	2.07007e+08	1.36053e+08	2.61536e+08	3.54957e+08	2.39152e+08	2.20138e+08	2.79347e+08	3.50558e+08	2.69799e+08	2.97795e+08	3.43426e+08	2.5094e+08	2.96039e+08	1.7893e+08	2.47078e+08	2.74385e+08	4.48624e+08	4.48862e+08
1287	447.038	447.038	446.984	447.057	108.429	103.344	112.422	1.80715	1.807	447.038_1.807	205944	105767	165031	202751	163073	190418	193300	198978	154190	217610	226542	278353	210566	145780	135614	168956	221134	282887
1288	447.225	447.225	447.222	447.225	287.506	286.587	288.172	4.79176	4.792	447.225_4.792	1.2004e+06	2.13794e+06	1.89872e+06	1.73827e+06	737043	707481	512923	731083	151705	372456	2.13854e+06	795287	1.34793e+06	1.88568e+06	1.31229e+06	1.34227e+06	2.1813e+06	2.8264e+06
1289	447.122	447.122	447.115	447.13	423.117	422.405	423.485	7.05195	7.052	447.122_7.052	2.67496e+06	2.31962e+06	2.54207e+06	3.10625e+06	1.92127e+06	3.15646e+06	2.85581e+06	3.80766e+06	3.15236e+06	2.96405e+06	3.27992e+06	3.24651e+06	3.30446e+06	2.84341e+06	2.96879e+06	2.78161e+06	3.51571e+06	3.50898e+06
1290	447.252	447.252	447.252	447.254	649.314	646.652	652.152	10.8219	10.822	447.252_10.822	2.1145e+06	2.05096e+06	2.32541e+06	1.30225e+06	4.32855e+06	1.33219e+06	2.66588e+06	521356	366848	1.68472e+06	2.01409e+06	1.65404e+06	3.95192e+06	4.13313e+06	1.34787e+06	2.30052e+06	1.78049e+06	1.16077e+06
1291	447.152	447.152	447.151	447.153	151.637	150.521	152.87	2.52729	2.527	447.152_2.527	393893	182249	422742	412774	334615	424688	387729	680204	296746	421625	596340	567304	422129	352452	398411	583476	702193	583785
1292	447.96	447.96	447.96	447.961	28.0269	22.0246	30.6366	0.467114	0.467	447.96_0.467	382171	365341	381323	320563	397905	350001	348956	286255	334691	293771	371412	352682	361937	385095	344152	344953	396991	347824
1293	448.097	448.097	448.096	448.098	195.263	194.203	196.181	3.25439	3.254	448.097_3.254	4.78558e+07	3.15832e+07	6.26409e+07	8.44981e+07	5.72032e+07	5.21864e+07	6.66295e+07	8.3474e+07	6.40988e+07	7.06412e+07	8.1942e+07	5.93884e+07	7.01824e+07	4.22668e+07	5.83984e+07	6.53899e+07	1.05793e+08	1.05147e+08
1294	447.993	447.993	447.991	448.029	104.236	102.184	112.691	1.73727	1.737	447.993_1.737	3576.52	1761.47	1528.92	5318.91	628.608	1963.94	3120.48	986.928	5342.22	9888.83	7187.14	4668.75	11802.8	5300.16	7201.49	5144.75	7164.38	6699.4
1295	448.227	448.227	448.226	448.227	287.427	286.993	287.733	4.79045	4.79	448.227_4.79	244535	462807	425842	394415	152973	146002	93376.6	158345	10419.3	58322.8	484840	155102	303943	431109	295439	300545	501904	652960
1296	448.133	448.133	448.128	448.136	423.306	422.405	423.65	7.0551	7.055	448.133_7.055	538344	464997	548280	673960	417835	641607	609503	800253	664910	626310	711783	660350	692037	582638	623151	579882	740020	737641
1297	448.112	448.112	448.097	448.16	157.671	152.206	158.661	2.62785	2.628	448.112_2.628	97924.1	39497.9	149793	128018	143443	305409	205904	293175	239836	261184	278793	405534	418988	374141	377959	269536	326417	456461
1298	448.256	448.256	448.256	448.256	649.441	646.556	652.687	10.824	10.824	448.256_10.824	482908	456369	527418	245824	1.00714e+06	290824	604938	59567.4	35455.1	381240	464659	353578	922689	954784	292901	516225	393417	246502
1299	449.075	449.075	449.07	449.078	98.0193	97.3857	98.8643	1.63366	1.634	449.075_1.634	21628.3	7332.67	19278.2	21313.3	17044.6	27697.7	25107.2	33135	14301.5	51236.7	47832.2	40086.8	33861.8	21073.9	26686.6	21657.5	72665.9	57256
1300	449.222	449.222	449.159	449.235	282.61	248.388	283.832	4.71017	4.71	449.222_4.71	372194	843647	641102	818801	274060	551103	206227	544071	96217.3	216521	1.20193e+06	558954	524895	606540	610508	602029	1.02035e+06	841730
1301	449.103	449.103	449.099	449.192	196.063	195.561	207.03	3.26772	3.268	449.103_3.268	9.47807e+06	6.19484e+06	1.21054e+07	1.62935e+07	1.08854e+07	9.98002e+06	1.27175e+07	1.59177e+07	1.21496e+07	1.34915e+07	1.55344e+07	1.16265e+07	1.33438e+07	8.10009e+06	1.10682e+07	1.22659e+07	2.01804e+07	2.00527e+07
1302	449.176	449.176	449.111	449.203	163.393	161.128	164.226	2.72322	2.723	449.176_2.723	145203	161365	170978	227406	191808	151148	278644	508902	236131	451159	526586	524639	393647	349970	333079	357433	512330	339424
1303	449.276	449.276	449.271	449.276	395.46	395.06	395.808	6.59101	6.591	449.276_6.591	654066	715266	927308	810488	1.17249e+06	959040	921328	994798	835888	403220	468719	536753	345605	236527	324918	435032	372509	439974
1304	450.102	450.102	450.024	450.112	163.256	141.219	164	2.72093	2.721	450.102_2.721	6336.79	13686.5	9724.81	2787.95	6072.22	6479.82	7435.14	14127.9	2942.95	16884.9	24533.5	10554.4	14274.2	36112.1	33085	16232.4	12662.2	21625.2
1305	450.106	450.106	450.101	450.173	196.024	195.218	205.892	3.26707	3.267	450.106_3.267	1.31528e+06	863939	1.62662e+06	2.18937e+06	1.48115e+06	1.38235e+06	1.79161e+06	2.2332e+06	1.73717e+06	1.85776e+06	2.22425e+06	1.6158e+06	1.84246e+06	1.1291e+06	1.5522e+06	1.76915e+06	2.8828e+06	2.77172e+06
1306	450.229	450.229	450.203	450.242	282.801	279.222	283.832	4.71335	4.713	450.229_4.713	72420.8	172774	118347	160624	43839.3	108219	26372.2	95308.9	5629.4	28937.5	266340	102243	99854.7	115427	124508	125599	207221	161578
1307	450.28	450.28	450.28	450.28	395.099	395.009	395.416	6.58498	6.585	450.28_6.585	146225	161865	201899	189606	270219	217175	216965	236091	186480	92816.7	104646	116918	76855.9	51041.3	74317.2	99579.9	80006.6	91301.3
1308	451.056	451.056	451.055	451.069	136.786	135.833	137.762	2.27977	2.28	451.056_2.28	5.68053e+06	2.8162e+06	4.59593e+06	4.71227e+06	4.22292e+06	6.29191e+06	4.80832e+06	6.80946e+06	4.43628e+06	6.60994e+06	6.54269e+06	8.03996e+06	6.18326e+06	4.24838e+06	4.498e+06	5.95899e+06	6.70253e+06	7.83693e+06
1309	451.022	451.022	451.022	451.023	103.257	102.419	112.691	1.72095	1.721	451.022_1.721	15251.6	9243.65	928.736	11576.6	6788.84	6218.08	19972.8	18170.4	19006.6	16518.1	31179.4	15703.9	13973.3	16301.1	11945.8	10740.5	23724.7	39318.4
1310	451.141	451.141	451.129	451.149	180.204	179.087	181.012	3.0034	3.003	451.141_3.003	179220	96161.2	232487	303864	301814	321098	264047	366637	214826	380449	384570	375939	304822	169709	225181	296600	481060	351414
1311	451.214	451.214	451.195	451.219	220.484	215.584	221.835	3.67474	3.675	451.214_3.675	978559	463523	680648	774518	798057	1.12312e+06	973500	1.53424e+06	919684	1.21598e+06	1.34211e+06	1.54297e+06	1.21482e+06	769780	921629	1.19349e+06	1.48624e+06	1.5097e+06
1312	451.181	451.181	451.174	451.198	290.771	289.783	291.34	4.84619	4.846	451.181_4.846	106466	84825.7	160002	61274.4	173941	199223	114750	187072	27057.6	98849.7	89830.2	235165	148397	91727.6	48819.5	120277	99092.9	129259
1313	451.293	451.293	451.292	451.293	857.074	856.234	857.616	14.2846	14.285	451.293_14.285	2.31378e+06	2.25798e+06	2.26475e+06	2.28929e+06	2.34395e+06	2.29432e+06	2.31488e+06	2.33809e+06	2.33711e+06	2.39111e+06	2.38737e+06	2.31108e+06	2.3737e+06	2.56752e+06	2.34381e+06	2.37299e+06	2.39109e+06	2.33766e+06
1314	452.066	452.066	452.059	452.068	137.255	136.176	137.764	2.28759	2.288	452.066_2.288	1.06614e+06	493133	885823	881478	897856	1.2872e+06	980275	1.39109e+06	873741	1.50774e+06	1.36792e+06	1.66131e+06	1.32925e+06	892172	971371	1.33039e+06	1.58909e+06	1.57549e+06
1315	452.044	452.044	452.006	452.062	103.68	102.989	112.968	1.728	1.728	452.044_1.728	12666.2	7572.89	11232.2	21967.4	12066.1	23613	17048.2	27042.5	8725.42	48811.9	52513.4	31279.9	27127.9	28824.5	27480.5	47097.6	62116.8	51706
1316	452.14	452.14	452.123	452.151	179.364	178.423	180.909	2.98939	2.989	452.14_2.989	17281.1	6443.71	7154.92	18921.8	21429.4	23376.1	29235.3	32730.6	26450.2	61569.2	59237.4	92978	51725.7	51883.2	62568.3	95427.1	88159.1	34410.9
1317	452.279	452.279	452.278	452.279	678.448	677.903	680.58	11.3075	11.307	452.279_11.307	858152	1.27248e+06	1.71366e+06	1.20097e+06	1.07272e+06	1.12131e+06	981679	1.15462e+06	3.43309e+06	919739	1.53534e+06	875905	1.3425e+06	4.16325e+06	1.54376e+06	1.48722e+06	1.35642e+06	981497
1318	452.705	452.705	452.705	452.706	887.636	885.008	889.089	14.7939	14.794	452.705_14.794	948981	1.11839e+06	676346	800673	728613	732392	445383	641739	674862	464589	424947	364266	392069	327174	343350	286648	265083	260544
1319	453.089	453.089	453.087	453.098	205.855	205.224	206.367	3.43092	3.431	453.089_3.431	1.02465e+07	4.86922e+06	5.92515e+06	7.40959e+06	5.80221e+06	7.00639e+06	6.64184e+06	7.71075e+06	5.8002e+06	9.01367e+06	8.54287e+06	1.00871e+07	7.71872e+06	8.1059e+06	7.23484e+06	8.37735e+06	9.49478e+06	1.12651e+07
1320	453.071	453.071	453.02	453.071	79.0448	76.5297	112.968	1.31741	1.317	453.071_1.317	4.293e+06	1.4509e+06	1.70345e+06	1.8911e+06	1.73968e+06	1.68784e+06	1.86394e+06	2.67482e+06	1.71887e+06	2.93746e+06	2.24675e+06	3.41116e+06	2.35829e+06	2.77839e+06	2.16787e+06	2.81379e+06	2.34006e+06	3.27498e+06
1321	453.198	453.198	453.108	453.199	143.684	142.66	161.663	2.39474	2.395	453.198_2.395	1.84799e+06	1.36549e+06	1.19682e+06	967505	609887	553623	473859	477471	323068	298970	327398	349302	280027	181454	177961	265553	319781	329681
1322	453.283	453.283	453.282	453.284	677.916	677.348	681.125	11.2986	11.299	453.283_11.299	147446	244696	319390	213574	200549	206802	176809	210994	713266	171296	298893	164373	248188	870882	305125	412236	261387	198697
1323	453.987	453.987	453.981	453.998	104.707	102.948	118.16	1.74511	1.745	453.987_1.745	24303	20185.7	21382.1	17779	51798.8	48338.8	58660.5	185179	56359	74375.7	43849.1	62926.5	40160.1	40072.4	39519.1	44326.2	36739	38939.7
1324	454.091	454.091	454.09	454.098	206.146	205.272	207.783	3.43577	3.436	454.091_3.436	2.22641e+06	1.04756e+06	1.25496e+06	1.56696e+06	1.27848e+06	1.50093e+06	1.41788e+06	1.65194e+06	1.22947e+06	1.93902e+06	1.86373e+06	2.17872e+06	1.6699e+06	1.74745e+06	1.55179e+06	1.80631e+06	2.04438e+06	2.3864e+06
1325	454.119	454.119	454.021	454.203	163.195	126.288	165.36	2.71992	2.72	454.119_2.72	2.46237e+06	934088	1.63543e+06	2.33699e+06	1.76837e+06	2.76367e+06	2.06598e+06	3.52758e+06	1.64846e+06	4.75838e+06	4.94384e+06	3.97804e+06	3.95034e+06	2.86076e+06	4.16567e+06	4.4976e+06	6.22113e+06	7.50496e+06
1326	454.074	454.074	454.073	454.075	78.8487	78.4274	79.2749	1.31414	1.314	454.074_1.314	734560	228866	269778	307520	281427	257448	304091	432427	274055	497177	384648	587089	376851	462834	348608	481415	387844	559958
1327	455.097	455.097	455.082	455.118	156.795	131.576	162.353	2.61325	2.613	455.097_2.613	2.07928e+06	1.21653e+06	1.41834e+06	1.30146e+06	1.59924e+06	1.93398e+06	1.93643e+06	1.88925e+06	1.81317e+06	1.99911e+06	2.28042e+06	3.22951e+06	2.58559e+06	2.03796e+06	1.67875e+06	1.92771e+06	2.65768e+06	2.64216e+06
1328	455.017	455.017	455.016	455.017	103.564	102.155	112.691	1.72606	1.726	455.017_1.726	183234	89634.5	193736	238909	211821	274811	281932	265300	334211	499013	481939	318402	341015	363645	451524	352737	578614	541413
1329	455.215	455.215	455.214	455.215	248.755	248.273	249.239	4.14592	4.146	455.215_4.146	1.36265e+06	711513	2.53034e+06	2.45329e+06	2.05141e+06	2.46731e+06	2.23257e+06	3.62786e+06	1.85925e+06	4.34644e+06	4.69244e+06	1.99467e+06	2.30845e+06	2.04623e+06	2.06742e+06	2.45823e+06	5.25666e+06	3.56382e+06
1330	456.071	456.071	456.046	456.096	161.305	159.04	163.156	2.68841	2.688	456.071_2.688	1.77238e+06	982788	1.44095e+06	1.72639e+06	1.4614e+06	2.29667e+06	1.52995e+06	2.34244e+06	1.25021e+06	3.07115e+06	2.83417e+06	2.43369e+06	2.28722e+06	1.94347e+06	2.47422e+06	2.55522e+06	3.197e+06	3.44532e+06
1331	456.218	456.218	456.188	456.218	248.755	247.085	249.239	4.14592	4.146	456.218_4.146	260068	111754	507938	490169	396276	504010	436924	742865	377120	905331	945810	403933	452228	413942	413622	504040	1.10004e+06	731429
1332	456.023	456.023	456.021	456.154	104.164	102.683	128.938	1.73607	1.736	456.023_1.736	459922	6386.84	13422.3	17314.6	15712.3	23178.1	35293.4	391713	40302.2	75988.5	70605.8	552377	343834	65124.4	395959	367431	401005	398585
1333	457.022	457.022	457.015	457.027	104.214	102.155	112.968	1.7369	1.737	457.022_1.737	81892.1	40005.4	114008	135631	118207	144286	148996	165947	207988	285439	300005	172108	178268	243246	275726	218197	343902	323670
1334	457.202	457.202	457.187	457.209	258.721	252.289	261.827	4.31202	4.312	457.202_4.312	1.91785e+06	1.42977e+06	1.61279e+06	2.02366e+06	2.27032e+06	3.22115e+06	2.78734e+06	3.64684e+06	2.65807e+06	4.2004e+06	3.1511e+06	5.33301e+06	3.503e+06	1.69849e+06	1.71702e+06	2.23258e+06	2.80596e+06	2.9131e+06
1335	457.089	457.089	457.067	457.161	140.888	139.058	169.06	2.34813	2.348	457.089_2.348	822202	385208	592226	754943	742638	1.2017e+06	868421	1.84685e+06	786612	1.79021e+06	1.36408e+06	2.02482e+06	1.47117e+06	887385	1.09133e+06	1.20446e+06	1.59762e+06	1.42883e+06
1336	457.318	457.318	457.318	457.318	731.247	730.403	732.427	12.1875	12.187	457.318_12.187	66931.7	63603.9	107919	105895	95612	108580	149592	112999	113982	142401	123975	123416	118595	129185	126965	183492	109768	104433
1337	458.207	458.207	458.19	458.212	259.738	252.14	261.827	4.32897	4.329	458.207_4.329	417803	293643	353005	443921	496007	713816	631151	809525	599488	972037	688793	1.21974e+06	784512	364544	365235	501888	632761	629569
1338	458.073	458.073	458.07	458.165	140.281	139.334	169.06	2.33802	2.338	458.073_2.338	62773	36930.8	39097.4	81441.6	135051	193996	146386	184632	130187	188178	158640	202969	142606	88395.2	103160	129246	172958	112724
1339	458.263	458.263	458.262	458.264	113.603	112.828	115.595	1.89339	1.893	458.263_1.893	396999	206720	109605	226016	464432	589963	589566	745642	645663	608203	584793	863083	561019	367312	181748	549793	387489	755787
1340	459.223	459.223	459.209	459.225	315.092	314.59	316.214	5.25153	5.252	459.223_5.252	623928	539825	1.3081e+06	544596	1.22463e+06	4.17454e+06	897783	3.13594e+06	426657	615993	515218	3.24518e+06	1.87648e+06	476230	372145	769054	923238	1.25974e+06
1341	459.223	459.223	459.19	459.225	263.435	262.079	267.881	4.39058	4.391	459.223_4.391	1.54037e+06	833923	1.09218e+06	1.48537e+06	1.42613e+06	1.85106e+06	1.71216e+06	2.13445e+06	1.5634e+06	2.51112e+06	2.19531e+06	2.76414e+06	1.9471e+06	1.22344e+06	1.39366e+06	1.73308e+06	2.43837e+06	1.8878e+06
1342	459.151	459.151	459.143	459.159	148.581	138.458	167.799	2.47636	2.476	459.151_2.476	366300	216392	385905	454502	747499	998873	781460	1.19071e+06	667795	961301	783589	1.8351e+06	1.11036e+06	378143	442056	579219	750210	804644
1343	459.988	459.988	459.987	459.992	130.133	129.631	131.278	2.16888	2.169	459.988_2.169	887383	735097	596568	761474	558385	623687	699357	799867	687758	569234	859421	755712	674306	690589	677955	578039	698137	995809
1344	460.228	460.228	460.226	460.229	315.012	314.59	315.817	5.25019	5.25	460.228_5.25	173877	137293	317049	124572	288415	992490	201593	745183	85938.1	131308	97550.3	760198	420037	97714.4	72006.5	162400	199819	283631
1345	460.228	460.228	460.102	460.229	263.692	262.715	287.308	4.39487	4.395	460.228_4.395	413544	362111	318622	334833	307029	431874	382203	490398	351262	597331	517157	668039	448576	281604	318948	380631	563546	446417
1346	461.013	461.013	460.995	461.068	130.205	129.355	131.893	2.17009	2.17	461.013_2.17	680067	584586	479222	569533	954169	483950	489632	546757	500644	465450	653276	614655	522360	501220	522209	465362	575471	768813
1347	461.11	461.11	461.11	461.136	226.243	225.814	227.427	3.77072	3.771	461.11_3.771	3.4125e+07	1.43415e+07	2.84117e+07	3.68325e+07	2.89323e+07	3.57648e+07	3.72893e+07	5.3992e+07	3.75884e+07	5.9608e+07	4.99078e+07	5.45234e+07	4.62904e+07	2.34647e+07	3.05108e+07	4.48268e+07	6.90994e+07	6.89346e+07
1348	461.167	461.167	461.155	461.17	178.608	177.553	179.408	2.9768	2.977	461.167_2.977	382043	158085	337929	322568	318030	516595	349384	597811	320919	578458	511113	552018	441929	341038	363751	439422	587905	545443
1349	461.99	461.99	461.989	461.992	161.346	160.05	165.312	2.6891	2.689	461.99_2.689	374818	212182	321855	374695	230855	262411	266344	326121	204377	416277	302713	289216	237108	284555	312512	238729	236209	213090
1350	462.081	462.081	461.984	462.11	120.713	117.247	130.376	2.01188	2.012	462.081_2.012	260486	187872	162228	225828	177550	276058	213663	265253	155176	296977	219035	356675	302782	251300	276140	256762	302032	254841
1351	462.112	462.112	462.112	462.138	226.242	225.814	227.695	3.7707	3.771	462.112_3.771	7.78434e+06	3.2926e+06	6.84105e+06	9.01588e+06	6.94788e+06	8.51603e+06	8.94608e+06	1.28529e+07	9.1501e+06	1.43571e+07	1.20935e+07	1.29073e+07	1.12632e+07	5.7278e+06	7.41075e+06	1.11184e+07	1.71455e+07	1.70277e+07
1352	462.17	462.17	462.063	462.171	178.566	161.506	179.305	2.97609	2.976	462.17_2.976	132143	55338.8	108794	123572	123243	200130	126889	207658	87305.9	349900	249234	236907	166351	811313	1.00871e+06	259396	291475	232343
1353	463.088	463.088	463.085	463.09	169.885	169.025	171.362	2.83142	2.831	463.088_2.831	224913	109077	481617	522391	317092	967927	292427	377507	226024	592614	353689	183168	351958	161944	238870	482498	617374	921835
1354	463.161	463.161	463.092	463.217	215.47	212.072	251.072	3.59117	3.591	463.161_3.591	1.98718e+06	1.19237e+06	1.90205e+06	2.17508e+06	1.83763e+06	2.17483e+06	2.20151e+06	3.22193e+06	2.09831e+06	3.24041e+06	2.93382e+06	3.51957e+06	2.85961e+06	1.51658e+06	1.6584e+06	2.73608e+06	3.91677e+06	4.0801e+06
1355	463.217	463.217	463.204	463.22	278.391	277.371	279.18	4.63986	4.64	463.217_4.64	160842	188000	147630	168213	66571.4	77702.3	61226.3	75845.5	39058.7	140708	233839	117337	136980	162160	152877	176798	245722	222286
1356	464.038	464.038	464.014	464.081	157.372	142.183	169.484	2.62287	2.623	464.038_2.623	93062.1	46687.4	111409	201884	148228	564808	166110	148830	98593.1	366374	124911	214990	161512	85053.6	85856	126934	142027	311231
1357	464.111	464.111	464.098	464.114	116.23	114.597	116.509	1.93717	1.937	464.111_1.937	10220	5198.91	1902.87	2382.08	19693.8	25959.5	10741.9	32701.9	11525.9	28563.9	8170.47	49767.5	38373.2	2759.96	15570	20022.4	17234.9	32828.1
1358	464.13	464.13	464.094	464.222	223.582	210.997	250.128	3.72636	3.726	464.13_3.726	277362	193715	292946	315317	241809	245301	336008	516946	296519	498263	459520	586785	460077	201246	227261	439300	604681	589973
1359	464.279	464.279	464.279	464.28	627.598	626.815	627.914	10.46	10.46	464.279_10.46	876011	1.07971e+06	1.24107e+06	650558	569447	238512	197159	261036	5.06314e+06	484340	402111	320350	483674	4.21467e+06	936149	975084	662143	621363
1360	465.101	465.101	465.076	465.116	153.274	139.298	155.815	2.55456	2.555	465.101_2.555	1.54691e+06	564712	1.71042e+06	1.07489e+06	992221	1.26148e+06	1.27292e+06	1.63431e+06	1.18335e+06	3.09521e+06	2.2072e+06	1.88916e+06	1.49881e+06	1.74426e+06	851837	2.34454e+06	2.86182e+06	1.71818e+06
1361	465.146	465.146	465.118	465.198	223.014	218.598	230.41	3.71689	3.717	465.146_3.717	1.26336e+06	384084	701368	1.13968e+06	359834	978036	950894	938887	560103	1.00925e+06	779250	1.13198e+06	997137	1.11253e+06	1.15696e+06	1.36062e+06	1.81317e+06	2.02068e+06
1362	465.216	465.216	465.132	465.237	367.145	351.481	367.806	6.11908	6.119	465.216_6.119	418247	353090	245121	397980	298981	580073	329747	264662	291225	698708	691303	387780	572554	380635	478826	494071	993944	639131
1363	465.283	465.283	465.283	465.284	627.219	625.959	627.562	10.4537	10.454	465.283_10.454	105696	147866	174269	88727.3	87415.7	62620.8	35843.8	66543.5	1.25222e+06	101522	91312.5	69539.1	94556.9	1.02921e+06	210908	223752	147937	131359
1364	465.304	465.304	465.304	465.305	790.044	789.404	790.191	13.1674	13.167	465.304_13.167	38107.5	19365	50018.6	64508.4	29027.9	38445.9	954576	210874	77246.9	1.19577e+07	87249.6	66523.6	68085.5	185601	91553.4	2.53146e+07	91761.7	9.73239e+06
1365	466.095	466.095	465.984	466.126	221.286	213.599	225.822	3.6881	3.688	466.095_3.688	329168	320053	324350	495161	446890	553105	572133	548080	474799	740243	722819	826295	688231	714820	602099	629925	844659	959354
1366	466.062	466.062	466.01	466.107	139.536	129.198	155.817	2.3256	2.326	466.062_2.326	243134	156812	349836	224352	560933	712453	648242	876206	574781	963625	730229	873916	584265	522589	302820	635287	706874	487498
1367	466.208	466.208	466.192	466.21	258.579	257.576	259.27	4.30965	4.31	466.208_4.31	611507	453458	428718	386776	301007	258868	231606	235132	152352	52983.5	46655.5	58802.2	38198.9	10553.1	16001.2	23350	21419	31428.8
1368	466.238	466.238	466.237	466.239	367.408	366.83	367.508	6.12347	6.123	466.238_6.123	64387.8	44200.1	38357.2	64418.5	29947.6	31150.2	38611.8	24709.4	34566.7	138060	148447	73729.5	107593	56752.2	77274.3	79393.8	210067	120881
1369	466.305	466.305	466.294	466.331	699.306	698.539	710.933	11.6551	11.655	466.305_11.655	178811	167182	206980	106392	101155	68203.2	27503.4	28363.2	1.14688e+06	199508	89979.8	51752.4	104641	908182	956718	273226	233323	157985
1370	467.214	467.214	467.214	467.214	262.143	261.566	262.573	4.36905	4.369	467.214_4.369	2.37297e+06	3.10785e+06	3.68569e+06	4.85868e+06	3.84663e+06	6.95918e+06	3.27138e+06	4.70648e+06	1.92247e+06	8.49943e+06	9.30452e+06	1.01069e+07	8.03143e+06	5.13232e+06	6.47922e+06	4.70404e+06	7.72575e+06	1.02358e+07
1371	467.158	467.158	467.027	467.159	142.986	139.334	144.114	2.38311	2.383	467.158_2.383	436737	205026	337854	442597	552344	808664	640104	763424	589428	872828	501205	1.01808e+06	590372	411690	393237	533635	768332	676407
1372	468.217	468.217	468.216	468.217	262.156	261.566	262.573	4.36927	4.369	468.217_4.369	462370	642387	783966	1.05234e+06	835899	1.49006e+06	676252	1.00433e+06	397091	1.83172e+06	2.01911e+06	2.19249e+06	1.79321e+06	1.12405e+06	1.40461e+06	1.02224e+06	1.70562e+06	2.29047e+06
1373	468.029	468.029	468.012	468.164	147.908	129.506	152.138	2.46514	2.465	468.029_2.465	151105	75058.4	83050	168202	268159	569790	333557	519164	326953	816412	253674	1.86188e+06	838376	126600	127133	310233	315350	305260
1374	469.052	469.052	468.939	469.092	130.643	94.7329	153.139	2.17739	2.177	469.052_2.177	872676	637692	415950	866261	424858	827942	828656	926755	810480	1.14576e+06	1.19718e+06	1.62368e+06	1.18763e+06	853671	956138	995902	1.15034e+06	1.46235e+06
1375	469.229	469.229	469.208	469.23	287.773	260.583	288.639	4.79621	4.796	469.229_4.796	1.11389e+06	521751	1.49786e+06	1.48278e+06	879609	1.04438e+06	958486	1.5716e+06	848052	2.11427e+06	2.65314e+06	848815	1.38766e+06	1.38788e+06	2.23649e+06	1.58809e+06	3.42128e+06	2.78702e+06
1376	469.198	469.198	469.197	469.202	349.029	348.666	349.194	5.81716	5.817	469.198_5.817	30947.1	33394.9	21964.3	32083.7	33563.8	29051.2	36366.6	37310.3	37675.8	38600.8	47333	36984.2	36326.5	50038.9	44811.9	43671.3	45808.2	46911.8
1377	470.015	470.015	470.014	470.109	129.773	103.596	130.921	2.16288	2.163	470.015_2.163	1.37146e+06	1.17911e+06	1.05977e+06	1.40656e+06	1.23087e+06	1.38319e+06	1.5449e+06	1.74968e+06	1.63185e+06	1.60021e+06	2.10655e+06	1.9707e+06	1.74902e+06	1.92103e+06	2.01952e+06	1.78498e+06	2.11869e+06	2.69037e+06
1378	470.069	470.069	470.069	470.076	160.492	158.608	162.038	2.67487	2.675	470.069_2.675	4.56108e+06	2.35536e+06	3.84457e+06	4.23302e+06	2.94257e+06	3.93404e+06	3.13567e+06	4.96352e+06	2.45739e+06	8.05821e+06	5.57245e+06	5.04338e+06	4.36789e+06	3.56371e+06	4.89041e+06	4.67902e+06	6.7055e+06	5.73853e+06
1379	470.232	470.232	470.231	470.234	287.753	286.147	288.302	4.79588	4.796	470.232_4.796	213753	94379.1	317274	304247	170811	206376	190900	318047	165609	438752	568777	163140	290879	280238	454731	317106	710004	581525
1380	471.023	471.023	470.935	471.024	129.073	112.691	130.292	2.15122	2.151	471.023_2.151	1.73016e+06	1.47581e+06	1.17103e+06	1.46158e+06	1.13018e+06	1.35905e+06	1.40195e+06	1.64798e+06	1.47032e+06	1.4603e+06	1.94316e+06	1.84866e+06	1.63093e+06	1.74839e+06	1.82885e+06	1.57566e+06	1.90547e+06	2.45216e+06
1381	471.126	471.126	471.046	471.206	156.964	149.779	162.659	2.61607	2.616	471.126_2.616	891159	422251	1.17095e+06	1.1463e+06	949599	1.13886e+06	913609	1.59513e+06	692721	2.08728e+06	1.76828e+06	1.09565e+06	1.066e+06	840151	1.07392e+06	1.18325e+06	1.96511e+06	1.63853e+06
1382	471.213	471.213	471.184	471.218	349.033	347.621	349.336	5.81721	5.817	471.213_5.817	58458.1	55441.4	59526	55836.1	55951	64675.9	61720.8	58964.8	60350.2	58848.1	66821.8	63046.9	64579.9	60277	62503.8	65359.7	59877.5	61363.4
1383	471.229	471.229	471.226	471.231	289.628	288.571	290.804	4.82713	4.827	471.229_4.827	56445.6	14426	59731.3	46160.9	38389.3	71759	60578.2	84890	61264.6	185167	172653	108160	96176.6	88827.6	98854.4	100714	216039	162918
1384	471.153	471.153	471.138	471.178	259.583	258.484	261.341	4.32639	4.326	471.153_4.326	82046.1	48070.7	61452.4	55556.3	142555	251774	145594	198201	89406.9	248109	116167	193582	120031	62593.1	45555.9	71416.7	118448	97862.7
1385	471.145	471.145	471.136	471.148	762.38	762.126	762.954	12.7063	12.706	471.145_12.706	41945.3	45864	56023	65893.1	70578.7	74377.7	202295	99793.1	86937.2	100726	131063	85894.4	99080.9	112724	108807	185169	107739	212900
1386	471.268	471.268	471.267	471.272	603.435	602.72	603.707	10.0572	10.057	471.268_10.057	575962	578698	570962	559038	583909	564910	567759	595129	582909	571743	575129	573205	573044	566378	558726	584491	565448	555617
1387	471.939	471.939	471.938	471.94	103.405	101.504	112.691	1.72342	1.723	471.939_1.723	3975	1050.21	805.991	2030.48	6695.17	44870.7	10653.3	24719.7	6458.54	30097.2	5515.71	74481.5	29947.6	5069.62	7836.66	9577.93	9868.61	18491.1
1388	472.133	472.133	472.087	472.144	147.521	146.336	152.332	2.45868	2.459	472.133_2.459	9.19752e+06	7.07304e+06	6.15627e+06	6.17427e+06	6.70392e+06	1.08421e+07	6.8751e+06	1.08692e+07	5.8758e+06	1.55316e+07	9.9903e+06	2.9954e+07	1.77291e+07	6.04741e+06	1.00672e+07	1.3546e+07	1.11855e+07	1.15853e+07
1389	472.147	472.147	472.14	472.149	115.055	112.212	116.288	1.91758	1.918	472.147_1.918	380656	262094	386963	313218	226001	338969	230608	234871	152806	304266	294231	412988	383808	341868	243820	314679	291696	365189
1390	472.271	472.271	472.27	472.272	602.861	602.655	603.158	10.0477	10.048	472.271_10.048	148710	145585	144123	134399	156842	150174	156992	159577	149245	154810	158837	154623	152656	159110	162371	153691	148919	148299
1391	472.763	472.763	472.763	472.765	888.492	887.155	889.958	14.8082	14.808	472.763_14.808	512472	501991	539686	681051	676325	759602	595376	676163	689412	571771	592311	694880	502677	537347	553974	489048	451455	547335
1392	473.185	473.185	473.121	473.201	189.801	181.231	191.813	3.16335	3.163	473.185_3.163	755032	440919	548581	621722	1.06369e+06	1.16382e+06	1.4413e+06	1.74012e+06	1.4835e+06	1.75671e+06	784217	1.67589e+06	1.04581e+06	598719	382307	669223	842952	611265
1393	473.122	473.122	473.107	473.156	145.115	142.835	148.417	2.41858	2.419	473.122_2.419	2.37471e+06	1.67331e+06	1.62689e+06	1.62516e+06	1.62767e+06	2.69786e+06	1.70651e+06	2.53972e+06	1.49141e+06	3.32653e+06	2.46678e+06	6.5012e+06	3.96649e+06	1.52577e+06	2.22823e+06	3.13525e+06	2.63799e+06	2.90008e+06
1394	473.284	473.284	473.282	473.284	645.686	643.574	646.033	10.7614	10.761	473.284_10.761	3.70449e+07	3.67429e+07	3.61361e+07	3.60223e+07	3.56379e+07	3.52576e+07	3.54729e+07	3.54508e+07	3.46654e+07	3.4425e+07	3.4909e+07	3.38165e+07	3.39061e+07	3.29885e+07	3.28589e+07	3.27995e+07	3.23684e+07	3.22601e+07
1395	474.11	474.11	474.079	474.152	144.557	142.381	146.485	2.40928	2.409	474.11_2.409	468520	333027	342984	226064	311287	541908	353358	469222	261082	635443	488154	1.27075e+06	755085	319111	460905	605276	503914	541329
1396	474.126	474.126	474.125	474.141	223.971	223.527	244.82	3.73286	3.733	474.126_3.733	27092.6	25201	22832.8	75900.6	251245	714610	257712	463015	202748	615906	52181.3	1.59359e+06	806547	45479	26019.8	46404.7	62541	56408.3
1397	474.188	474.188	474.177	474.191	183.537	182.032	185.492	3.05896	3.059	474.188_3.059	117826	61200.8	75270.6	112836	215201	254322	303681	420620	314609	386207	147215	415732	245064	79485.8	53181.8	157683	159660	79281.7
1398	474.287	474.287	474.286	474.287	645.591	643.306	645.948	10.7599	10.76	474.287_10.76	1.14727e+07	1.14417e+07	1.13712e+07	1.13568e+07	1.13657e+07	1.11718e+07	1.12934e+07	1.12029e+07	1.09767e+07	1.1095e+07	1.11099e+07	1.0736e+07	1.07969e+07	1.05666e+07	1.04037e+07	1.0375e+07	1.0335e+07	1.0323e+07
1399	475.154	475.154	475.093	475.189	203.544	196.965	205.228	3.3924	3.392	475.154_3.392	1.53706e+06	865802	1.1105e+06	1.59656e+06	1.54074e+06	2.02565e+06	1.80245e+06	2.36009e+06	1.65549e+06	2.42284e+06	2.33344e+06	2.81874e+06	2.05567e+06	1.54499e+06	1.30941e+06	1.67349e+06	2.41213e+06	2.13956e+06
1400	475.133	475.133	475.11	475.141	134.236	133.59	139.889	2.23727	2.237	475.133_2.237	2.55656e+06	1.30107e+06	1.4268e+06	2.00767e+06	1.74572e+06	2.67845e+06	1.98918e+06	3.03902e+06	1.89015e+06	3.4635e+06	3.32094e+06	3.80296e+06	2.72038e+06	2.17686e+06	1.9867e+06	2.97699e+06	3.49489e+06	3.23249e+06
1401	475.161	475.161	475.133	475.218	293.875	264.764	306.046	4.89792	4.898	475.161_4.898	29870.6	12067.8	29238.4	14875.6	465953	221898	287651	172450	23156.9	165405	57884.3	230272	112585	23947.1	12808.6	52718.5	56879.6	32095.2
1402	475.29	475.29	475.289	475.29	645.686	643.574	646.059	10.7614	10.761	475.29_10.761	1.90355e+06	1.86031e+06	1.82521e+06	1.8373e+06	1.83655e+06	1.7993e+06	1.85265e+06	1.80332e+06	1.79197e+06	1.77631e+06	1.7784e+06	1.74892e+06	1.75364e+06	1.7136e+06	1.68281e+06	1.6911e+06	1.6642e+06	1.66661e+06
1403	475.95	475.95	475.932	475.999	101.552	97.1205	111.904	1.69254	1.693	475.95_1.693	68409.3	27755.9	117579	16531	1416.62	1741.06	1371.82	2059.85	974.381	3689.55	2037.78	2328.12	3866.44	1648.05	1352.81	548.484	4984.73	2855.88
1404	476.134	476.134	476.071	476.188	204.354	197.235	205.558	3.40591	3.406	476.134_3.406	225456	136967	176141	147973	150293	233359	189811	505784	139492	520259	450872	675037	465611	192885	177042	222482	457026	391809
1405	476.14	476.14	476.114	476.148	134.315	133.053	137.096	2.23859	2.239	476.14_2.239	509642	239098	287892	400683	352097	756793	400761	615656	360728	730924	675347	784537	571272	414631	383923	600457	738990	626152
1406	476.031	476.031	476.014	476.043	103.141	101.379	104.033	1.71901	1.719	476.031_1.719	68503.5	26906.2	118071	17276.1	1415.98	2620.5	1371.35	2066.14	974.436	3689.53	1509.7	2326.49	3312.97	1647.15	1354.09	549.548	4988.7	2366.51
1407	476.28	476.28	476.28	476.28	603.567	602.207	606.792	10.0594	10.059	476.28_10.059	1.64115e+06	2.16572e+06	2.18279e+06	1.79819e+06	1.19796e+06	1.383e+06	1.25204e+06	1.44975e+06	1.0375e+07	1.67514e+06	2.6004e+06	1.5695e+06	2.21762e+06	8.80273e+06	3.00701e+06	2.47115e+06	2.19442e+06	1.73564e+06
1408	477.127	477.127	477.119	477.169	250.372	216.56	253.911	4.17286	4.173	477.127_4.173	420322	196727	336889	382092	330335	281034	379607	454561	334670	512585	545996	565799	491168	413900	355377	533324	638047	533077
1409	477.115	477.115	477.11	477.226	333.232	314.198	341.202	5.55387	5.554	477.115_5.554	70363.7	30497	41980.8	43376.6	18858	21065.1	27351.9	31896.1	25686.5	50112.3	97787.2	30877.3	51555.1	47258.1	74018.6	79301.4	112288	91471.5
1410	477.22	477.22	477.215	477.225	391.027	388.183	391.833	6.51712	6.517	477.22_6.517	76886.2	73307.5	102229	99246.5	497544	172585	296035	124223	109361	126452	115496	199745	149889	114177	113654	118448	115348	113238
1411	477.282	477.282	477.281	477.282	603.457	601.94	611.068	10.0576	10.058	477.282_10.058	394278	515013	530298	421905	301276	317452	277394	337617	2.71875e+06	400753	675328	374436	552992	2.25645e+06	758283	625016	535508	443284
1412	478.035	478.035	477.948	478.116	104.998	98.9553	122.318	1.74997	1.75	478.035_1.75	96864.9	42804	100376	60451.5	22863.9	81955.2	30552.6	45532.4	21705.1	95923.2	43740.4	144020	70807.3	27931.5	17480.1	67547	72821.4	59337.3
1413	478.13	478.13	478.12	478.132	246.531	245.184	249.19	4.10885	4.109	478.13_4.109	99981.4	39878.5	68485.4	90804.2	77448.7	66269.3	86600.9	112618	77251.3	137351	137849	179700	128999	98350.4	85524.1	138112	141707	137390
1414	478.295	478.295	478.295	478.295	670.418	668.805	674.902	11.1736	11.174	478.295_11.174	1.85871e+06	2.17276e+06	2.29977e+06	1.17001e+06	1.06231e+06	723769	630197	773135	1.67319e+07	1.63127e+06	1.25869e+06	1.02039e+06	1.58437e+06	1.26881e+07	2.95319e+06	2.89231e+06	2.01039e+06	1.75935e+06
1415	479.195	479.195	479.191	479.212	259.468	251.369	261.388	4.32447	4.324	479.195_4.324	167314	109143	157434	141867	194823	279708	252560	366878	254672	340076	234841	470306	311482	153008	123236	243124	253590	256861
1416	479.13	479.13	479.117	479.214	197.085	176.505	211.454	3.28475	3.285	479.13_3.285	1.01281e+06	605544	952590	701289	1.01562e+06	626666	988611	1.10105e+06	870128	3.10391e+06	2.59052e+06	2.04669e+06	990313	1.07774e+06	518633	2.45914e+06	2.54293e+06	1.54297e+06
1417	479.121	479.121	479.08	479.223	156.874	145.768	173.426	2.61457	2.615	479.121_2.615	127620	31082.5	95556.9	86086.2	181420	156607	172538	224413	139300	334312	236520	254154	191489	134780	102776	191229	289029	144994
1418	479.298	479.298	479.293	479.299	670.214	668.537	674.902	11.1702	11.17	479.298_11.17	428725	526879	547018	256880	240905	142334	126798	164254	4.19976e+06	367485	287039	225288	363895	3.15606e+06	736130	688175	455278	459834
1419	480.031	480.031	480.02	480.091	160.17	156.599	172.295	2.6695	2.67	480.031_2.67	872535	538972	785694	880912	736588	878388	772651	1.09272e+06	669533	1.7719e+06	1.34059e+06	1.16981e+06	1.05659e+06	969485	1.23881e+06	1.18402e+06	1.38028e+06	1.2089e+06
1420	481.111	481.111	481.102	481.127	206.863	204.235	211.296	3.44771	3.448	481.111_3.448	870015	322839	465474	762051	410476	539415	536246	810395	491715	1.00145e+06	1.08904e+06	926397	810853	852750	1.16448e+06	912042	1.41567e+06	1.43342e+06
1421	481.099	481.099	480.989	481.107	151.632	150.181	160.616	2.5272	2.527	481.099_2.527	7.69455e+06	3.18056e+06	7.66144e+06	5.58316e+06	6.05621e+06	3.95501e+06	6.75155e+06	7.8315e+06	6.13223e+06	1.44627e+07	1.30006e+07	8.98619e+06	7.22099e+06	7.02888e+06	3.04253e+06	1.13126e+07	1.1308e+07	8.22111e+06
1422	481.23	481.23	481.229	481.23	293.679	292.171	294.997	4.89465	4.895	481.23_4.895	456677	289901	428432	481838	499288	709007	579791	670149	516098	1.45909e+06	872032	1.05862e+06	817775	331926	467626	605910	1.06616e+06	724181
1423	481.259	481.259	481.258	481.259	594.076	593.157	594.384	9.90127	9.901	481.259_9.901	4.13791e+06	6.02254e+06	9.16063e+06	5.04176e+06	7.23546e+06	1.28372e+07	5.8113e+06	1.20051e+07	3.2374e+06	5.19111e+06	5.96458e+06	1.51056e+07	1.05303e+07	6.45505e+06	6.01338e+06	8.24344e+06	1.00989e+07	9.09803e+06
1424	482.073	482.073	481.997	482.105	151.049	120.16	157.316	2.51748	2.517	482.073_2.517	1.85925e+06	787671	1.66921e+06	1.24825e+06	1.34812e+06	1.15744e+06	1.49531e+06	1.69142e+06	1.3313e+06	3.14932e+06	2.82107e+06	1.95922e+06	1.56418e+06	1.47597e+06	647438	2.42164e+06	2.40813e+06	1.73667e+06
1425	482.111	482.111	482.104	482.119	205.969	203.833	207.557	3.43281	3.433	482.111_3.433	143541	48293.2	56433.8	112610	51402.8	83492.4	77760.9	129835	72548.4	181602	201422	216636	157259	161114	211494	151698	243433	265785
1426	482.262	482.262	482.261	482.262	594.076	593.225	594.42	9.90127	9.901	482.262_9.901	960840	1.43489e+06	2.20539e+06	1.19572e+06	1.77256e+06	3.09297e+06	1.39623e+06	2.90614e+06	766790	1.2405e+06	1.41055e+06	3.63954e+06	2.52626e+06	1.55967e+06	1.44236e+06	1.97085e+06	2.46445e+06	2.16966e+06
1427	482.792	482.792	482.792	482.792	888.533	887.165	889.91	14.8089	14.809	482.792_14.809	354772	455053	469331	501387	783072	573033	586347	574821	738483	629326	779073	723659	768117	660560	685558	687448	744851	647294
1428	482.947	482.947	482.811	482.952	46.8833	44.7655	48.6058	0.781388	0.781	482.947_0.781	176295	278750	230695	201951	107899	1940.97	64451.7	10426.3	28521.7	47717.4	223168	6340.41	157754	481626	176839	179711	146888	125272
1429	483.143	483.143	483.065	483.189	281.389	272.697	287.041	4.68981	4.69	483.143_4.69	470587	554236	595684	610824	359803	430358	357105	449061	320261	557993	834910	617956	613877	694532	518601	620578	934500	986247
1430	483.152	483.152	483.031	483.208	154.161	117.637	159.022	2.56935	2.569	483.152_2.569	376454	194770	450487	345156	359860	378357	366625	415845	303889	856462	748050	616985	528718	395955	291052	563536	700598	625432
1431	483.076	483.076	483.072	483.176	221.717	208.113	223.203	3.69529	3.695	483.076_3.695	264387	163612	178742	250265	81609.6	56769.2	88207.2	175775	71253.7	247716	416257	146934	151025	80591.4	77636.7	191165	276630	252500
1432	483.273	483.273	483.263	483.274	622.783	592.549	643.86	10.3797	10.38	483.273_10.38	2.34544e+06	2.69981e+06	4.04082e+06	2.14396e+06	2.01276e+06	1.17538e+06	1.50143e+06	685892	1.15526e+06	1.4397e+06	1.86471e+06	843870	2.44063e+06	5.8965e+06	2.17902e+06	2.28732e+06	2.27679e+06	1.26249e+06
1433	483.995	483.995	483.993	484.001	132.024	131.167	134.443	2.2004	2.2	483.995_2.2	318388	272383	254243	380181	333304	344386	370148	343433	348539	527746	556525	607820	553549	466899	538897	515904	502362	671822
1434	484.087	484.087	484.086	484.093	199.262	199.024	200.861	3.32103	3.321	484.087_3.321	18473.8	17851.8	18047	64016.9	257619	748044	314997	662348	273456	776572	54831.1	1.38078e+06	698098	4225.16	11115.5	38949.2	14865.3	114700
1435	484.16	484.16	484.126	484.202	284.154	273.104	286.971	4.7359	4.736	484.16_4.736	66893.1	87137.5	83593.1	98615.6	56221.8	67344.3	55421.1	69345.5	51362.3	104340	169917	121280	110967	140454	92040.7	124032	202123	217281
1436	484.277	484.277	484.277	484.277	622.269	620.778	643.592	10.3712	10.371	484.277_10.371	554548	641720	965826	290618	311011	189206	197871	78100	239213	167480	194715	134416	359696	1.44551e+06	257108	317160	279490	196473
1437	484.986	484.986	484.981	484.994	125.939	124.489	128.654	2.09898	2.099	484.986_2.099	464873	367452	328441	461105	354927	403642	403346	426939	392537	564833	687318	739874	628064	648434	623110	726478	747951	917819
1438	485.232	485.232	485.223	485.239	272.172	269.104	281.423	4.5362	4.536	485.232_4.536	2.02656e+06	1.89741e+06	1.29998e+06	1.54403e+06	966836	1.01104e+06	1.11241e+06	1.19611e+06	985227	1.49152e+06	2.237e+06	1.98067e+06	1.43177e+06	1.61977e+06	1.33638e+06	1.78002e+06	2.2597e+06	1.57179e+06
1439	485.177	485.177	485.003	485.194	162.325	132.712	164.855	2.70541	2.705	485.177_2.705	612399	372826	494454	573515	768417	1.0791e+06	878693	1.09489e+06	758668	1.03255e+06	862318	1.49094e+06	899589	523373	547230	842058	1.06224e+06	851830
1440	485.163	485.163	485.158	485.167	211.849	211.115	212.294	3.53082	3.531	485.163_3.531	413305	197631	376857	516987	505935	737342	661995	924560	661823	942830	797200	1.21154e+06	833327	279430	364794	619624	845236	742242
1441	485.28	485.28	485.28	485.28	560.015	559.684	560.396	9.33358	9.334	485.28_9.334	71083.8	40286.7	142622	81056.4	81198.2	98372.2	154437	164481	149470	143351	138858	136801	141718	92009	92177.4	485263	70244.6	476316
1442	485.28	485.28	485.279	485.28	620.65	619.578	621.525	10.3442	10.344	485.28_10.344	92261.1	82662.3	156510	35279.5	45965.4	33903.8	32240.6	21912.2	20575.8	23459.6	26820.6	27491.6	54269.4	155341	29971.1	54343.9	35801.2	40312.8
1443	486.088	486.088	485.99	486.116	158.78	139.834	159.698	2.64634	2.646	486.088_2.646	831701	355078	654749	726019	563111	1.10645e+06	598968	829828	423057	1.21833e+06	826785	943444	687597	536770	758608	759951	824875	826664
1444	486.034	486.034	486.034	486.038	199.243	198.674	200.622	3.32072	3.321	486.034_3.321	2767.06	2952.54	10705.9	19660.6	165432	492612	201030	399322	190993	561220	24300.5	849258	524960	2167.91	11249.5	22366	7324.14	55549
1445	486.237	486.237	486.23	486.244	271.302	269.104	278.731	4.52171	4.522	486.237_4.522	533810	443705	284561	348547	264343	240059	286664	311843	248613	388105	540368	509929	373506	392629	318257	436175	537992	384444
1446	487.085	487.085	487.071	487.098	144.45	140.269	157.29	2.40751	2.408	487.085_2.408	269111	78202.7	181965	243937	259959	431251	246832	365613	198121	365771	260739	432927	289061	163743	195247	230166	305515	227353
1447	487.217	487.217	487.147	487.238	283.411	245.976	289.055	4.72352	4.724	487.217_4.724	210389	265271	143827	223419	73165.3	97730.5	79415.7	100322	59020.6	128252	351906	192055	154442	178764	170799	205820	283657	211318
1448	487.256	487.256	487.256	487.256	543.646	543.2	544.009	9.06076	9.061	487.256_9.061	42302.8	58148.5	87851.2	30936.5	52416.3	54139.2	44405	92401.3	21516.5	52668.1	79281.7	149747	102481	93190.6	73941.2	103937	116132	134522
1449	488.012	488.012	488.011	488.017	161.219	159.129	164.197	2.68698	2.687	488.012_2.687	928362	686560	878173	844581	536927	622013	552503	625134	392967	596666	574828	436817	460255	406087	486037	387874	409134	365627
1450	488.142	488.142	488.14	488.142	105.824	104.935	113.254	1.76373	1.764	488.142_1.764	2.77953e+06	1.52997e+06	2.07915e+06	2.1809e+06	2.40121e+06	4.78702e+06	2.35665e+06	3.46682e+06	1.9857e+06	4.78541e+06	2.66228e+06	5.91982e+06	3.72095e+06	2.24642e+06	1.95643e+06	3.89255e+06	3.02894e+06	3.39087e+06
1451	488.217	488.217	488.215	488.218	283.603	283.338	283.946	4.72672	4.727	488.217_4.727	36266.1	49772.3	27717.4	43146	6561.87	7801.21	8939.9	10282.4	4362.48	15944	66028	27501.3	26350.2	29896.5	25708.3	34877.8	55674.7	37266
1452	488.964	488.964	488.773	488.968	46.7935	45.038	47.6485	0.779892	0.78	488.964_0.78	156472	100371	224795	209415	105934	2539.02	85993.5	2743.77	30024.4	52184.5	94703	265.976	184151	366454	211900	215549	174057	120087
1453	489.057	489.057	489.057	489.065	215.022	214.169	215.9	3.58371	3.584	489.057_3.584	799850	519810	613733	797219	524210	501755	674695	792971	680412	657952	768142	691597	752553	382649	555680	692644	825106	833186
1454	489.161	489.161	489.159	489.162	163.019	160.954	164.217	2.71698	2.717	489.161_2.717	1.29137e+06	619450	1.24258e+06	1.55369e+06	1.87545e+06	2.47222e+06	2.06038e+06	3.14159e+06	1.7609e+06	3.25676e+06	2.87319e+06	3.63292e+06	2.58525e+06	1.41741e+06	1.40382e+06	2.27267e+06	2.81674e+06	2.66655e+06
1455	489.135	489.135	489.104	489.142	105.886	102.068	113.254	1.76476	1.765	489.135_1.765	601691	305578	422435	446400	515121	1.03201e+06	500165	750113	408999	1.01573e+06	604565	1.28198e+06	781802	514359	417843	883556	677168	814205
1456	490.061	490.061	490.06	490.063	215.12	214.536	215.551	3.58534	3.585	490.061_3.585	138226	116522	116876	170003	120522	102214	146547	160476	131913	125458	162464	106254	143041	61497.6	111047	135141	155394	167969
1457	490.166	490.166	490.008	490.167	162.563	160.015	163.685	2.70938	2.709	490.166_2.709	513613	387163	477997	481049	334741	450151	336280	525943	314496	634808	537662	685598	482767	245706	232651	429821	518513	491523
1458	490.155	490.155	490.097	490.157	105.181	104.383	113.254	1.75302	1.753	490.155_1.753	166282	92230	150100	160108	187599	334780	157714	237873	116582	472657	256843	407201	259454	175591	183762	320726	259314	325188
1459	490.823	490.823	490.79	490.824	888.098	887.037	889.18	14.8016	14.802	490.823_14.802	557578	584721	566492	574832	613651	805788	717849	651545	638386	747262	698754	892468	791837	860735	863143	727045	877061	670488
1460	491.12	491.12	491.12	491.126	261.118	258.415	263.442	4.35196	4.352	491.12_4.352	3.67043e+06	2.80713e+06	4.37395e+06	5.0382e+06	3.44849e+06	4.08938e+06	4.19579e+06	6.82469e+06	4.04395e+06	6.52056e+06	7.23527e+06	7.31976e+06	5.92851e+06	4.50894e+06	4.96851e+06	5.2326e+06	7.72357e+06	8.50387e+06
1461	491.06	491.06	491.042	491.161	129.197	104.12	131.286	2.15328	2.153	491.06_2.153	792082	603756	553771	609678	458657	480962	600963	711065	595276	555343	496795	498871	558607	580536	659851	589040	857218	972826
1462	491.069	491.069	491.059	491.192	214.014	200.919	232.192	3.5669	3.567	491.069_3.567	292501	156453	226518	279692	187765	216952	223151	306898	238153	237737	300539	274253	266091	175889	217297	270316	335228	369759
1463	491.274	491.274	491.274	491.275	661.444	660.509	663.795	11.0241	11.024	491.274_11.024	129357	122303	151088	151796	169559	155116	171055	165572	176988	165927	159577	175324	170930	174108	170255	158873	170097	183770
1464	492.123	492.123	492.122	492.124	260.25	258.797	263.442	4.33751	4.338	492.123_4.338	874531	629622	1.07441e+06	1.24933e+06	832271	1.00553e+06	1.01464e+06	1.6264e+06	1.00008e+06	1.56732e+06	1.73875e+06	1.77727e+06	1.45822e+06	1.04787e+06	1.2297e+06	1.27432e+06	1.85863e+06	2.08699e+06
1465	492.035	492.035	492.008	492.064	160.306	156.056	162.723	2.67177	2.672	492.035_2.672	1.43181e+06	590964	972639	1.10696e+06	1.02587e+06	1.99859e+06	1.28195e+06	1.78425e+06	1.11162e+06	1.71809e+06	1.23052e+06	1.65757e+06	1.0182e+06	829336	1.12036e+06	1.06503e+06	1.4009e+06	1.28464e+06
1466	492.104	492.104	492.086	492.151	121.641	105.922	123.635	2.02734	2.027	492.104_2.027	146329	108151	97839.2	133006	115644	159363	165946	201926	194790	143483	253050	239996	194971	218010	230436	211366	253645	337057
1467	492.31	492.31	492.302	492.31	750.547	749.591	751.246	12.5091	12.509	492.31_12.509	253889	301413	272015	113048	90294.8	42862.4	31900.2	45902.3	2.14087e+06	170921	134320	84236.1	173267	1.70054e+06	369448	377748	250231	195433
1468	492.305	492.305	492.302	492.31	794.867	794.243	796.582	13.2478	13.248	492.305_13.248	393852	454722	429674	133841	106685	56064.9	27538.3	40908.1	1.04294e+06	77050.5	58598.4	23911.1	80911.8	935137	189074	190247	111317	88273.1
1469	492.981	492.981	492.981	492.985	139.058	138.595	139.514	2.31763	2.318	492.981_2.318	231897	131028	168894	188141	248376	473206	296776	506940	265486	471018	371256	562495	320121	176469	176106	244058	389818	256637
1470	493.097	493.097	493.095	493.101	222.67	222.162	223.14	3.71117	3.711	493.097_3.711	26285	14698.2	10480.9	30734	19829.8	21495.7	29699.2	29049.3	41897.8	44795.8	35404.9	75078.3	41227.3	38871.6	32018.2	67699.1	66201.7	55335.3
1471	493.157	493.157	493.157	493.158	99.7507	99.2411	110.211	1.66251	1.663	493.157_1.663	7260.89	2667.66	4227.29	7672.96	5255.13	15133.9	13896.5	9189.86	10639.9	33390.9	16392.7	19514.3	12558.2	11253.8	11978.2	20507.4	38321.3	36070.6
1472	493.23	493.23	493.226	493.23	294.391	291.381	295.782	4.90652	4.907	493.23_4.907	125757	249614	242150	223804	88052.7	81976.2	59102.8	84485	15749.8	62573.3	308731	95055.8	175918	274906	178818	173066	355336	411176
1473	493.118	493.118	493.1	493.138	179.923	165.892	184.953	2.99871	2.999	493.118_2.999	61112.4	26047.7	56450.3	74420.4	208194	343422	251277	552435	199330	618849	175291	643969	352241	54566.1	73984.7	110304	169750	88552.2
1474	493.134	493.134	493.126	493.142	258.682	257.408	260.383	4.31136	4.311	493.134_4.311	167844	92122.9	182775	232651	170434	206550	210513	339199	224605	334056	330498	389092	306757	168408	222785	251192	345419	378212
1475	494.02	494.02	493.998	494.044	146.597	130.136	159.718	2.44328	2.443	494.02_2.443	650378	210275	386971	368806	349044	491672	381896	624690	294397	490319	349815	579881	386175	180369	319163	330554	375610	353147
1476	495.115	495.115	495.114	495.117	217.612	217.182	218.077	3.62686	3.627	495.115_3.627	185919	57547.1	90392	99495.4	79724.7	100025	115391	136516	108262	101768	152371	203864	140439	148631	87510.9	162770	154633	284345
1477	495.128	495.128	495.122	495.129	347.007	345.577	347.592	5.78345	5.783	495.128_5.783	2.88907e+06	2.56553e+06	2.70469e+06	3.04299e+06	2.62863e+06	2.60437e+06	2.78038e+06	1.89632e+06	2.30635e+06	3.31775e+06	3.20953e+06	2.60844e+06	2.90011e+06	5.34999e+06	4.09097e+06	3.26091e+06	3.46402e+06	4.43846e+06
1478	495.2	495.2	495.2	495.205	315.312	314.372	316.829	5.25519	5.255	495.2_5.255	1.15089e+06	949811	2.4698e+06	992630	2.18403e+06	7.57499e+06	1.6217e+06	5.61052e+06	708803	1.09792e+06	797157	6.04181e+06	3.23673e+06	751935	547926	1.26898e+06	1.52542e+06	1.99724e+06
1479	495.245	495.245	495.202	495.252	283.298	250.014	288.311	4.72164	4.722	495.245_4.722	897508	1.90915e+06	1.08476e+06	1.92562e+06	298128	253387	217961	214423	101564	304378	2.99466e+06	965172	329096	1.42583e+06	1.62589e+06	1.38247e+06	2.47162e+06	1.54107e+06
1480	495.116	495.116	495.115	495.15	180.392	167.911	180.846	3.00654	3.007	495.116_3.007	2.65659e+06	1.08347e+06	2.78614e+06	1.98042e+06	2.28796e+06	2.05289e+06	2.45038e+06	3.23742e+06	2.10681e+06	5.25545e+06	4.86256e+06	3.66289e+06	2.91346e+06	2.14338e+06	994752	3.87833e+06	3.77275e+06	3.98481e+06
1481	495.975	495.975	495.964	496.017	131.883	103.314	141.847	2.19805	2.198	495.975_2.198	670489	306477	413472	451284	339663	334608	435629	465440	278445	373842	568635	630087	407879	256245	409108	380930	457823	887235
1482	496.121	496.121	496.118	496.122	180.455	180.101	181.301	3.00758	3.008	496.121_3.008	605847	231874	679695	457820	521815	437597	559522	765460	485918	1.24853e+06	1.15657e+06	880958	666037	476864	192224	903309	848863	927042
1483	496.134	496.134	496.134	496.134	347.242	346.591	348.155	5.78737	5.787	496.134_5.787	842080	722514	742497	853449	749553	719770	755647	525428	642532	949955	903267	739075	792826	1.50218e+06	1.12946e+06	909263	965893	1.25482e+06
1484	496.205	496.205	496.205	496.206	315.184	314.682	315.902	5.25307	5.253	496.205_5.253	253197	228315	578887	223392	526174	1.88184e+06	350943	1.39519e+06	150811	251802	175183	1.49592e+06	775933	173761	118826	284188	349245	475764
1485	496.252	496.252	496.25	496.252	284.611	281.532	285.879	4.74352	4.744	496.252_4.744	194748	327952	212046	317775	68998.5	59587	59427	62213	35660.8	93040.2	733698	88224	161388	334388	389971	236770	416168	306838
1486	497.028	497.028	496.967	497.071	133.395	124.143	138.409	2.22326	2.223	497.028_2.223	634749	534016	484671	589805	458247	799613	700037	897646	658318	777205	865446	997585	777997	606472	665530	670598	896377	1.12682e+06
1487	497.197	497.197	497.192	497.2	314.839	314.392	315.249	5.24732	5.247	497.197_5.247	313730	284101	713816	302031	664711	2.29386e+06	476385	1.67889e+06	192684	305750	213234	1.82086e+06	954015	216568	146043	371136	431747	588058
1488	497.074	497.074	497.04	497.251	258.014	254.757	284.486	4.30023	4.3	497.074_4.3	1.50489e+06	871738	1.38059e+06	1.38453e+06	1.09193e+06	1.02889e+06	1.39745e+06	1.77781e+06	1.39163e+06	2.65358e+06	2.44196e+06	2.3046e+06	1.67531e+06	1.35512e+06	1.0053e+06	1.96877e+06	2.03654e+06	1.81538e+06
1489	497.222	497.222	497.092	497.226	195.525	176.244	196.892	3.25875	3.259	497.222_3.259	278076	188585	179275	270732	193566	257875	250403	271430	223102	272099	371854	599753	356192	246075	326154	301161	465257	675444
1490	497.98	497.98	497.961	498.04	160.565	127.758	165.186	2.67609	2.676	497.98_2.676	2.38265e+06	1.3398e+06	2.30505e+06	2.58034e+06	2.13391e+06	2.69898e+06	2.21044e+06	2.68006e+06	1.65525e+06	2.74806e+06	2.58191e+06	2.18864e+06	2.25047e+06	2.01875e+06	2.17016e+06	2.02007e+06	1.99978e+06	1.85963e+06
1491	498.086	498.086	498.075	498.09	254.491	253.916	256.867	4.24152	4.242	498.086_4.242	216012	97295.1	213019	205005	153452	129456	215756	324709	238347	631970	590635	553043	292142	200285	121783	471192	486801	422346
1492	498.201	498.201	498.2	498.202	314.796	314.124	315.1	5.2466	5.247	498.201_5.247	69181.3	66054.9	157738	61473.1	156020	522916	104989	392316	46150.9	69681.8	41575.4	421272	214219	47715	30221.5	79372.9	92789.9	134198
1493	498.264	498.264	498.263	498.264	549.575	548.994	551.17	9.15959	9.16	498.264_9.16	341301	359505	406426	206877	186482	116227	88084.5	118028	5.04178e+06	143295	121438	90197.2	101636	2.97574e+06	231864	214344	89716.5	98959.1
1494	499.146	499.146	499.146	499.146	152.667	151.636	153.652	2.54444	2.544	499.146_2.544	1.36707e+07	4.98901e+06	5.49275e+06	4.45e+06	4.87812e+06	8.53998e+06	5.16948e+06	7.45914e+06	4.25515e+06	1.16572e+07	5.81697e+06	1.12421e+07	7.00587e+06	1.0129e+07	4.89027e+06	1.16776e+07	5.70245e+06	2.61349e+06
1495	499.09	499.09	499.086	499.136	214.978	214.519	215.747	3.58297	3.583	499.09_3.583	1.26188e+06	886365	999326	1.42454e+06	1.08217e+06	1.22598e+06	1.35459e+06	1.80807e+06	1.39872e+06	1.57642e+06	1.91474e+06	2.15835e+06	1.85526e+06	1.07666e+06	1.49468e+06	1.8957e+06	2.40123e+06	2.55149e+06
1496	500.089	500.089	500.086	500.111	214.289	202.583	215.004	3.57148	3.571	500.089_3.571	263631	160561	224333	337255	237785	802989	321513	399889	321107	987318	437427	1.32511e+06	972291	251341	349787	434601	566678	619625
1497	500.15	500.15	500.007	500.15	152.984	151.636	158.903	2.54974	2.55	500.15_2.55	3.64517e+06	1.50262e+06	2.16998e+06	2.15388e+06	1.97434e+06	2.79523e+06	1.98591e+06	2.60676e+06	1.57865e+06	3.20236e+06	2.29442e+06	2.9252e+06	2.24943e+06	2.73074e+06	1.92328e+06	2.88464e+06	1.98301e+06	1.39892e+06
1498	500.28	500.28	500.28	500.28	587.415	586.771	588.001	9.79025	9.79	500.28_9.79	242686	229488	224711	111200	84060.4	45629.9	32427.7	67608.4	3.12908e+06	102006	70108.2	46093.1	72998	2.00994e+06	210156	175477	80661	82220.7
1499	501.058	501.058	501.056	501.075	128.588	126.248	129.473	2.14313	2.143	501.058_2.143	1.54046e+06	1.1614e+06	1.0074e+06	1.31054e+06	1.07125e+06	1.1191e+06	1.2472e+06	1.49697e+06	1.28392e+06	2.23687e+06	1.75003e+06	1.68782e+06	1.52745e+06	1.62608e+06	1.67097e+06	1.58214e+06	1.76543e+06	2.17079e+06
1500	501.151	501.151	501.008	501.152	152.53	150.041	158.107	2.54216	2.542	501.151_2.542	625673	180783	253762	196873	204766	1.31861e+06	204920	439827	177021	501506	461430	563045	449608	464191	235842	542255	263818	161964
1501	501.189	501.189	501.14	501.198	213.22	212.062	214.023	3.55366	3.554	501.189_3.554	143613	163313	151525	117701	180811	234499	146621	321884	72839	115020	190980	529963	362065	141746	112628	203836	250428	419860
1502	502.153	502.153	502.149	502.155	162.366	161.248	162.888	2.7061	2.706	502.153_2.706	2.05067e+07	1.01914e+07	1.6995e+07	1.90304e+07	1.89955e+07	4.13537e+07	1.95263e+07	2.92767e+07	1.53479e+07	4.17816e+07	2.7589e+07	3.80845e+07	2.75388e+07	1.82347e+07	1.85219e+07	3.07041e+07	3.17768e+07	2.93902e+07
1503	502.295	502.295	502.295	502.295	636.423	636.241	637.171	10.6071	10.607	502.295_10.607	184332	213463	188975	101658	73799	30024.8	33633.3	44346.6	2.69649e+06	108652	87868.4	51472.6	81380.6	1.8255e+06	221050	188664	93439.9	83051.1
1504	503.083	503.083	503.073	503.121	243.34	199.175	243.932	4.05567	4.056	503.083_4.056	1.55183e+06	576652	2.21173e+06	1.49691e+06	1.55318e+06	636818	1.73083e+06	1.54126e+06	1.51923e+06	2.39797e+06	2.75387e+06	1.43895e+06	1.3438e+06	1.30054e+06	362429	2.41939e+06	2.17965e+06	1.18681e+06
1505	503.157	503.157	503.147	503.161	161.949	160.728	162.58	2.69915	2.699	503.157_2.699	5.46837e+06	2.60434e+06	4.48377e+06	4.67551e+06	4.76687e+06	9.77335e+06	4.88008e+06	7.34382e+06	3.96227e+06	1.05141e+07	7.30545e+06	9.32409e+06	6.66644e+06	4.68952e+06	4.32106e+06	7.88976e+06	8.04679e+06	7.10282e+06
1506	503.229	503.229	503.194	503.236	514.333	513.945	514.6	8.57221	8.572	503.229_8.572	342413	319269	526305	329683	312946	333982	305483	479224	264094	409139	466911	697507	571360	428957	437043	561015	705083	892717
1507	503.252	503.252	503.158	503.252	299.051	289.162	299.787	4.98418	4.984	503.252_4.984	217026	90305.1	68594.4	93442.1	118920	141611	140485	173791	119735	195021	185167	323200	193625	128064	115812	191216	229643	156510
1508	504.088	504.088	504.077	504.088	243.588	222.455	244.428	4.0598	4.06	504.088_4.06	383136	111766	506310	350465	357089	123600	409888	348343	347913	571159	666501	340855	315600	297878	57086.9	568132	538731	270559
1509	504.158	504.158	504.15	504.164	161.899	160.784	162.58	2.69832	2.698	504.158_2.698	1.04918e+06	504926	899997	916161	961045	1.89579e+06	1.00182e+06	1.44018e+06	778116	2.05297e+06	1.47913e+06	1.84853e+06	1.3027e+06	953975	852310	1.59989e+06	1.59411e+06	1.48952e+06
1510	504.311	504.311	504.31	504.311	702.816	702.218	703.611	11.7136	11.714	504.311_11.714	139191	184065	157507	43745.9	48290.5	16494	17361.7	18020.7	1.972e+06	101551	69985.4	38322.4	105766	1.41334e+06	225006	204223	108010	95397.5
1511	504.999	504.999	504.998	505	103.488	101.625	112.691	1.7248	1.725	504.999_1.725	22087.5	16777.3	5704.47	18259.8	14540.8	19682	16487.8	21544.1	21607.9	33081.3	43839.9	46621.4	37978.3	40135.9	43474.1	41091.3	50648.3	78505.1
1512	505.053	505.053	505.047	505.081	196.639	195.434	198.286	3.27732	3.277	505.053_3.277	659310	518668	978574	1.2547e+06	855001	760673	940500	1.13051e+06	891318	538423	551888	612045	878522	456383	693188	688416	2.7859e+06	1.0356e+06
1513	505.23	505.23	505.229	505.231	314.956	314.59	315.269	5.24926	5.249	505.23_5.249	2.98166e+06	2.47885e+06	6.23375e+06	2.47346e+06	5.77352e+06	2.01335e+07	4.19064e+06	1.51244e+07	1.86698e+06	2.8643e+06	1.92539e+06	1.53133e+07	8.71426e+06	2.0754e+06	1.47193e+06	3.46217e+06	4.07905e+06	5.82853e+06
1514	505.2	505.2	505.186	505.204	158.292	156.978	159.699	2.6382	2.638	505.2_2.638	575420	122308	427604	573871	626006	1.0122e+06	669333	1.07014e+06	523814	1.27159e+06	1.07429e+06	1.10264e+06	831331	708471	677250	936159	1.29908e+06	897993
1515	505.258	505.258	505.258	505.258	547.238	538.981	547.848	9.12063	9.121	505.258_9.121	5.0609e+06	3.98721e+06	5.77992e+06	5.69552e+06	2.59319e+06	4.03082e+06	2.86553e+06	3.21741e+06	2.53986e+06	6.42456e+06	7.5377e+06	4.27737e+06	5.7082e+06	8.84601e+06	6.6644e+06	6.02627e+06	1.06752e+07	6.23686e+06
1516	506.233	506.233	506.231	506.234	314.945	314.59	315.228	5.24908	5.249	506.233_5.249	730213	608485	1.55972e+06	611097	1.46243e+06	5.17717e+06	1.0519e+06	3.84104e+06	446667	721786	474617	3.91354e+06	2.20719e+06	512178	374324	868177	1.00627e+06	1.45166e+06
1517	506.261	506.261	506.26	506.261	547.369	538.712	547.848	9.12281	9.123	506.261_9.123	1.29461e+06	1.02265e+06	1.46335e+06	1.4714e+06	645658	1.01762e+06	732518	802180	644697	1.66402e+06	1.97228e+06	1.11537e+06	1.44638e+06	2.2763e+06	1.72877e+06	1.573e+06	2.79155e+06	1.60897e+06
1518	507.073	507.073	506.987	507.074	128.648	127.213	160.499	2.14413	2.144	507.073_2.144	558631	601967	507778	635161	494414	577675	603206	672496	601087	660794	838795	792142	806066	939303	953676	820267	922424	1.08527e+06
1519	507.206	507.206	507.128	507.234	314.804	312.978	317.091	5.24674	5.247	507.206_5.247	1.02888e+06	860170	901973	803282	725218	1.34364e+06	661073	1.07534e+06	470060	786197	1.00224e+06	1.28154e+06	1.00717e+06	1.21921e+06	1.09541e+06	959829	978635	1.45333e+06
1520	507.158	507.158	507.134	507.161	196.346	188.839	198.817	3.27244	3.272	507.158_3.272	724660	368036	536242	730123	606426	870071	778706	907398	679575	1.29601e+06	1.16555e+06	1.25961e+06	957913	752507	675825	1.02152e+06	1.50955e+06	969367
1521	507.273	507.273	507.273	507.273	580.781	578.817	592.795	9.67968	9.68	507.273_9.68	419568	595650	562278	523989	375518	334562	384588	279483	285679	459852	919412	456154	836571	1.3491e+06	878439	758646	784572	783506
1522	507.269	507.269	507.256	507.273	165.248	162.305	166.81	2.75413	2.754	507.269_2.754	118546	10194.2	74083	124871	690202	759603	445001	757047	332173	711735	300446	965451	426441	212023	151172	302942	342162	230229
1523	508.069	508.069	508.068	508.097	160.202	152.286	161.135	2.67003	2.67	508.069_2.67	3.30792e+06	2.44954e+06	2.91335e+06	3.08588e+06	2.85697e+06	3.73244e+06	3.02005e+06	4.20724e+06	2.51715e+06	6.02555e+06	4.48861e+06	6.49576e+06	4.98818e+06	3.66781e+06	4.59537e+06	4.8058e+06	4.99428e+06	4.67957e+06
1524	508.109	508.109	508.109	508.11	223.503	223.45	223.565	3.72505	3.725	508.109_3.725	14298.1	7456.87	8230.23	11805.6	12216	28933.2	7906.54	24890.7	6259.15	66845	42509.9	87086.3	39861.3	37439.3	61017	52065.7	58526.9	37794.7
1525	508.231	508.231	508.133	508.233	344.943	314.113	346.008	5.74905	5.749	508.231_5.749	72596.9	28578.5	120165	36036	104588	470084	90380.2	310045	38656.3	93683.9	40967	261430	162937	39779.5	21655.4	72273.6	69263.1	80085.9
1526	508.277	508.277	508.277	508.279	579.7	578.228	585.647	9.66167	9.662	508.277_9.662	71267.9	134840	107426	113549	70194.8	54912.9	71811.4	49591.9	45528.8	90198.4	198352	89437	183193	315354	202367	160047	158509	167464
1527	508.165	508.165	508.164	508.165	197.157	195.573	198.871	3.28594	3.286	508.165_3.286	123510	62313.3	63181.2	121682	97280.6	146471	151283	186431	127277	253082	264992	223306	188582	153824	123555	201889	357452	193057
1528	509.087	509.087	509.072	509.103	159.354	155.801	166.153	2.6559	2.656	509.087_2.656	647171	441755	535529	561910	601116	763226	620346	981216	539383	1.23907e+06	903126	1.52489e+06	1.02745e+06	694084	941380	944303	947635	915645
1529	509.222	509.222	509.212	509.224	279.652	277.738	280.017	4.66087	4.661	509.222_4.661	988814	414661	669711	729341	540468	625195	667452	808250	611305	1.06513e+06	1.15075e+06	1.25039e+06	934843	569378	718602	1.28347e+06	1.41159e+06	967612
1530	509.202	509.202	509.177	509.219	211.925	207.608	214.04	3.53209	3.532	509.202_3.532	347904	330214	290542	293258	233955	360079	240329	389693	148427	245197	343165	588282	451147	304092	265278	317686	397199	599110
1531	509.144	509.144	509.137	509.146	100.439	99.6999	111.164	1.67399	1.674	509.144_1.674	16126.8	3331.03	10861.1	15045.4	10824	4852.43	8182.21	20706.8	13683.7	38483.1	22535.9	20359.7	22103.9	18703.4	18555.8	15173.5	36206.1	48459.9
1532	510.111	510.111	510.099	510.114	147.258	146.294	148.331	2.4543	2.454	510.111_2.454	292042	241357	186801	203776	189571	338903	218640	334468	162140	508444	305728	1.03824e+06	576663	170031	289481	397478	336864	330131
1533	510.228	510.228	510.217	510.229	280.017	279.783	280.189	4.66695	4.667	510.228_4.667	215427	76178.8	130979	157404	119837	129424	135840	167860	133111	229932	238503	268444	194989	124468	167080	275223	309425	213007
1534	511.169	511.169	511.043	511.192	202.953	181.909	209.993	3.38254	3.383	511.169_3.383	986477	399992	643389	847383	659682	858241	823496	1.25532e+06	766187	1.36862e+06	1.50833e+06	1.44105e+06	1.08501e+06	917227	715074	1.17831e+06	1.87988e+06	1.50058e+06
1535	511.194	511.194	511.188	511.196	265.115	264.081	265.837	4.41858	4.419	511.194_4.419	81549.1	103419	174315	84662.3	176879	367157	137442	347648	69087.3	123226	76553.4	482013	254870	74442.4	45464.6	117800	103378	175561
1536	512.026	512.026	512.018	512.029	140.211	139.514	159.26	2.33685	2.337	512.026_2.337	169726	73770.3	115065	170017	335771	546332	396459	501651	340162	453858	386496	473115	357548	183249	209253	270433	373955	261137
1537	512.115	512.115	512.091	512.174	204.971	202.235	205.618	3.41618	3.416	512.115_3.416	75555.8	34539.1	26702.6	47546.3	25520.4	48041.1	52289.9	84637	36701.8	79359.2	110526	163594	99094.9	89877.7	80793.4	94401.9	145117	227672
1538	513.156	513.156	513.148	513.16	146.157	143.974	147.65	2.43596	2.436	513.156_2.436	244937	103655	154988	223398	192528	319379	214902	337927	205958	528731	452507	523900	362971	230949	181708	331669	547984	390840
1539	513.156	513.156	513.154	513.157	333.55	333.229	334.085	5.55917	5.559	513.156_5.559	64696.6	21528.5	30045.2	49871.9	35438.2	23865.4	35231.9	35523.1	30249.7	73406.8	143078	42399.2	77323.2	70294.2	104671	120923	194799	132372
1540	513.178	513.178	513.156	513.193	264.189	258.373	266.57	4.40315	4.403	513.178_4.403	62433.7	51696.9	67249.1	59301.7	66589.6	116319	59867.2	130598	35403.7	77924.8	71783	285607	125132	48267.9	52051.4	100171	76995.7	117315
1541	513.307	513.307	513.306	513.309	543.749	543.485	544.34	9.06249	9.062	513.307_9.062	1.85376e+06	1.9124e+06	3.09423e+06	1.41829e+06	1.68192e+06	1.82551e+06	1.45513e+06	2.66049e+06	897085	1.6928e+06	2.48894e+06	4.2639e+06	3.12709e+06	2.78445e+06	2.11691e+06	3.16934e+06	3.89176e+06	4.01087e+06
1542	514.312	514.312	514.312	514.312	543.683	543.432	544.16	9.06138	9.061	514.312_9.061	558705	570024	879460	388524	484287	540301	419313	796648	247345	483112	733501	1.244e+06	919119	767448	596665	902693	1.08225e+06	1.15227e+06
1543	515.082	515.082	515.081	515.128	196.228	170.232	196.973	3.27047	3.27	515.082_3.27	1.21741e+06	908187	1.87238e+06	2.49016e+06	1.97424e+06	1.75884e+06	2.24513e+06	2.90122e+06	2.2247e+06	2.51874e+06	2.79441e+06	2.33343e+06	2.64124e+06	1.55085e+06	2.0838e+06	2.43639e+06	3.82349e+06	3.82648e+06
1544	515.313	515.313	515.313	515.314	543.221	542.831	543.551	9.05369	9.054	515.313_9.054	89211.2	87318.8	140662	52290.3	75045	83316.7	59625.9	138426	35166.8	71479.1	113724	213640	151410	124724	92235.7	154138	204236	206121
1545	515.134	515.134	515.13	515.284	171.138	150.915	173.037	2.85229	2.852	515.134_2.852	334101	114405	156493	221475	180141	203122	216278	219421	184606	373112	387963	304923	206345	266719	127783	449636	468288	313882
1546	516.08	516.08	516.071	516.083	196.581	195.701	198.028	3.27635	3.276	516.08_3.276	190475	170626	382098	599197	400267	398378	465568	664672	471241	531729	595008	466080	613066	337021	495666	513818	868389	891385
1547	516.059	516.059	515.956	516.099	148.845	147.921	168.625	2.48074	2.481	516.059_2.481	40276.8	15299.3	35794.7	28557	217579	290046	230349	314756	221042	245691	43655.7	264545	156644	29896.7	46951.3	40575.1	54687	33869.7
1548	517.1	517.1	517.1	517.102	273.895	273.482	274.306	4.56492	4.565	517.1_4.565	1.28223e+07	6.66748e+06	1.11479e+07	7.53901e+06	7.36871e+06	6.08346e+06	9.06485e+06	9.31107e+06	8.98549e+06	1.65891e+07	1.44762e+07	1.25661e+07	8.47422e+06	1.01411e+07	3.76451e+06	1.55846e+07	1.31942e+07	5.58251e+06
1549	517.156	517.156	517.016	517.157	160.519	139.229	175.9	2.67532	2.675	517.156_2.675	1.3105e+06	913552	1.27431e+06	1.43414e+06	1.30593e+06	1.62752e+06	1.37042e+06	1.93914e+06	1.12497e+06	2.89799e+06	2.22052e+06	1.94906e+06	1.81104e+06	1.82394e+06	2.26307e+06	1.94201e+06	2.32015e+06	2.09061e+06
1550	517.158	517.158	517.157	517.163	247.827	247.357	248.656	4.13045	4.13	517.158_4.13	165533	147791	141070	203168	146853	113271	153833	145613	123025	165706	206152	226374	187031	218313	167387	208455	222731	275949
1551	517.156	517.156	517.155	517.157	212.855	212.449	213.505	3.54759	3.548	517.156_3.548	689526	198518	274846	359892	260729	306760	292580	409349	250727	449187	630173	515213	406654	308460	222165	687949	685802	427289
1552	518.143	518.143	518.099	518.16	167.612	139.294	170.126	2.79353	2.794	518.143_2.794	1.48667e+06	819999	1.06609e+06	1.24482e+06	1.10171e+06	2.65202e+06	1.19343e+06	1.59187e+06	958971	3.17185e+06	1.68202e+06	2.33232e+06	1.60107e+06	1.24261e+06	1.38323e+06	1.71167e+06	1.76712e+06	1.85566e+06
1553	518.103	518.103	518.103	518.131	273.973	250.279	274.341	4.56622	4.566	518.103_4.566	3.32654e+06	1.73858e+06	2.9826e+06	2.02547e+06	1.94484e+06	1.62849e+06	2.40584e+06	2.482e+06	2.35443e+06	4.42612e+06	3.87174e+06	3.30334e+06	2.28612e+06	2.68886e+06	1.0031e+06	4.23614e+06	3.50819e+06	1.47845e+06
1554	518.147	518.147	518.144	518.151	83.05	81.8034	83.545	1.38417	1.384	518.147_1.384	1622.68	852.404	5709.3	3049.5	1507.86	3424.88	2870.2	1462.29	679.796	15305.4	33400.1	2032.44	4367.87	9015.3	1843.32	18874.7	28495.8	12237
1555	519.173	519.173	519.16	519.173	171.616	169.833	172.544	2.86026	2.86	519.173_2.86	1.81556e+06	951539	1.30401e+06	1.78835e+06	1.93357e+06	3.27912e+06	2.18398e+06	2.92838e+06	1.96272e+06	3.40718e+06	2.43821e+06	4.7732e+06	3.03531e+06	1.48061e+06	1.57766e+06	2.29621e+06	2.89562e+06	2.97799e+06
1556	519.108	519.108	519.076	519.184	227.162	226.467	228.792	3.78603	3.786	519.108_3.786	843097	539109	737521	900529	636034	756682	736348	979808	729262	900881	977985	864582	770256	706125	722337	739369	981006	1.22127e+06
1557	519.108	519.108	519.107	519.152	267.82	266.105	270.394	4.46366	4.464	519.108_4.464	924394	518878	895372	551570	593670	454698	777996	858807	766510	1.31396e+06	1.28938e+06	1.14483e+06	756739	816924	296387	1.25232e+06	1.12417e+06	539238
1558	519.999	519.999	519.994	520.001	129.906	128.831	130.688	2.16511	2.165	519.999_2.165	498447	472011	392848	520180	397511	488594	537809	601411	558147	527678	704997	630112	588307	669395	685329	588212	714567	877314
1559	520.072	520.072	520.072	520.072	226.126	225.397	226.904	3.76876	3.769	520.072_3.769	155555	74578.5	147037	187291	127053	154925	168107	212301	157956	195786	173045	172835	160444	76991.9	98103.8	148978	209298	202722
1560	520.176	520.176	520.173	520.176	171.508	170.652	172.544	2.85846	2.858	520.176_2.858	401289	190834	297469	392359	425438	765837	504463	711646	454499	791365	557024	1.06648e+06	668978	332753	355993	513790	644997	672677
1561	521.203	521.203	521.19	521.204	209.941	206.333	220.87	3.49901	3.499	521.203_3.499	3.35165e+06	2.61619e+06	2.13499e+06	2.75269e+06	1.56537e+06	2.14242e+06	1.84799e+06	2.50968e+06	1.63471e+06	2.7594e+06	2.7108e+06	2.95147e+06	2.82574e+06	3.78443e+06	2.61128e+06	3.28171e+06	2.80571e+06	2.92095e+06
1562	521.215	521.215	521.176	521.223	264.923	263.776	266.45	4.41539	4.415	521.215_4.415	321132	335772	531921	351459	609499	1.15836e+06	509737	1.09587e+06	295188	462897	355770	1.24852e+06	807150	401492	260689	507163	373349	761163
1563	521.125	521.125	521.102	521.129	150.368	120.893	151.526	2.50613	2.506	521.125_2.506	106667	60473	71446.9	78287.6	70347	74661.4	77876.7	101269	63119.7	143788	90519	95862.4	85355.7	131945	134909	150401	104918	95855
1564	521.313	521.313	521.308	521.323	297.328	295.042	299.209	4.95547	4.955	521.313_4.955	138583	84781.8	103790	133917	96226.6	178581	121230	169393	102991	249706	240955	272020	192590	157123	139378	217535	289524	182717
1565	522.219	522.219	522.218	522.221	314.722	314.477	315.084	5.24537	5.245	522.219_5.245	18290.8	18467.7	57931.6	22767.3	66296	233978	44220.6	180332	16652.9	36899.6	18322.9	255824	124239	29594.3	16050	43939	54016.6	68329.4
1566	522.204	522.204	522.198	522.207	212.078	206.862	220.87	3.53463	3.535	522.204_3.535	893470	692135	626118	714727	422125	547053	488922	645854	427716	720047	690851	775556	759343	1.02968e+06	738531	890075	766769	814364
1567	522.134	522.134	522.121	522.224	264.14	261.653	267.154	4.40234	4.402	522.134_4.402	15825.5	3394.17	11024.1	28316.5	42247.8	68590.4	44566.6	45824	32110.7	53919.6	38173.6	73352.4	52616.5	54098.2	31990.1	64049.3	38515.3	116050
1568	522.118	522.118	522.043	522.13	149.47	145.239	150.202	2.49116	2.491	522.118_2.491	9858.7	15009.2	17224.8	15800.2	12570	7225.67	15363	21120.5	7170.08	9746.78	28589	24958.3	10922.6	38905.7	17923.9	33478.2	24673	33090
1569	523.124	523.124	523.119	523.127	369.468	368.578	369.919	6.15779	6.158	523.124_6.158	1.24844e+06	743875	895909	991616	629702	793723	724945	582167	659010	969648	930258	902305	797068	1.22137e+06	1.31353e+06	1.10755e+06	1.13537e+06	1.38584e+06
1570	523.038	523.038	523.01	523.058	130.664	113.543	134.005	2.17773	2.178	523.038_2.178	314458	294592	294537	323892	309003	350911	361926	435462	364240	428983	555186	479007	462484	478237	539542	459066	567069	671714
1571	523.185	523.185	523.185	523.186	273.345	272.697	273.808	4.55575	4.556	523.185_4.556	471070	676121	1.14784e+06	615722	1.19531e+06	3.29496e+06	889653	3.11025e+06	413903	558959	485101	3.2104e+06	1.86336e+06	476097	369305	839739	894344	1.42585e+06
1572	524.111	524.111	524.034	524.118	105.52	103.013	112.968	1.75866	1.759	524.111_1.759	568119	294528	434040	449795	447798	864275	426349	607464	328347	784312	436275	967186	610780	374435	314954	664090	492866	541459
1573	524.033	524.033	524.01	524.035	160.848	158.229	163.081	2.68081	2.681	524.033_2.681	338268	231982	341385	356640	327361	407795	332059	421099	285242	550589	507260	455208	441606	460908	578309	481435	566011	493620
1574	524.188	524.188	524.11	524.189	273.353	252.702	274.075	4.55589	4.556	524.188_4.556	104174	163280	270153	144395	281536	772854	219388	751102	86303.7	415859	369473	850740	480712	115919	88175.6	300650	324526	329549
1575	524.128	524.128	524.128	524.129	369.609	368.464	369.973	6.16015	6.16	524.128_6.16	332185	184787	229094	259566	175682	203193	199887	151516	173384	264754	268159	241195	223046	359705	386074	306557	323688	398724
1576	524.263	524.263	524.259	524.264	312.84	312.557	313.227	5.214	5.214	524.263_5.214	7019.71	2206.54	2787.84	4231.6	35040	37671.1	47670.3	66131.1	37492.9	47062.6	70047.9	95270	81125.9	47173.3	101437	151060	154243	186423
1577	525.14	525.14	525.14	525.141	352.178	350.6	353.265	5.86963	5.87	525.14_5.87	1.71413e+07	1.60073e+07	1.59655e+07	1.57681e+07	8.02618e+06	7.55583e+06	7.39817e+06	5.3055e+06	5.12254e+06	8.96645e+06	1.67349e+07	9.19644e+06	1.17694e+07	2.42916e+07	2.25135e+07	1.63008e+07	1.33604e+07	2.26867e+07
1578	525.153	525.153	525.138	525.225	174.19	162.102	178.423	2.90317	2.903	525.153_2.903	2.21735e+06	514104	886093	958334	710597	1.79925e+06	845135	2.42607e+06	1.16168e+06	3.21113e+06	2.42938e+06	3.13397e+06	1.24703e+06	1.16668e+06	1.0947e+06	1.525e+06	2.4109e+06	1.71636e+06
1579	526.144	526.144	526.144	526.144	352.245	350.332	353.263	5.87076	5.871	526.144_5.871	4.8536e+06	4.51674e+06	4.56204e+06	4.49898e+06	2.3052e+06	2.12889e+06	2.1267e+06	1.5103e+06	1.46203e+06	2.52401e+06	4.79044e+06	2.64537e+06	3.35135e+06	6.98927e+06	6.466e+06	4.67036e+06	3.85831e+06	6.53329e+06
1580	526.165	526.165	526.142	526.166	177.264	138.819	177.881	2.9544	2.954	526.165_2.954	529703	124210	219746	200743	192705	219277	179886	291680	181997	322275	267215	413549	280791	295961	270580	350457	237234	436253
1581	526.279	526.279	526.278	526.279	299.734	299.208	300.055	4.99557	4.996	526.279_4.996	6194.58	5489.19	3452.32	5713.12	49838.8	52489.6	49092.3	65469.7	50502.5	47667.4	82657.3	95364	73547.4	62990.2	110070	159819	156666	177038
1582	527.144	527.144	527.137	527.147	351.414	347.889	353.265	5.85691	5.857	527.144_5.857	1.01504e+06	948119	929538	937571	448429	432983	428809	360266	288428	515697	992009	522318	695167	1.42957e+06	1.31222e+06	955040	796451	1.31812e+06
1583	527.098	527.098	527.097	527.177	259.53	259.173	289.767	4.3255	4.326	527.098_4.326	560035	346281	673179	776804	517445	602180	640203	1.00745e+06	617817	964483	1.07014e+06	1.09937e+06	865537	542350	718523	735754	1.09807e+06	1.14608e+06
1584	527.135	527.135	527.087	527.15	163.207	160.343	196.421	2.72011	2.72	527.135_2.72	101603	17799.5	80985.9	107307	165167	250154	173417	355955	101769	478364	360606	473780	294739	196769	169239	365338	378306	363491
1585	527.287	527.287	527.286	527.288	432.452	432.1	434.387	7.20754	7.208	527.287_7.208	362956	290131	650344	306186	685404	1.61961e+06	531450	1.5339e+06	257578	652784	300153	1.73259e+06	996322	343805	232260	471725	557279	666080
1586	528.101	528.101	528.101	528.104	259.103	258.246	259.715	4.31839	4.318	528.101_4.318	111183	57642.6	137546	167272	111673	133310	141148	239155	133649	228673	276194	254698	206561	121198	170215	174501	264757	282179
1587	528.148	528.148	528.136	528.15	351.636	346.285	352.939	5.8606	5.861	528.148_5.861	121928	93966.7	101074	98222.6	44677.1	64303.5	26080.9	19443.8	14591.7	50958.3	113107	52459.6	82626.9	210351	175693	114183	96442	183053
1588	528.291	528.291	528.29	528.291	432.352	432.104	434.387	7.20587	7.206	528.291_7.206	86778.4	76575.6	185943	80700.3	190620	467041	148567	436251	60377.7	180924	77416.6	489966	277857	89584.6	61020.2	136109	161251	175709
1589	529.099	529.099	529.096	529.102	226.361	225.704	227.058	3.77268	3.773	529.099_3.773	1.27674e+06	545744	1.17836e+06	1.45435e+06	1.18952e+06	1.37453e+06	1.4525e+06	2.0134e+06	1.46568e+06	2.14994e+06	1.83483e+06	1.9047e+06	1.7612e+06	932525	1.21374e+06	1.82222e+06	2.59122e+06	2.55486e+06
1590	529.156	529.156	529.156	529.156	168.775	132.365	169.963	2.81291	2.813	529.156_2.813	1.68307e+07	5.94111e+06	8.37874e+06	6.11767e+06	6.5759e+06	1.13267e+07	6.87664e+06	9.28323e+06	5.56704e+06	1.40786e+07	6.51409e+06	1.33249e+07	8.40194e+06	1.17453e+07	6.44069e+06	1.46377e+07	7.64607e+06	4.79826e+06
1591	529.303	529.303	529.301	529.317	423.226	422.714	424.217	7.05377	7.054	529.303_7.054	431746	306061	759342	296427	725822	1.60239e+06	526533	1.42678e+06	196977	899301	301724	1.6242e+06	899792	319224	197709	590808	628850	761233
1592	530.1	530.1	530.015	530.103	225.97	212.812	226.904	3.76617	3.766	530.1_3.766	298725	123409	261144	340850	280623	320188	324964	508020	351953	526226	433619	474242	426213	214305	277148	444893	625374	589668
1593	530.159	530.159	530.159	530.16	168.896	167.198	170.018	2.81493	2.815	530.159_2.815	4.12835e+06	1.43005e+06	2.11204e+06	1.45546e+06	1.62551e+06	2.78692e+06	1.7107e+06	2.26263e+06	1.37429e+06	3.41172e+06	1.59664e+06	3.26158e+06	2.06715e+06	2.88406e+06	1.59031e+06	3.61617e+06	1.85579e+06	1.10655e+06
1594	530.307	530.307	530.306	530.309	423.055	422.775	423.315	7.05092	7.051	530.307_7.051	121923	77080.1	209949	82170	199354	426963	139642	399463	58807.7	151786	86133.7	419745	238097	86704.8	51606	161377	176015	204126
1595	531.105	531.105	531.101	531.109	346.173	344.986	347.256	5.76955	5.77	531.105_5.77	993174	861803	889117	1.00228e+06	823616	797135	841350	575389	696358	904805	860598	680001	735236	1.22589e+06	908250	734650	772318	977359
1596	531.034	531.034	531.025	531.104	213.08	199.136	226.378	3.55134	3.551	531.034_3.551	82330.5	45064	107847	192939	575237	1.47779e+06	655437	1.21764e+06	660311	1.50323e+06	201704	2.23585e+06	1.32789e+06	93848.5	142699	235865	226740	417350
1597	531.162	531.162	531.155	531.163	168.661	166.904	169.512	2.81102	2.811	531.162_2.811	819126	255926	368061	228664	288945	542247	293971	381685	219043	627485	235367	602345	337811	539600	264244	684443	295700	175276
1598	531.24	531.24	531.238	531.242	645.766	644.77	646.394	10.7628	10.763	531.24_10.763	626091	571791	565297	565901	506744	498837	488356	457382	443856	417364	417944	401466	398036	342508	341335	349876	317913	321778
1599	531.281	531.281	531.241	531.301	282.584	281.297	287.944	4.70973	4.71	531.281_4.71	283097	91666	134779	187826	168941	160725	232230	258065	224528	307153	255367	302839	218116	179097	194001	182289	327238	319889
1600	531.941	531.941	531.94	531.948	130.265	127.415	131.822	2.17109	2.171	531.941_2.171	172045	111661	57603.3	126225	22022.1	41379.9	51982.7	84456.1	48294.7	34231.3	131510	112909	62549.5	46333.8	62226	30162.9	69046.7	217028
1601	532.11	532.11	532.109	532.11	346.289	345.254	346.991	5.77148	5.771	532.11_5.771	238960	203077	209216	257581	207306	196093	215248	135247	164176	250529	207133	167749	183885	335663	237428	184521	200753	253775
1602	532.036	532.036	532.035	532.038	199.277	198.608	199.527	3.32128	3.321	532.036_3.321	2411.73	4183.34	19677.4	20986.9	115960	329397	142189	253954	111734	330098	19476.3	457478	286664	9074.34	6416.99	27080	28987.2	68824
[truncated: 809 more rows]
