# Supplementary material for: Cereal aphids differently affect benzoxazinoid levels in durum wheat
Source: PLoS One. 2018 Dec 3;13(12):e0208103. doi: 10.1371/journal.pone.0208103 (PMC6277073; doi:10.1371/journal.pone.0208103)
Supplement: S2 Table — P value < 0.05 FDR, fold change < 0.5 or > 2. (XLSX) [file pone.0208103.s002.xlsx]

## Sheet: Sheet1
Supplemental S2 Table. LC/QE/MS features from negative ion mode that were significantly altered for at least one aphid feeding. P value < 0.05 FDR, fold change < 0.5 or > 2.
Yellow- features common in all three treatemnts. Green - common features between S.graminum and S. avenae. Blue - common features between S.graminum and R. padi. Red- common features between S.graminum and R. padi.
S.graminum												S.avenae												R. padi
m/z	m/z_min	m/z_max	RT	RT_min	RT_max	RT_minutes	Features ID (m/z-RT)	FC (S.graminum/untreated control)	False Discovery Rate			m/z	m/z_min	m/z_max	RT	RT_min	RT_max	RT_minutes	Features ID (m/z-RT)	FC (S.avenae/untreated control)	False Discovery Rate			m/z	m/z_min	m/z_max	RT	RT_min	RT_max	RT_minutes	Features ID (m/z-RT) of Untitled 14	FC (R. padi/untreated control)	False Discovery Rate
258.124	258.123	258.125	149.386	148.703	150.012	2.48977	258.124_2.49	109.57	0.0296			524.263	524.259	524.264	312.84	312.557	313.227	5.214	524.263_5.214	18.07	0.0461			524.263	524.259	524.264	312.84	312.557	313.227	5.214	524.263_5.214	31.53	0.0475
679.29	679.289	679.291	273.388	272.146	275.503	4.55647	679.29_4.556	95.8	0.0215			526.279	526.278	526.279	299.734	299.208	300.055	4.99557	526.279_4.996	14.35	0.0456			526.279	526.278	526.279	299.734	299.208	300.055	4.99557	526.279_4.996	25.58	0.031
250.128	250.074	250.128	107.961	107.435	113.036	1.79935	250.128_1.799	92.51	0.0439			164.835	164.835	164.979	66.295	53.74	75.3754	1.10492	164.835_1.105	12.03	0.0196			414.086	414.064	414.086	118.758	112.62	120.425	1.9793	414.086_1.979	11.45	0.01
276.155	276.153	276.155	149.454	148.703	150.512	2.4909	276.155_2.491	76.71	0.0255			125.938	125.928	126.027	14.9904	4.64502	44.554	0.249841	125.938_0.25	9.83	0.0184			125.938	125.928	126.027	14.9904	4.64502	44.554	0.249841	125.938_0.25	9.39	0.0058
347.128	347.104	347.151	147.848	131.794	148.838	2.46414	347.128_2.464	72.99	0.00421			348.067	347.879	348.081	103.8	75.3806	112.968	1.73	348.067_1.73	6.09	0.0336			164.835	164.835	164.979	66.295	53.74	75.3754	1.10492	164.835_1.105	9.18	1.2e-05
275.151	275.148	275.151	149.318	116.187	150.512	2.48864	275.151_2.489	70.89	0.0258			426.223	426.223	426.223	349.434	349.201	349.729	5.82389	426.223_5.824	5.28	0.0164			348.067	347.879	348.081	103.8	75.3806	112.968	1.73	348.067_1.73	6	0.0141
694.281	694.279	694.282	240.125	238.204	246.735	4.00208	694.281_4.002	55.35	0.0102			527.135	527.087	527.15	163.207	160.343	196.421	2.72011	527.135_2.72	5.22	0.0314			619.256	619.256	619.258	757.184	756.576	757.661	12.6197	619.256_12.62	5.45	0.0404
534.35	534.333	534.353	392.849	392.622	393.106	6.54748	534.35_6.547	51.49	0.0239			308.125	308.123	308.126	225.298	224.952	225.501	3.75496	308.125_3.755	5.11	0.00977			591.098	591.086	591.102	155.883	153.549	156.654	2.59804	591.098_2.598	4.79	0.0137
311.128	311.12	311.128	149.694	148.703	151.711	2.49489	311.128_2.495	49.02	0.0168			408.181	408.179	408.185	238.588	238.239	239.918	3.97647	408.181_3.976	4.81	0.0411			508.109	508.109	508.11	223.503	223.45	223.565	3.72505	508.109_3.725	4.73	0.0206
678.288	678.284	678.288	273.319	271.88	275.722	4.55531	678.288_4.555	44.39	0.0211			562.011	562.009	562.015	140.699	139.94	141.509	2.34499	562.011_2.345	4.15	0.0309			443.997	443.993	444.003	79.51	78.2455	79.7167	1.32517	443.997_1.325	4.46	0.0105
677.284	677.19	677.284	274.248	271.88	289.092	4.5708	677.284_4.571	41.05	0.0203			392.112	392.024	392.151	108.764	103.281	112.43	1.81273	392.112_1.813	4	0.0387			141.021	140.938	141.091	12.6087	4.62394	41.9331	0.210146	141.021_0.21	4.07	0.0241
807.338	807.338	807.338	315.081	314.907	315.351	5.25136	807.338_5.251	36.67	0.0434			758.191	758.187	758.194	133.36	130.733	134.217	2.22267	758.191_2.223	3.89	0.0372			527.135	527.087	527.15	163.207	160.343	196.421	2.72011	527.135_2.72	3.83	0.0492
249.124	249.119	249.125	108.216	107.435	109.564	1.8036	249.124_1.804	30.68	0.0481			522.134	522.121	522.224	264.14	261.653	267.154	4.40234	522.134_4.402	3.72	0.0461			408.181	408.179	408.185	238.588	238.239	239.918	3.97647	408.181_3.976	3.77	0.0258
693.279	693.275	693.279	243.209	238.204	253.362	4.05349	693.279_4.053	30.6	0.000257			700.191	700.189	700.192	160.503	159.543	161.159	2.67505	700.191_2.675	3.69	0.0489			217.052	217.051	217.075	151.103	150.478	153.199	2.51838	217.052_2.518	3.6	0.0369
835.339	835.208	835.34	299.846	299.518	328.182	4.99743	835.339_4.997	29.26	0.0237			280.086	280.083	280.112	82.2898	80.4375	89.4623	1.3715	280.086_1.372	3.6	0.0484			421.107	421.091	421.137	191.959	189.538	195.187	3.19931	421.107_3.199	3.59	0.0436
856.334	856.334	856.334	218.188	216.698	221.729	3.63647	856.334_3.636	24.02	0.00391			408.07	407.878	408.071	103.535	80.254	111.904	1.72558	408.07_1.726	3.6	0.031			448.112	448.097	448.16	157.671	152.206	158.661	2.62785	448.112_2.628	3.48	0.0108
870.351	870.35	870.351	239.816	239.011	240.021	3.99693	870.351_3.997	21.74	0.0137			422.169	422.168	422.17	161.286	159.423	163.973	2.6881	422.169_2.688	3.57	0.0307			797.189	797.156	797.196	211.659	211.193	213.757	3.52764	797.189_3.528	3.36	0.0482
663.302	663.291	663.377	266.153	265.443	275.237	4.43588	663.302_4.436	20.95	0.0173			217.052	217.051	217.075	151.103	150.478	153.199	2.51838	217.052_2.518	3.38	0.00842			419.98	419.979	419.98	204.164	203.409	205.244	3.40273	419.98_3.403	3.28	0.0347
806.333	806.319	806.333	315.183	314.814	315.866	5.25305	806.333_5.253	17.5	0.0414			419.98	419.979	419.98	204.164	203.409	205.244	3.40273	419.98_3.403	3.31	0.0128			504.999	504.998	505	103.488	101.625	112.691	1.7248	504.999_1.725	3.23	0.0477
805.329	805.303	805.33	315.319	314.958	316.582	5.25531	805.329_5.255	15.47	0.0385			448.112	448.097	448.16	157.671	152.206	158.661	2.62785	448.112_2.628	3.29	0.0482			263.056	263.056	263.057	300.121	299.971	300.352	5.00201	263.056_5.002	3.07	0.0353
364.141	364.122	364.145	225.989	225.745	226.159	3.76649	364.141_3.766	15.39	0.0258			425.09	425.087	425.09	103.535	102.847	112.968	1.72559	425.09_1.726	3.28	0.0471			457.022	457.015	457.027	104.214	102.155	112.968	1.7369	457.022_1.737	3.02	0.0142
273.055	273.008	273.135	144.624	139.055	175.486	2.41039	273.055_2.41	13.52	0.0237			466.062	466.01	466.107	139.536	129.198	155.817	2.3256	466.062_2.326	3.24	0.0366			347.073	347.073	347.074	103.943	103.527	113.254	1.73238	347.073_1.732	2.94	0.0383
841.344	841.341	841.344	238.612	237.531	241.47	3.97687	841.344_3.977	13.2	0.0308			635.221	635.121	635.241	162.82	151.551	174.487	2.71367	635.221_2.714	3.2	0.0407			390.081	390.073	390.088	163.516	162.988	183.028	2.72526	390.081_2.725	2.93	0.00359
855.331	855.33	855.331	218.481	216.698	223.852	3.64135	855.331_3.641	13.17	0.00311			434.969	434.958	435.002	104.205	102.567	112.691	1.73674	434.969_1.737	3.16	0.0259			798.105	798.105	798.107	159.266	158.497	159.744	2.65443	798.105_2.654	2.75	0.021
869.347	869.345	869.348	239.477	238.742	240.159	3.99128	869.347_3.991	12.87	0.0133			512.026	512.018	512.029	140.211	139.514	159.26	2.33685	512.026_2.337	3.16	0.0166			273.933	273.929	273.933	313.894	313.575	314.291	5.23156	273.933_5.232	2.72	0.000915
840.338	840.337	840.339	238.612	237.232	241.47	3.97687	840.338_3.977	11.1	0.0293			458.073	458.07	458.165	140.281	139.334	169.06	2.33802	458.073_2.338	3.14	0.0217			294.045	294.044	294.047	211.611	211.212	212.634	3.52686	294.045_3.527	2.72	0.0252
524.263	524.259	524.264	312.84	312.557	313.227	5.214	524.263_5.214	11.03	0.0368			273.171	273.1	273.172	254.949	254.331	257.988	4.24915	273.171_4.249	3.09	0.0471			748.203	748.203	748.204	158.872	158.471	159.466	2.64787	748.203_2.648	2.7	0.0461
839.336	839.332	839.338	238.881	237	241.47	3.98134	839.336_3.981	10.64	0.0296			476.134	476.071	476.188	204.354	197.235	205.558	3.40591	476.134_3.406	3.08	0.0479			435.091	435.004	435.1	140.968	104.571	145.362	2.34947	435.091_2.349	2.6	0.03
526.279	526.278	526.279	299.734	299.208	300.055	4.99557	526.279_4.996	10.26	0.00866			252.062	252.034	252.117	94.6545	64.4047	106.837	1.57757	252.062_1.578	3.07	0.0257			455.017	455.016	455.017	103.564	102.155	112.691	1.72606	455.017_1.726	2.59	0.0232
837.318	837.308	837.319	241.944	240.01	250.282	4.0324	837.318_4.032	9.33	0.00268			428.085	428.03	428.089	118.833	106.371	121.266	1.98055	428.085_1.981	3.06	0.0434			811.132	811.129	811.132	224.389	224.229	224.8	3.73982	811.132_3.74	2.57	0.0226
730.208	730.207	730.208	294.21	293.816	294.71	4.90351	730.208_4.904	8.92	0.00735			303.091	303.091	303.092	149.878	149.164	151.341	2.49797	303.091_2.498	3.01	0.0278			769.184	769.183	769.185	158.65	158.349	159.466	2.64417	769.184_2.644	2.55	0.0408
516.059	515.956	516.099	148.845	147.921	168.625	2.48074	516.059_2.481	8.5	0.0196			479.121	479.08	479.223	156.874	145.768	173.426	2.61457	479.121_2.615	2.99	0.0413			264.05	264.044	264.05	300.056	299.273	300.589	5.00093	264.05_5.001	2.52	0.0231
295.108	295.101	295.109	208.293	207.801	208.664	3.47155	295.108_3.472	8.05	0.0243			653.2	653.168	653.218	142.727	141.437	144.568	2.37878	653.2_2.379	2.93	0.0455			401.177	401.153	401.18	333.161	332.33	333.612	5.55269	401.177_5.553	2.51	0.0315
312.104	312.004	312.132	154.573	148.703	170.499	2.57622	312.104_2.576	7.82	0.0212			749.207	749.206	749.208	154.415	151.013	157.689	2.57359	749.207_2.574	2.92	0.0166			412.25	412.25	412.251	810.964	810.773	811.597	13.5161	412.25_13.516	2.5	0.000184
313.116	313.091	313.124	151.154	148.434	159.964	2.51923	313.116_2.519	6.44	0.0247			436.087	436.076	436.095	142.163	139.786	158.227	2.36939	436.087_2.369	2.91	0.0462			750.189	750.188	750.213	273.584	272.572	274.889	4.55973	750.189_4.56	2.49	0.00906
351.166	351.112	351.167	273.345	248.755	274.6	4.55574	351.166_4.556	5.96	0.0102			421.107	421.091	421.137	191.959	189.538	195.187	3.19931	421.107_3.199	2.9	0.0298			746.198	746.198	746.199	159.252	158.497	159.698	2.65419	746.198_2.654	2.48	0.0499
215.061	215.054	215.066	166.341	164.733	169.215	2.77236	215.061_2.772	5.29	0.00526			421.137	421.089	421.165	160.609	154.075	163.917	2.67682	421.137_2.677	2.87	0.049			835.163	835.156	835.271	159.439	158.696	164.024	2.65731	835.163_2.657	2.47	0.0295
820.239	820.238	820.24	340.208	339.461	341.036	5.67013	820.239_5.67	4.96	0.0471			422.212	422.209	422.212	262.053	261.301	262.331	4.36754	422.212_4.368	2.82	0.0162			332.089	332.071	332.114	95.6977	70.911	109.72	1.59496	332.089_1.595	2.46	0.00811
819.236	819.235	819.249	340.12	339.25	343.165	5.66867	819.236_5.669	4.46	0.0415			398.107	398.046	398.109	104.399	79.1911	120.071	1.73999	398.107_1.74	2.81	0.0459			789.16	789.158	789.162	159.274	158.425	160.299	2.65456	789.16_2.655	2.43	0.0235
704.309	704.156	704.313	269.128	268.786	284.824	4.48546	704.309_4.485	4.11	0.0396			458.263	458.262	458.264	113.603	112.828	115.595	1.89339	458.263_1.893	2.79	0.045			384.192	384.192	384.193	840.18	839.521	840.593	14.003	384.192_14.003	2.41	0.00224
729.205	729.203	729.207	294.256	293.805	294.592	4.90427	729.205_4.904	4.05	0.00998			625.165	625.072	625.177	163.399	150.293	167.358	2.72331	625.165_2.723	2.74	0.0421			768.179	768.179	768.185	159.37	158.229	159.744	2.65617	768.179_2.656	2.4	0.0449
206.081	206.078	206.082	169.721	168.68	174.021	2.82869	206.081_2.829	3.91	0.015			342.109	342.088	342.141	161.165	157.92	165.153	2.68608	342.109_2.686	2.74	0.0256			767.175	767.175	767.179	159.37	158.769	160.079	2.65617	767.175_2.656	2.4	0.0426
562.011	562.009	562.015	140.699	139.94	141.509	2.34499	562.011_2.345	3.88	0.0206			607.334	607.322	607.334	300.103	298.032	301.947	5.00171	607.334_5.002	2.7	0.031			799.112	799.111	799.125	159.086	158.425	159.744	2.65143	799.112_2.651	2.36	0.0341
208.025	208.022	208.027	46.6494	45.1143	46.8589	0.777491	208.025_0.777	3.8	0.0274			251.06	251.059	251.113	95.9211	62.9913	107.945	1.59868	251.06_1.599	2.69	0.0236			247.105	247.099	247.11	182.26	181.496	188.335	3.03767	247.105_3.038	2.28	0.0356
703.155	703.149	703.319	284.423	241.433	285.634	4.74039	703.155_4.74	3.77	0.0226			449.176	449.111	449.203	163.393	161.128	164.226	2.72322	449.176_2.723	2.69	0.0232			356.161	356.161	356.162	763.823	763.195	764.196	12.7304	356.161_12.73	2.22	0.0451
285.104	284.889	285.121	85.3008	49.8884	107.548	1.42168	285.104_1.422	3.58	0.0264			304.094	304.093	304.095	149.681	148.816	151.075	2.49469	304.094_2.495	2.67	0.0471			587.986	587.984	587.987	128.085	125.581	129.02	2.13475	587.986_2.135	2.18	0.00657
474.188	474.177	474.191	183.537	182.032	185.492	3.05896	474.188_3.059	3.29	0.0387			468.217	468.216	468.217	262.156	261.566	262.573	4.36927	468.217_4.369	2.66	0.0166			383.19	383.188	383.191	840.146	839.567	841.075	14.0024	383.19_14.002	2.18	0.0014
604.114	604.102	604.181	213.026	199.746	213.806	3.55043	604.114_3.55	3.24	0.0469			753.205	753.185	753.216	199.575	198.438	200.517	3.32624	753.205_3.326	2.66	0.0464			745.072	745.068	745.088	213.849	212.44	214.415	3.56415	745.072_3.564	2.17	0.0331
512.026	512.018	512.029	140.211	139.514	159.26	2.33685	512.026_2.337	3.21	0.0241			341.09	341.088	341.136	159.417	155.477	164.882	2.65694	341.09_2.657	2.65	0.0372			353.091	353.088	353.097	147.268	143.988	148.633	2.45447	353.091_2.454	2.16	0.0316
338.111	338.095	338.146	162.733	149.241	164.112	2.71222	338.111_2.712	3.1	0.0438			797.189	797.156	797.196	211.659	211.193	213.757	3.52764	797.189_3.528	2.64	0.0467			573.176	573.162	573.179	165.953	162.457	194.512	2.76588	573.176_2.766	2.15	0.0204
417.183	417.173	417.212	206.682	202.235	218.787	3.4447	417.183_3.445	3.05	0.0387			421.209	421.199	421.209	261.55	260.593	262.767	4.35916	421.209_4.359	2.63	0.0138			449.176	449.111	449.203	163.393	161.128	164.226	2.72322	449.176_2.723	2.15	0.0294
458.073	458.07	458.165	140.281	139.334	169.06	2.33802	458.073_2.338	2.87	0.0236			489.161	489.159	489.162	163.019	160.954	164.217	2.71698	489.161_2.717	2.62	0.0254			353.089	353.088	353.091	177.096	173.888	180.481	2.9516	353.089_2.952	2.14	0.0337
466.062	466.01	466.107	139.536	129.198	155.817	2.3256	466.062_2.326	2.77	0.0239			572.082	572.081	572.087	229.854	229.066	230.599	3.8309	572.082_3.831	2.61	0.0388			492.104	492.086	492.151	121.641	105.922	123.635	2.02734	492.104_2.027	2.06	0.033
458.263	458.262	458.264	113.603	112.828	115.595	1.89339	458.263_1.893	2.59	0.0496			457.089	457.067	457.161	140.888	139.058	169.06	2.34813	457.089_2.348	2.6	0.0302			466.095	465.984	466.126	221.286	213.599	225.822	3.6881	466.095_3.688	2.04	0.0278
436.087	436.076	436.095	142.163	139.786	158.227	2.36939	436.087_2.369	2.5	0.0356			504.999	504.998	505	103.488	101.625	112.691	1.7248	504.999_1.725	2.57	0.0339			118.003	118.003	118.014	13.0102	7.83296	43.9639	0.216837	118.003_0.217	2.03	0.0441
416.201	416.2	416.202	235.085	227.721	236.296	3.91808	416.201_3.918	2.33	0.0243			513.156	513.148	513.16	146.157	143.974	147.65	2.43596	513.156_2.436	2.57	0.0307			132.019	132.015	132.041	11.6858	5.96109	16.5529	0.194763	132.019_0.195	2.02	0.0336
473.185	473.121	473.201	189.801	181.231	191.813	3.16335	473.185_3.163	2.33	0.0263			467.214	467.214	467.214	262.143	261.566	262.573	4.36905	467.214_4.369	2.56	0.0164			146.024	146.023	146.081	103.742	89.7121	113.254	1.72903	146.024_1.729	2.01	0.0252
419.98	419.979	419.98	204.164	203.409	205.244	3.40273	419.98_3.403	2.32	0.0272			306.11	306.109	306.149	162.307	160.784	164.34	2.70512	306.11_2.705	2.52	0.0297			488.012	488.011	488.017	161.219	159.129	164.197	2.68698	488.012_2.687	0.49	0.0367
435.091	435.004	435.1	140.968	104.571	145.362	2.34947	435.091_2.349	2.31	0.042			505.2	505.186	505.204	158.292	156.978	159.699	2.6382	505.2_2.638	2.52	0.0436			374.132	374.13	374.133	763.637	762.661	764.218	12.7273	374.132_12.727	0.47	0.0146
367.103	367.099	367.104	140.464	139.598	141.112	2.34107	367.103_2.341	2.25	0.0495			485.163	485.158	485.167	211.849	211.115	212.294	3.53082	485.163_3.531	2.52	0.037			449.276	449.271	449.276	395.46	395.06	395.808	6.59101	449.276_6.591	0.47	0.0219
415.197	415.196	415.198	234.741	226.931	236.089	3.91234	415.197_3.912	2.13	0.0265			697.22	697.207	697.222	140.63	140.091	141.66	2.34383	697.22_2.344	2.51	0.0471			381.935	381.934	381.938	253.165	252.632	253.68	4.21941	381.935_4.219	0.47	9.3e-05
361.085	361.059	361.102	176.303	174.242	177.596	2.93839	361.085_2.938	2.07	0.0206			508.165	508.164	508.165	197.157	195.573	198.871	3.28594	508.165_3.286	2.51	0.0296			295.82	295.737	295.821	889.038	887.997	889.691	14.8173	295.82_14.817	0.46	0.0142
384.719	384.719	384.72	889.342	888.25	890.77	14.8224	384.719_14.822	0.5	0.0138			337.151	337.151	337.151	207.81	207.599	208.01	3.46349	337.151_3.463	2.49	0.0427			335.856	335.847	335.892	51.729	47.8104	62.7745	0.86215	335.856_0.862	0.46	0.0257
588.136	588.136	588.137	351.975	350.6	353.265	5.86625	588.136_5.866	0.48	0.00764			640.152	640.151	640.156	214.011	213.363	214.56	3.56685	640.152_3.567	2.49	0.0309			199.115	199.09	199.134	353.068	352.795	353.825	5.88446	199.115_5.884	0.45	0.00167
703.203	703.203	703.204	367.463	366.364	368.389	6.12439	703.203_6.124	0.46	0.0483			757.187	757.184	757.205	131.257	130.103	138.038	2.18761	757.187_2.188	2.49	0.0367			450.28	450.28	450.28	395.099	395.009	395.416	6.58498	450.28_6.585	0.45	0.0182
195.81	195.81	195.81	885.912	885.179	889.342	14.7652	195.81_14.765	0.46	0.0325			449.075	449.07	449.078	98.0193	97.3857	98.8643	1.63366	449.075_1.634	2.49	0.0368			331.885	331.875	331.904	48.3729	47.014	51.0087	0.806216	331.885_0.806	0.45	0.000913
130.023	130.019	130.085	47.3113	43.535	49.6661	0.788521	130.023_0.789	0.45	0.0233			717.216	717.075	717.219	184.113	183.155	213.784	3.06856	717.216_3.069	2.48	0.0309			186.112	186.111	186.113	176.481	175.363	193.693	2.94134	186.112_2.941	0.44	0.0309
219.845	219.845	219.845	130.308	129.682	131.086	2.1718	219.845_2.172	0.45	0.0193			559.167	559.133	559.168	174.755	169.325	175.401	2.91259	559.167_2.913	2.47	0.0209			318.106	318.096	318.107	655.117	651.438	657.029	10.9186	318.106_10.919	0.44	2.54e-05
193.815	193.815	193.824	59.2088	52.4802	70.1033	0.986814	193.815_0.987	0.45	0.0281			442.187	442.185	442.188	210.076	209.841	210.432	3.50126	442.187_3.501	2.47	0.0405			376.127	376.116	376.13	762.941	762.213	763.95	12.7157	376.127_12.716	0.44	0.0134
221.842	221.842	221.842	129.98	129.634	131.086	2.16634	221.842_2.166	0.45	0.0401			370.095	370.088	370.124	149.483	124.171	152.139	2.49138	370.095_2.491	2.46	0.0499			375.135	375.133	375.135	763.371	762.661	763.683	12.7229	375.135_12.723	0.44	0.0204
199.804	199.804	199.805	885.873	884.911	889.342	14.7645	199.804_14.765	0.45	0.0296			305.107	305.106	305.143	162.167	160.784	164.07	2.70278	305.107_2.703	2.44	0.029			279.074	279.066	279.094	159.645	155.285	163.261	2.66076	279.074_2.661	0.42	0.026
246.932	246.924	246.933	49.3794	47.8162	52.6958	0.82299	246.932_0.823	0.45	0.0307			811.132	811.129	811.132	224.389	224.229	224.8	3.73982	811.132_3.74	2.43	0.0386			255.233	255.216	255.233	23.2657	15.9052	33.4668	0.387762	255.233_0.388	0.41	0.0347
223.839	223.839	223.839	130.246	129.415	131.086	2.17076	223.839_2.171	0.44	0.0195			343.139	343.104	343.153	173.233	158.733	191.233	2.88722	343.139_2.887	2.42	0.0256			200.132	200.123	200.136	353.224	352.875	353.833	5.88707	200.132_5.887	0.41	0.00289
201.801	201.801	201.802	59.7239	53.5542	75.2949	0.995398	201.801_0.995	0.44	0.0245			535.313	535.312	535.313	243.34	242.354	243.881	4.05567	535.313_4.056	2.42	0.0371			137.023	137.01	137.023	115.225	114.149	147.605	1.92041	137.023_1.92	0.41	0.00772
198.808	198.808	198.936	58.9728	55.7657	63.2205	0.98288	198.808_0.983	0.44	0.0415			109.011	109.003	109.038	9.45585	4.89135	43.7923	0.157598	109.011_0.158	2.41	0.015			391.177	391.175	391.178	388.263	387.594	388.449	6.47106	391.177_6.471	0.4	0.0291
321.907	321.878	322.004	48.2758	45.3627	52.1519	0.804597	321.907_0.805	0.44	0.0409			367.103	367.099	367.104	140.464	139.598	141.112	2.34107	367.103_2.341	2.4	0.0347			402.164	402.164	402.165	839.69	839.121	840.808	13.9948	402.164_13.995	0.4	0.00587
359.874	359.869	359.883	48.9189	46.7466	51.6331	0.815315	359.874_0.815	0.44	0.025			273.933	273.929	273.933	313.894	313.575	314.291	5.23156	273.933_5.232	2.4	0.0177			348.763	348.763	348.764	887.235	885.202	888.495	14.7873	348.763_14.787	0.4	0.00551
299.878	299.865	299.905	49.127	44.8969	54.3887	0.818783	299.878_0.819	0.43	0.0445			454.119	454.021	454.203	163.195	126.288	165.36	2.71992	454.119_2.72	2.39	0.029			333.852	333.851	333.877	49.967	47.8506	54.6569	0.832783	333.852_0.833	0.39	0.0187
297.874	297.863	297.877	49.6105	47.8506	52.6634	0.826842	297.874_0.827	0.43	0.0462			559.109	559.108	559.111	260.519	260.155	261.566	4.34198	559.109_4.342	2.38	0.0403			221.903	221.903	221.905	888.999	887.039	891.702	14.8167	221.903_14.817	0.39	0.0394
270.975	270.938	270.977	47.7846	44.7655	49.6754	0.79641	270.975_0.796	0.43	0.026			281.161	281.16	281.167	511.128	510.447	512.021	8.51879	281.161_8.519	2.37	0.014			244.164	244.163	244.164	350.188	349.879	350.482	5.83647	244.164_5.836	0.39	0.0119
228.944	228.939	228.945	47.8073	46.1281	49.4042	0.796789	228.944_0.797	0.43	0.0414			368.107	368.099	368.108	140.318	137.487	169.641	2.33863	368.107_2.339	2.36	0.0353			217.85	217.85	217.85	62.6085	59.4092	64.5941	1.04347	217.85_1.043	0.38	0.000982
220.845	220.845	220.845	130.089	129.148	130.833	2.16815	220.845_2.168	0.42	0.0189			107.013	106.999	107.022	9.48957	4.89135	15.3888	0.158159	107.013_0.158	2.36	0.0194			337.17	337.169	337.17	374.471	373.924	374.986	6.24119	337.17_6.241	0.38	0.0146
313.925	313.901	313.936	47.6238	45.038	49.4437	0.79373	313.925_0.794	0.42	0.0254			405.168	405.159	405.173	235.277	227.058	236.834	3.92129	405.168_3.921	2.36	0.0454			439.246	439.245	439.248	395.545	395.031	395.869	6.59241	439.246_6.592	0.37	0.00763
200.805	200.805	200.869	58.4485	50.9121	61.0573	0.974141	200.805_0.974	0.41	0.0189			120.019	120.01	120.023	13.8482	6.22844	33.0107	0.230804	120.019_0.231	2.35	0.046			283.264	283.255	283.265	25.603	17.2715	38.5634	0.426717	283.264_0.427	0.37	0.0323
526.144	526.144	526.144	352.245	350.332	353.263	5.87076	526.144_5.871	0.41	0.00682			606.033	606.028	606.076	226.018	225.482	227.458	3.76696	606.033_3.767	2.34	0.0473			223.839	223.839	223.951	59.8126	49.2216	69.405	0.996877	223.839_0.997	0.37	0.000325
525.14	525.14	525.141	352.178	350.6	353.265	5.86963	525.14_5.87	0.41	0.00631			369.113	369.111	369.125	138.37	133.2	139.478	2.30617	369.113_2.306	2.34	0.0347			125.03	125.016	125.034	58.6737	40.1284	78.8884	0.977894	125.03_0.978	0.36	0.0347
272.934	272.931	272.935	47.9223	46.4792	49.6754	0.798704	272.934_0.799	0.41	0.0413			361.085	361.059	361.102	176.303	174.242	177.596	2.93839	361.085_2.938	2.27	0.0463			152.883	152.883	152.883	888.972	888.525	889.75	14.8162	152.883_14.816	0.36	0.00778
527.144	527.137	527.147	351.414	347.889	353.265	5.85691	527.144_5.857	0.41	0.00244			122.007	121.998	122.034	10.6161	4.62394	41.7385	0.176936	122.007_0.177	2.26	0.00989			219.845	219.845	219.845	59.7769	55.8171	69.9408	0.996281	219.845_0.996	0.35	0.00217
262.923	262.901	262.952	48.8261	47.2815	51.1019	0.813768	262.923_0.814	0.41	0.0382			384.192	384.192	384.193	840.18	839.521	840.593	14.003	384.192_14.003	2.26	0.0119			379.216	379.213	379.217	407.087	406.527	407.436	6.78479	379.216_6.785	0.35	0.0106
331.885	331.875	331.904	48.3729	47.014	51.0087	0.806216	331.885_0.806	0.41	0.0378			319.137	319.128	319.139	145.656	136.156	151.295	2.4276	319.137_2.428	2.25	0.0275			403.166	403.165	403.167	839.154	838.543	840.003	13.9859	403.166_13.986	0.34	0.000936
333.852	333.851	333.877	49.967	47.8506	54.6569	0.832783	333.852_0.833	0.4	0.0343			403.16	403.018	403.16	173.234	148.992	178.532	2.88724	403.16_2.887	2.25	0.0279			212.839	212.839	212.839	889.027	888.056	889.852	14.8171	212.839_14.817	0.34	0.0105
143.034	143.008	143.035	82.6372	79.7226	113.543	1.37729	143.034_1.377	0.4	0.0207			160.015	159.967	160.018	153.019	152.332	154.194	2.55031	160.015_2.55	2.25	0.0208			350.761	350.761	350.762	887.368	885.923	888.417	14.7895	350.761_14.789	0.34	0.0364
357.913	357.88	358.079	48.5713	47.0841	73.9801	0.809522	357.913_0.81	0.39	0.0329			355.104	355.103	355.105	152.119	150.855	153.562	2.53531	355.104_2.535	2.23	0.00976			220.845	220.845	220.845	60.1311	55.8171	69.9408	1.00219	220.845_1.002	0.34	0.00291
561.117	561.116	561.117	351.512	350.065	352.727	5.85854	561.117_5.859	0.39	0.00571			425.1	425.063	425.183	141.694	140.115	168.268	2.36156	425.1_2.362	2.21	0.0271			380.22	380.22	380.221	407.035	406.352	407.33	6.78392	380.22_6.784	0.34	0.021
378.054	378.052	378.056	45.1799	44.3445	46.8195	0.752999	378.054_0.753	0.39	0.0268			108.019	108.017	108.019	10.8146	5.42619	15.3888	0.180243	108.019_0.18	2.2	0.0476			210.842	210.842	210.842	888.878	888.258	889.489	14.8146	210.842_14.815	0.33	0.00778
463.217	463.204	463.22	278.391	277.371	279.18	4.63986	463.217_4.64	0.39	0.0082			441.188	441.18	441.198	209.04	205.24	211.251	3.48399	441.188_3.484	2.17	0.0376			156.066	156.064	156.066	91.5695	89.155	92.9529	1.52616	156.066_1.526	0.32	0.0316
173.008	173.005	173.081	47.6554	30.2504	49.6754	0.794257	173.008_0.794	0.38	0.0252			371.207	371.205	371.208	262.959	262.397	268.289	4.38264	371.207_4.383	2.17	0.0304			323.19	323.19	323.19	388.589	388.045	389.105	6.47648	323.19_6.476	0.31	0.0222
312.985	312.952	312.999	47.9388	45.9443	49.8884	0.798979	312.985_0.799	0.38	0.0241			412.25	412.25	412.251	810.964	810.773	811.597	13.5161	412.25_13.516	2.16	0.00639			397.225	397.147	397.227	365.857	365.351	366.202	6.09762	397.225_6.098	0.31	0.00626
256.098	256.098	256.099	211.778	211.268	212.451	3.52963	256.098_3.53	0.38	0.0262			334.117	334.109	334.134	475.696	474.816	476.195	7.92826	334.117_7.928	2.15	0.0123			321.924	321.921	322.128	252.992	249.872	253.62	4.21654	321.924_4.217	0.31	0.0206
639.134	639.133	639.319	351.246	335.188	353.241	5.8541	639.134_5.854	0.37	0.0267			433.209	433.202	433.209	170.786	167.205	179.283	2.84643	433.209_2.846	2.15	0.0484			352.757	352.757	352.758	886.874	884.618	888.109	14.7812	352.757_14.781	0.3	0.0219
562.121	562.12	562.121	351.462	350.332	352.974	5.8577	562.121_5.858	0.37	0.00621			390.081	390.073	390.088	163.516	162.988	183.028	2.72526	390.081_2.725	2.15	0.0368			324.194	324.194	324.194	388.567	387.939	388.799	6.47612	324.194_6.476	0.3	0.017
111.007	111.007	111.008	83.0221	79.9884	84.253	1.3837	111.007_1.384	0.37	0.0209			280.168	280.168	280.168	511.114	510.489	511.726	8.51857	280.168_8.519	2.14	0.0201			347.868	347.867	347.872	82.2218	79.7226	83.763	1.37036	347.868_1.37	0.3	0.00812
131.027	131.024	131.085	46.7126	44.2204	61.6427	0.778543	131.027_0.779	0.36	0.0495			571.129	571.114	571.151	157.896	156.198	161.677	2.63161	571.129_2.632	2.13	0.0329			261.821	261.813	261.865	57.3564	53.0358	62.2886	0.95594	261.821_0.956	0.3	0.0114
129.018	129.018	129.026	47.6794	45.038	49.8884	0.794657	129.018_0.795	0.36	0.0258			382.114	382.114	382.115	138.942	137.719	143.144	2.3157	382.114_2.316	2.12	0.023			223.839	223.839	223.839	130.246	129.415	131.086	2.17076	223.839_2.171	0.29	0.0106
253.827	253.827	253.827	131.351	129.805	131.712	2.18919	253.827_2.189	0.34	0.021			350.115	350.109	350.124	476.058	475.798	476.464	7.9343	350.115_7.934	2.12	0.0289			367.133	367.092	367.133	361.013	360.467	361.302	6.01688	367.133_6.017	0.29	0.000565
259.816	259.816	260	130.984	121.16	134.534	2.18307	259.816_2.183	0.34	0.0327			365.097	365.065	365.146	132.467	95.4775	138.165	2.20778	365.097_2.208	2.12	0.0274			253.827	253.827	253.827	58.9596	54.4437	66.993	0.982659	253.827_0.983	0.29	0.00805
257.82	257.819	257.82	130.802	130.165	133.282	2.18003	257.82_2.18	0.33	0.0417			279.164	279.164	279.164	511.133	510.714	511.995	8.51888	279.164_8.519	2.11	0.0205			258.819	258.819	258.841	58.7338	54.0914	66.4568	0.978896	258.819_0.979	0.29	0.0106
444.874	444.865	444.898	47.3338	45.4095	49.408	0.788897	444.874_0.789	0.33	0.0493			414.219	414.202	414.222	263.159	262.525	269.292	4.38598	414.219_4.386	2.09	0.0346			260.818	260.816	260.924	58.4289	50.1107	66.8523	0.973815	260.818_0.974	0.29	0.00806
255.823	255.822	255.823	130.766	130.165	132.591	2.17943	255.823_2.179	0.33	0.0413			521.313	521.308	521.323	297.328	295.042	299.209	4.95547	521.313_4.955	2.07	0.029			272.795	272.795	272.795	888.835	887.974	889.396	14.8139	272.795_14.814	0.29	0.00202
528.148	528.136	528.15	351.636	346.285	352.939	5.8606	528.148_5.861	0.33	0.0225			437.201	437.115	437.203	188.385	185.686	192.242	3.13976	437.201_3.14	2.06	0.0361			259.816	259.816	259.816	58.9178	54.4437	66.1888	0.981964	259.816_0.982	0.28	0.00965
261.813	261.813	261.816	130.961	130.071	132.429	2.18268	261.813_2.183	0.32	0.0378			110.006	109.998	110.033	10.0506	4.89135	18.2506	0.167509	110.006_0.168	2.06	0.01			257.82	257.819	257.964	58.8258	49.6661	66.1888	0.98043	257.82_0.98	0.28	0.0148
421.895	421.879	421.934	47.0796	45.5831	48.4457	0.78466	421.895_0.785	0.28	0.0206			413.211	413.182	413.218	267.985	262.713	271.469	4.46641	413.211_4.466	2.04	0.0345			219.845	219.845	219.845	130.308	129.682	131.086	2.1718	219.845_2.172	0.28	0.011
567.151	567.149	567.275	396.702	395.747	423.18	6.61169	567.151_6.612	0.26	0.0327			528.101	528.101	528.104	259.103	258.246	259.715	4.31839	528.101_4.318	2.04	0.0463			221.842	221.842	221.842	129.98	129.634	131.086	2.16634	221.842_2.166	0.28	0.0143
482.947	482.811	482.952	46.8833	44.7655	48.6058	0.781388	482.947_0.781	0.19	0.0237			383.19	383.188	383.191	840.146	839.567	841.075	14.0024	383.19_14.002	2.04	0.0144			266.804	266.804	266.804	888.901	888.413	889.516	14.815	266.804_14.815	0.28	0.00821
347.868	347.867	347.872	82.2218	79.7226	83.763	1.37036	347.868_1.37	0.17	0.02			695.277	695.271	695.279	210.755	210.369	211.667	3.51259	695.277_3.513	2.04	0.0455			255.823	255.822	255.962	58.9596	46.9999	66.1888	0.982659	255.823_0.983	0.28	0.0141
351.863	351.861	351.982	81.98	75.1438	82.7433	1.36633	351.863_1.366	0.13	0.0119			466.095	465.984	466.126	221.286	213.599	225.822	3.6881	466.095_3.688	2.03	0.0198			142.046	141.883	142.051	52.1916	27.2518	67.8199	0.869859	142.046_0.87	0.27	0.0342
349.863	349.861	349.875	82.2077	79.7226	84.7442	1.37013	349.863_1.37	0.13	0.00731			353.091	353.088	353.097	147.268	143.988	148.633	2.45447	353.091_2.454	2.02	0.0308			268.801	268.801	268.802	888.926	888.323	889.565	14.8154	268.801_14.815	0.27	0.0139
836.119	836.118	836.12	48.351	46.1281	50.2064	0.805851	836.119_0.806	0.11	0.00484			493.134	493.126	493.142	258.682	257.408	260.383	4.31136	493.134_4.311	2.01	0.0473			220.845	220.845	220.845	130.089	129.148	130.833	2.16815	220.845_2.168	0.27	0.0119
568.155	568.155	568.155	396.67	395.783	396.878	6.61116	568.155_6.611	0.03	0.0417			212.839	212.839	212.839	889.027	888.056	889.852	14.8171	212.839_14.817	0.49	0.0138			398.23	398.23	398.23	365.829	365.311	365.977	6.09715	398.23_6.097	0.26	0.00575
												439.246	439.245	439.248	395.545	395.031	395.869	6.59241	439.246_6.592	0.49	0.0255			270.799	270.798	270.799	888.994	888.476	889.546	14.8166	270.799_14.817	0.26	0.0186
												376.127	376.116	376.13	762.941	762.213	763.95	12.7157	376.127_12.716	0.49	0.0253			241.095	241.093	241.097	227.55	226.279	228.686	3.7925	241.095_3.793	0.26	0.00319
												335.856	335.847	335.892	51.729	47.8104	62.7745	0.86215	335.856_0.862	0.48	0.036			337.172	337.17	337.187	336.666	332.962	337.429	5.6111	337.172_5.611	0.25	0.000956
												255.233	255.216	255.233	23.2657	15.9052	33.4668	0.387762	255.233_0.388	0.48	0.0455			610.301	610.301	610.301	453.325	452.571	453.891	7.55542	610.301_7.555	0.25	0.0194
												152.883	152.883	152.883	888.972	888.525	889.75	14.8162	152.883_14.816	0.48	0.0077			377.161	377.157	377.162	361.326	360.801	361.72	6.02209	377.161_6.022	0.24	0.0039
												375.135	375.133	375.135	763.371	762.661	763.683	12.7229	375.135_12.723	0.48	0.0216			144.065	144.065	144.066	65.2114	63.4077	66.5808	1.08686	144.065_1.087	0.24	0.0385
												210.842	210.842	210.842	888.878	888.258	889.489	14.8146	210.842_14.815	0.47	0.00986			325.097	325.014	325.11	155.426	128.565	169.853	2.59044	325.097_2.59	0.23	0.0357
												130.086	130.085	130.087	145.768	144.317	147.107	2.42946	130.086_2.429	0.47	0.0335			323.154	323.154	323.154	345.017	344.85	345.134	5.75029	323.154_5.75	0.22	0.0109
												283.264	283.255	283.265	25.603	17.2715	38.5634	0.426717	283.264_0.427	0.46	0.0433			258.993	258.819	259.002	121.664	120.926	131.365	2.02774	258.993_2.028	0.22	0.0385
												391.177	391.175	391.178	388.263	387.594	388.449	6.47106	391.177_6.471	0.43	0.0258			349.863	349.861	349.875	82.2077	79.7226	84.7442	1.37013	349.863_1.37	0.22	0.00387
												352.757	352.757	352.758	886.874	884.618	888.109	14.7812	352.757_14.781	0.43	0.0377			326.76	326.76	326.761	889.166	888.098	890.203	14.8194	326.76_14.819	0.21	0.0168
												260.818	260.816	260.924	58.4289	50.1107	66.8523	0.973815	260.818_0.974	0.43	0.0166			130.086	130.085	130.087	145.768	144.317	147.107	2.42946	130.086_2.429	0.21	0.0252
												261.821	261.813	261.865	57.3564	53.0358	62.2886	0.95594	261.821_0.956	0.43	0.0231			351.863	351.861	351.982	81.98	75.1438	82.7433	1.36633	351.863_1.366	0.21	0.00312
												253.827	253.827	253.827	58.9596	54.4437	66.993	0.982659	253.827_0.983	0.42	0.0185			310.178	310.176	310.179	361.244	360.055	361.653	6.02073	310.178_6.021	0.2	0.0036
												258.819	258.819	258.841	58.7338	54.0914	66.4568	0.978896	258.819_0.979	0.42	0.0226			181.837	181.836	181.897	57.9315	53.8946	75.8399	0.965524	181.837_0.966	0.2	0.0242
												144.065	144.065	144.066	65.2114	63.4077	66.5808	1.08686	144.065_1.087	0.42	0.0483			309.174	309.174	309.175	361.556	360.827	361.905	6.02593	309.174_6.026	0.19	0.00918
												259.816	259.816	259.816	58.9178	54.4437	66.1888	0.981964	259.816_0.982	0.41	0.0208			328.757	328.757	328.759	889.005	888.328	890.051	14.8168	328.757_14.817	0.19	0.0162
												257.82	257.819	257.964	58.8258	49.6661	66.1888	0.98043	257.82_0.98	0.41	0.0288			319.927	319.927	319.93	253.112	252.818	253.59	4.21853	319.927_4.219	0.19	0.0148
												255.823	255.822	255.962	58.9596	46.9999	66.1888	0.982659	255.823_0.983	0.41	0.0271			245.114	244.925	245.114	72.1289	48.9992	79.1911	1.20215	245.114_1.202	0.18	0.0355
												272.795	272.795	272.795	888.835	887.974	889.396	14.8139	272.795_14.814	0.41	0.00959			131.07	131.057	131.071	144.437	143.823	145.4	2.40729	131.07_2.407	0.17	0.0403
												266.804	266.804	266.804	888.901	888.413	889.516	14.815	266.804_14.815	0.41	0.0197			199.133	199.093	199.134	283.287	281.47	284.344	4.72145	199.133_4.721	0.17	0.0142
												333.852	333.851	333.877	49.967	47.8506	54.6569	0.832783	333.852_0.833	0.4	0.035			720.02	720.013	720.024	196.628	195.435	197.229	3.27714	720.02_3.277	0.17	0.0474
												397.225	397.147	397.227	365.857	365.351	366.202	6.09762	397.225_6.098	0.39	0.0103			297.771	297.734	297.817	887.516	882.333	890.203	14.7919	297.771_14.792	0.15	0.00646
												337.17	337.169	337.17	374.471	373.924	374.986	6.24119	337.17_6.241	0.39	0.0356			259.816	259.816	260	130.984	121.16	134.534	2.18307	259.816_2.183	0.15	0.0119
												268.801	268.801	268.802	888.926	888.323	889.565	14.8154	268.801_14.815	0.39	0.0257			257.82	257.819	257.82	130.802	130.165	133.282	2.18003	257.82_2.18	0.15	0.0167
												270.799	270.798	270.799	888.994	888.476	889.546	14.8166	270.799_14.817	0.37	0.0311			255.823	255.822	255.823	130.766	130.165	132.591	2.17943	255.823_2.179	0.14	0.0168
												367.133	367.092	367.133	361.013	360.467	361.302	6.01688	367.133_6.017	0.37	0.00634			253.827	253.827	253.827	131.351	129.805	131.712	2.18919	253.827_2.189	0.14	0.0126
												156.066	156.064	156.066	91.5695	89.155	92.9529	1.52616	156.066_1.526	0.37	0.0368			324.112	324.101	324.138	154.721	133.635	163.332	2.57868	324.112_2.579	0.14	0.0427
												323.19	323.19	323.19	388.589	388.045	389.105	6.47648	323.19_6.476	0.36	0.0208			444.675	444.674	444.679	889.233	887.446	890.958	14.8205	444.675_14.821	0.13	0.00574
												379.216	379.213	379.217	407.087	406.527	407.436	6.78479	379.216_6.785	0.36	0.0346			408.218	408.218	408.221	414.942	414.408	415.197	6.9157	408.218_6.916	0.13	0.0145
												398.23	398.23	398.23	365.829	365.311	365.977	6.09715	398.23_6.097	0.36	0.0105			261.813	261.813	261.816	130.961	130.071	132.429	2.18268	261.813_2.183	0.12	0.0137
												324.194	324.194	324.194	388.567	387.939	388.799	6.47612	324.194_6.476	0.35	0.0166			328.023	327.951	328.104	71.7777	54.4551	73.2059	1.1963	328.023_1.196	0.11	0.0407
												380.22	380.22	380.221	407.035	406.352	407.33	6.78392	380.22_6.784	0.34	0.0367			442.678	442.677	442.678	889.184	887.984	891.12	14.8197	442.678_14.82	0.11	0.0236
												326.76	326.76	326.761	889.166	888.098	890.203	14.8194	326.76_14.819	0.34	0.0296			286.09	285.909	286.092	89.5274	56.2402	100.865	1.49212	286.09_1.492	0.11	0.0402
												328.757	328.757	328.759	889.005	888.328	890.051	14.8168	328.757_14.817	0.33	0.0304			315.084	315.083	315.09	155.677	154.821	157.035	2.59462	315.084_2.595	0.1	0.034
												241.095	241.093	241.097	227.55	226.279	228.686	3.7925	241.095_3.793	0.33	0.023			384.719	384.719	384.72	889.342	888.25	890.77	14.8224	384.719_14.822	0.1	0.00748
												297.771	297.734	297.817	887.516	882.333	890.203	14.7919	297.771_14.792	0.33	0.00994			446.1	446.098	446.102	838.588	838.276	839.028	13.9765	446.1_13.976	0.1	0.0095
												125.03	125.016	125.034	58.6737	40.1284	78.8884	0.977894	125.03_0.978	0.32	0.0309			201.801	201.801	201.802	59.7239	53.5542	75.2949	0.995398	201.801_0.995	0.1	0.00971
												181.837	181.836	181.897	57.9315	53.8946	75.8399	0.965524	181.837_0.966	0.32	0.0371			259.129	259.004	259.13	108.432	107.192	121.059	1.80721	259.129_1.807	0.09	0.0251
												377.161	377.157	377.162	361.326	360.801	361.72	6.02209	377.161_6.022	0.31	0.0108			446.672	446.671	446.676	889.292	888.25	890.405	14.8215	446.672_14.822	0.09	0.00332
												576.057	576.037	576.18	162.514	160.604	165.095	2.70857	576.057_2.709	0.31	0.0316			295.159	295.159	295.16	329.481	329.065	329.897	5.49135	295.159_5.491	0.09	0.00202
												347.868	347.867	347.872	82.2218	79.7226	83.763	1.37036	347.868_1.37	0.31	0.0315			199.804	199.804	199.826	59.0433	53.5542	76.365	0.984054	199.804_0.984	0.09	0.0218
												219.845	219.845	219.845	130.308	129.682	131.086	2.1718	219.845_2.172	0.31	0.00825			197.807	197.807	197.808	59.7703	53.5542	74.7598	0.996171	197.807_0.996	0.09	0.0234
												221.842	221.842	221.842	129.98	129.634	131.086	2.16634	221.842_2.166	0.31	0.0142			218.103	218.103	218.103	89.7921	87.1507	100.066	1.49653	218.103_1.497	0.09	0.0439
												223.839	223.839	223.839	130.246	129.415	131.086	2.17076	223.839_2.171	0.31	0.00785			195.81	195.81	195.811	59.7703	53.5542	75.2949	0.996171	195.81_0.996	0.09	0.024
												337.172	337.17	337.187	336.666	332.962	337.429	5.6111	337.172_5.611	0.3	0.0102			193.815	193.815	193.824	59.2088	52.4802	70.1033	0.986814	193.815_0.987	0.08	0.0115
												321.924	321.921	322.128	252.992	249.872	253.62	4.21654	321.924_4.217	0.3	0.0273			247.007	247	247.119	100.711	99.2475	139.854	1.67852	247.007_1.679	0.08	0.0439
												323.154	323.154	323.154	345.017	344.85	345.134	5.75029	323.154_5.75	0.3	0.0113			301.165	301.13	301.166	251.219	249.182	251.821	4.18698	301.165_4.187	0.07	0.0316
												310.178	310.176	310.179	361.244	360.055	361.653	6.02073	310.178_6.021	0.29	0.0103			116.047	116.043	116.048	154.552	154.005	154.859	2.57586	116.047_2.576	0.07	0.0314
												220.845	220.845	220.845	130.089	129.148	130.833	2.16815	220.845_2.168	0.29	0.00867			314.081	314.081	314.09	155.154	154.26	158.145	2.5859	314.081_2.586	0.06	0.0319
												258.993	258.819	259.002	121.664	120.926	131.365	2.02774	258.993_2.028	0.29	0.0459			198.808	198.808	198.936	58.9728	55.7657	63.2205	0.98288	198.808_0.983	0.06	0.0169
												444.675	444.674	444.679	889.233	887.446	890.958	14.8205	444.675_14.821	0.28	0.00808			316.077	316.077	316.079	155.285	154.481	158.425	2.58809	316.077_2.588	0.06	0.031
												442.678	442.677	442.678	889.184	887.984	891.12	14.8197	442.678_14.82	0.28	0.0376			378.028	378.024	378.029	154.613	154.005	154.882	2.57688	378.028_2.577	0.05	0.0471
												309.174	309.174	309.175	361.556	360.827	361.905	6.02593	309.174_6.026	0.27	0.0101			278.106	278.099	278.128	154.992	154.331	161.737	2.5832	278.106_2.583	0.05	0.0382
												199.133	199.093	199.134	283.287	281.47	284.344	4.72145	199.133_4.721	0.27	0.025			272.032	272	272.068	173.59	153.416	177.31	2.89317	272.032_2.893	0.05	0.033
												660.304	660.168	660.317	486.686	485.703	491.467	8.11143	660.304_8.111	0.26	0.0376			220.097	220.096	220.098	215.364	214.849	216.072	3.58941	220.097_3.589	0.04	0.0238
												245.114	244.925	245.114	72.1289	48.9992	79.1911	1.20215	245.114_1.202	0.25	0.0437			303.181	303.181	303.182	263.737	263.421	264.019	4.39561	303.181_4.396	0.04	0.029
												319.927	319.927	319.93	253.112	252.818	253.59	4.21853	319.927_4.219	0.25	0.0238			466.208	466.192	466.21	258.579	257.576	259.27	4.30965	466.208_4.31	0.04	0.0264
												131.07	131.057	131.071	144.437	143.823	145.4	2.40729	131.07_2.407	0.25	0.047			188.035	188.034	188.07	129.719	128.841	147.006	2.16198	188.035_2.162	0.04	0.0358
												384.719	384.719	384.72	889.342	888.25	890.77	14.8224	384.719_14.822	0.23	0.00866			197.807	197.807	197.807	885.956	885.245	889.342	14.7659	197.807_14.766	0.04	0.0115
												446.672	446.671	446.676	889.292	888.25	890.405	14.8215	446.672_14.822	0.22	0.00696			197.807	197.807	197.826	131.175	130.035	132.473	2.18625	197.807_2.186	0.04	0.0314
												193.815	193.815	193.824	59.2088	52.4802	70.1033	0.986814	193.815_0.987	0.22	0.023			199.804	199.804	199.805	885.873	884.911	889.342	14.7645	199.804_14.765	0.03	0.0114
												351.863	351.861	351.982	81.98	75.1438	82.7433	1.36633	351.863_1.366	0.21	0.00973			195.81	195.81	195.81	885.912	885.179	889.342	14.7652	195.81_14.765	0.03	0.0114
												201.801	201.801	201.802	59.7239	53.5542	75.2949	0.995398	201.801_0.995	0.21	0.0197			132.074	132.023	132.074	144.118	143.742	153.618	2.40196	132.074_2.402	0.03	0.0449
												199.804	199.804	199.826	59.0433	53.5542	76.365	0.984054	199.804_0.984	0.2	0.0336			200.805	200.805	200.869	58.4485	50.9121	61.0573	0.974141	200.805_0.974	0.03	0.0091
												610.301	610.301	610.301	453.325	452.571	453.891	7.55542	610.301_7.555	0.2	0.0366			299.742	299.731	299.745	882.663	881.144	887.997	14.7111	299.742_14.711	0.02	0.00839
												197.807	197.807	197.808	59.7703	53.5542	74.7598	0.996171	197.807_0.996	0.2	0.035			444.107	444.104	444.119	838.721	838.276	839.735	13.9787	444.107_13.979	0.02	0.00637
												314.081	314.081	314.09	155.154	154.26	158.145	2.5859	314.081_2.586	0.2	0.0447			193.815	193.815	193.815	885.683	884.911	889.342	14.7614	193.815_14.761	0.01	0.0181
												661.319	661.307	661.32	486.117	485.703	486.686	8.10195	661.319_8.102	0.2	0.0209
												195.81	195.81	195.811	59.7703	53.5542	75.2949	0.996171	195.81_0.996	0.2	0.0353
												349.863	349.861	349.875	82.2077	79.7226	84.7442	1.37013	349.863_1.37	0.2	0.0156
												691.391	691.373	691.391	460.929	458.495	461.237	7.68215	691.391_7.682	0.19	0.0351
												408.218	408.218	408.221	414.942	414.408	415.197	6.9157	408.218_6.916	0.19	0.0138
												259.816	259.816	260	130.984	121.16	134.534	2.18307	259.816_2.183	0.19	0.0117
												681.363	681.361	681.365	462.224	461.269	462.986	7.70374	681.363_7.704	0.19	0.0369
												328.023	327.951	328.104	71.7777	54.4551	73.2059	1.1963	328.023_1.196	0.18	0.0474
												257.82	257.819	257.82	130.802	130.165	133.282	2.18003	257.82_2.18	0.18	0.0275
												198.808	198.808	198.936	58.9728	55.7657	63.2205	0.98288	198.808_0.983	0.18	0.0292
												255.823	255.822	255.823	130.766	130.165	132.591	2.17943	255.823_2.179	0.18	0.0273
												253.827	253.827	253.827	131.351	129.805	131.712	2.18919	253.827_2.189	0.18	0.0118
												295.159	295.159	295.16	329.481	329.065	329.897	5.49135	295.159_5.491	0.18	0.0101
												315.084	315.083	315.09	155.677	154.821	157.035	2.59462	315.084_2.595	0.18	0.0414
												316.077	316.077	316.079	155.285	154.481	158.425	2.58809	316.077_2.588	0.17	0.0405
												446.1	446.098	446.102	838.588	838.276	839.028	13.9765	446.1_13.976	0.16	0.00973
												286.09	285.909	286.092	89.5274	56.2402	100.865	1.49212	286.09_1.492	0.16	0.046
												299.742	299.731	299.745	882.663	881.144	887.997	14.7111	299.742_14.711	0.16	0.0197
												259.129	259.004	259.13	108.432	107.192	121.059	1.80721	259.129_1.807	0.16	0.0343
												301.165	301.13	301.166	251.219	249.182	251.821	4.18698	301.165_4.187	0.16	0.0406
												261.813	261.813	261.816	130.961	130.071	132.429	2.18268	261.813_2.183	0.16	0.0132
												218.103	218.103	218.103	89.7921	87.1507	100.066	1.49653	218.103_1.497	0.15	0.0484
												278.106	278.099	278.128	154.992	154.331	161.737	2.5832	278.106_2.583	0.15	0.0473
												197.807	197.807	197.807	885.956	885.245	889.342	14.7659	197.807_14.766	0.14	0.023
												272.032	272	272.068	173.59	153.416	177.31	2.89317	272.032_2.893	0.13	0.0312
												200.805	200.805	200.869	58.4485	50.9121	61.0573	0.974141	200.805_0.974	0.13	0.0183
												195.81	195.81	195.81	885.912	885.179	889.342	14.7652	195.81_14.765	0.12	0.0216
												199.804	199.804	199.805	885.873	884.911	889.342	14.7645	199.804_14.765	0.12	0.0211
												303.181	303.181	303.182	263.737	263.421	264.019	4.39561	303.181_4.396	0.11	0.0364
												466.208	466.192	466.21	258.579	257.576	259.27	4.30965	466.208_4.31	0.1	0.0349
												396.036	395.939	396.036	65.9536	43.9479	71.5783	1.09923	396.036_1.099	0.1	0.0459
												444.107	444.104	444.119	838.721	838.276	839.735	13.9787	444.107_13.979	0.1	0.00769
												193.815	193.815	193.815	885.683	884.911	889.342	14.7614	193.815_14.761	0.1	0.0285
												220.097	220.096	220.098	215.364	214.849	216.072	3.58941	220.097_3.589	0.1	0.0315
												636.316	636.312	636.316	489.498	489.204	490.157	8.15831	636.316_8.158	0.1	0.0463
												116.047	116.043	116.048	154.552	154.005	154.859	2.57586	116.047_2.576	0.08	0.0361
												197.807	197.807	197.826	131.175	130.035	132.473	2.18625	197.807_2.186	0.08	0.0367
												247.007	247	247.119	100.711	99.2475	139.854	1.67852	247.007_1.679	0.07	0.045
												188.035	188.034	188.07	129.719	128.841	147.006	2.16198	188.035_2.162	0.07	0.0401
												378.028	378.024	378.029	154.613	154.005	154.882	2.57688	378.028_2.577	0.03	0.0457
