# Supplementary material for: Cereal aphids differently affect benzoxazinoid levels in durum wheat
Source: PLoS One. 2018 Dec 3;13(12):e0208103. doi: 10.1371/journal.pone.0208103 (PMC6277073; doi:10.1371/journal.pone.0208103)
Supplement: S3 Table — (XLSX) [file pone.0208103.s003.xlsx]

## Sheet: Sheet1
Supplemental S3 Table. LC/QE/MS data from positive ion mode.
Data shown are peak areas for each features.
											Durum wheat untreated control				Durum wheat treaed with S.graminum aphids for 96 hr					Durum wheat treaed with S.avenae aphids for 96 hr				Durum wheat treaed with R. padi aphids for 96 hr
Number	m/z	m/z_round	m/z_min	m/z_max	RT	RT_min	rtmax	RT_minutes	RT_minutes_round	Mass signal ID (m/z-RT)	Control-1	Control-2	Control-3	Control-4	S.graminum-1	S.graminum-2	S.graminum-3	S.graminum-4	S.graminum-5	S.avenae-1	S.avenae-2	S.avenae-3	S.avenae-4	R. padi-1	R. padi-2	R. padi-3	R. padi-4	R. padi-5
1	100.939	100.939	100.932	100.944	50.5039	47.7615	58.439	0.841732	0.842	100.939_0.842	1.51281e+06	2.05374e+06	2.11917e+06	2.18989e+06	1.74493e+06	1.94825e+06	2.08882e+06	2.11945e+06	2.37109e+06	1.81227e+06	1.99158e+06	2.12092e+06	2.23657e+06	1.64072e+06	2.07283e+06	2.2156e+06	2.2422e+06	2.13645e+06
2	101.071	101.071	101.071	101.071	888.378	888.024	888.976	14.8063	14.806	101.071_14.806	3.36915e+07	4.0397e+07	4.27338e+07	5.73251e+07	0	4.18372e+07	5.33469e+07	4.49398e+07	6.05736e+07	3.58037e+07	4.28778e+07	4.59625e+07	5.85622e+07	4.1081e+07	4.25066e+07	4.2498e+07	5.44419e+07	5.87117e+07
3	102.128	102.128	102.128	102.128	888.06	885.581	888.474	14.801	14.801	102.128_14.801	1.18469e+07	1.49159e+07	1.63037e+07	1.74709e+07	0	0	1.56994e+07	1.61469e+07	2.00558e+07	1.27613e+07	1.58291e+07	1.5401e+07	2.35925e+07	1.38912e+07	1.64758e+07	1.60014e+07	1.75312e+07	1.94266e+07
4	102.97	102.97	102.97	102.993	59.7272	58.501	61.801	0.995453	0.995	102.97_0.995	2.55305e+07	2.28788e+07	2.33248e+07	1.98996e+07	2.37048e+07	2.58034e+07	2.52461e+07	2.37641e+07	1.95296e+07	2.63801e+07	2.21599e+07	2.28486e+07	2.08448e+07	2.52414e+07	2.39904e+07	2.31469e+07	2.12919e+07	2.164e+07
5	104.107	104.107	104.107	104.107	47.9119	47.2864	50.9095	0.798531	0.799	104.107_0.799	4.98954e+07	4.19516e+07	4.38882e+07	3.90382e+07	6.72086e+07	5.26507e+07	4.00476e+07	5.51042e+07	1.97612e+07	3.5548e+07	6.05343e+07	5.36526e+07	4.40004e+07	5.77642e+07	2.54628e+07	5.69973e+07	6.48435e+07	8.77993e+07
6	105.042	105.042	105.042	105.042	888.122	887.357	888.911	14.802	14.802	105.042_14.802	7.21118e+07	6.00803e+07	8.90014e+07	8.1627e+07	5.92234e+07	6.78449e+07	7.17505e+07	7.71346e+07	8.80374e+07	6.908e+07	6.35033e+07	1.17343e+08	7.53047e+07	5.87647e+07	1.03132e+08	7.65856e+07	7.77176e+07	7.35074e+07
7	105.109	105.109	105.096	105.11	47.7068	44.6996	50.9095	0.795114	0.795	105.109_0.795	3.32963e+06	2.5868e+06	2.74171e+06	2.34712e+06	4.09053e+06	3.14116e+06	2.20778e+06	3.12441e+06	1.07223e+06	2.09056e+06	3.41412e+06	2.98611e+06	2.08773e+06	3.3052e+06	1.53823e+06	3.3296e+06	3.63886e+06	5.21216e+06
8	105.07	105.07	105.07	105.07	79.6044	77.5201	80.2216	1.32674	1.327	105.07_1.327	2.0039e+06	918210	703693	496510	1.23637e+07	1.00611e+07	1.06561e+07	1.32652e+07	9.87425e+06	1.43556e+07	888062	663317	5.33644e+06	1.49963e+06	675268	654219	542114	530937
9	106.073	106.073	106.072	106.086	79.2841	53.5926	80.2216	1.3214	1.321	106.073_1.321	218317	64522.2	83327.1	111393	1.08978e+06	895283	904832	1.24641e+06	848466	1.20344e+06	93031.5	75802.1	446837	109286	4.81237e+06	51886.3	73212.1	59923.9
10	107.07	107.07	107.062	107.071	62.2942	59.8345	66.7454	1.03824	1.038	107.07_1.038	1.27914e+07	6.30385e+06	4.52547e+06	3.00105e+06	1.07677e+07	5.88271e+06	4.49402e+06	3.57804e+06	3.12807e+06	9.31483e+06	5.51815e+06	4.19399e+06	3.44675e+06	7.90304e+06	4.95542e+06	3.77974e+06	3.27434e+06	3.28312e+06
11	108.045	108.045	108.044	108.05	181.871	181.112	182.617	3.03118	3.031	108.045_3.031	5.31948e+06	5.59259e+06	5.30783e+06	5.53124e+06	5.41888e+06	5.63839e+06	5.53117e+06	5.12097e+06	5.42552e+06	5.47697e+06	5.76502e+06	5.31963e+06	5.36208e+06	5.91661e+06	5.68817e+06	5.18257e+06	5.59269e+06	5.83518e+06
12	107.967	107.967	107.967	107.967	889.39	888.95	889.863	14.8232	14.823	107.967_14.823	1.2958e+06	0	0	4.07172e+06	0	0	1.99673e+06	0	4.53245e+06	1.44623e+06	2.65392e+06	2.18371e+06	4.99623e+06	1.67844e+06	2.41765e+06	0	3.44165e+06	5.31149e+06
13	107.95	107.95	107.95	107.951	51.2558	50.4962	54.5154	0.854263	0.854	107.95_0.854	8.57352e+06	6.11474e+06	7.72568e+06	7.14992e+06	6.2982e+06	8.53313e+06	8.72701e+06	7.80293e+06	7.95883e+06	8.24586e+06	6.31757e+06	7.14359e+06	9.81676e+06	8.20725e+06	7.91119e+06	7.77208e+06	5.72228e+06	1.05405e+07
14	108.537	108.537	108.536	108.537	78.7045	55.7795	83.3617	1.31174	1.312	108.537_1.312	9.92805e+06	1.40194e+07	1.42652e+07	2.0088e+07	1.22308e+07	1.31291e+07	1.40906e+07	2.22511e+07	2.00889e+07	1.22035e+07	1.50004e+07	1.93219e+07	1.95668e+07	1.29458e+07	1.39542e+07	1.91658e+07	2.08048e+07	1.93718e+07
15	109.101	109.101	109.101	109.101	59.8638	59.029	60.5412	0.997729	0.998	109.101_0.998	1.49272e+07	7.57255e+06	5.89929e+06	3.97133e+06	1.15853e+07	7.27157e+06	5.57626e+06	4.56099e+06	3.78952e+06	1.03251e+07	6.66913e+06	5.06599e+06	4.07183e+06	9.05111e+06	6.28597e+06	5.11651e+06	4.41396e+06	3.82741e+06
16	110.06	110.06	110.06	110.06	161.524	160.821	162.724	2.69207	2.692	110.06_2.692	1.01337e+07	6.67537e+06	7.22023e+06	7.1289e+06	1.17278e+07	8.72189e+06	6.85279e+06	8.20252e+06	5.39289e+06	1.27004e+07	7.52205e+06	1.16162e+07	7.98318e+06	7.87934e+06	9.41391e+06	1.03904e+07	1.00487e+07	9.92733e+06
17	111.092	111.092	111.092	111.092	888.024	887.238	888.586	14.8004	14.8	111.092_14.8	8.05192e+06	9.5596e+06	8.56849e+06	1.37606e+07	0	0	8.66595e+06	8.91961e+06	1.07109e+07	8.22357e+06	9.63805e+06	8.21361e+06	1.24435e+07	8.80791e+06	9.63024e+06	1.06033e+07	1.09196e+07	9.99255e+06
18	112.076	112.076	112.076	112.076	62.6806	61.212	64.0629	1.04468	1.045	112.076_1.045	1.87198e+07	1.27628e+07	1.09308e+07	8.28183e+06	1.64887e+07	1.10851e+07	1.01707e+07	9.06687e+06	6.06912e+06	1.41945e+07	1.18846e+07	9.87022e+06	7.5578e+06	1.3545e+07	1.09126e+07	9.54587e+06	8.3982e+06	7.33162e+06
19	113.06	113.06	113.06	113.06	60.0858	58.9136	61.3613	1.00143	1.001	113.06_1.001	9.44634e+06	6.25427e+06	5.34899e+06	3.90007e+06	9.33271e+06	6.07905e+06	5.17391e+06	4.85674e+06	4.23775e+06	7.78432e+06	5.60307e+06	5.14316e+06	4.10175e+06	7.37817e+06	5.4078e+06	5.01363e+06	4.19718e+06	3.95588e+06
20	113.06	113.06	113.06	113.061	389.647	388.25	389.947	6.49411	6.494	113.06_6.494	1.8596e+06	3.77555e+06	3.35003e+06	1.97657e+06	3.18435e+06	2.47417e+06	1.98137e+06	1.39703e+06	1.59485e+06	1.88639e+06	1.55765e+06	3.61839e+06	2.7177e+06	3.42723e+06	2.8955e+06	2.32435e+06	1.84383e+06	1.22713e+06
21	113.964	113.964	113.964	114.046	50.1943	49.6336	54.258	0.836572	0.837	113.964_0.837	9.9917e+07	1.77988e+08	9.57103e+07	8.77482e+07	9.52467e+07	1.0649e+08	9.3324e+07	8.651e+07	9.16895e+07	9.26309e+07	1.16336e+08	8.86052e+07	9.25209e+07	9.53055e+07	9.74979e+07	8.70519e+07	8.75944e+07	9.02798e+07
22	114.972	114.972	114.969	115.081	50.8854	49.8031	58.0888	0.848091	0.848	114.972_0.848	2.61453e+06	2.40193e+06	2.61409e+06	4.61695e+06	2.58983e+06	8.17717e+06	2.71903e+06	2.7155e+06	4.48848e+06	2.62242e+06	2.28968e+06	3.36673e+06	5.60701e+06	2.44135e+06	2.41657e+06	2.81198e+06	2.83286e+06	5.3806e+06
23	115.98	115.98	115.972	116.071	48.3929	46.9512	82.0138	0.806549	0.807	115.98_0.807	6.5184e+06	6.69597e+06	7.93614e+06	9.74513e+06	2.87503e+07	7.47819e+06	8.08267e+06	9.92257e+06	1.05241e+07	6.70089e+06	7.26701e+06	9.06286e+06	9.93762e+06	6.45311e+06	8.19425e+06	9.66317e+06	1.04507e+07	9.57003e+06
24	116.972	116.972	116.971	117.093	52.7164	51.285	59.7166	0.878606	0.879	116.972_0.879	9.6877e+06	5.41268e+06	5.79129e+06	6.03539e+06	9.44172e+06	5.49194e+06	5.74575e+06	6.18243e+06	6.59429e+06	1.1678e+07	5.29301e+06	6.01317e+06	7.47054e+06	7.05143e+06	5.24296e+06	6.04932e+06	5.9833e+06	7.12216e+06
25	117.091	117.091	117.08	117.091	106.402	103.271	134.242	1.77336	1.773	117.091_1.773	5.12103e+06	2.51558e+06	1.95049e+06	1.70358e+06	3.92373e+06	2.39029e+06	1.72358e+06	1.6859e+06	1.39828e+06	3.4825e+06	2.38913e+06	2.06902e+06	1.55726e+06	3.2568e+06	2.37854e+06	1.9133e+06	1.89996e+06	1.84207e+06
26	118.086	118.086	118.086	118.086	47.5773	47.0563	51.4444	0.792955	0.793	118.086_0.793	8.94111e+08	9.40614e+08	1.03843e+09	8.49671e+08	8.4784e+08	5.8695e+08	5.305e+08	5.82369e+08	3.17605e+08	5.48131e+08	8.04139e+08	7.40579e+08	5.90262e+08	9.88694e+08	8.24857e+08	6.864e+08	5.68287e+08	8.17625e+08
27	119.049	119.049	119.048	119.049	115.496	112.836	118.09	1.92494	1.925	119.049_1.925	670002	595846	956431	786532	1.17211e+07	9.74685e+06	8.75589e+06	1.47853e+07	6.4886e+06	1.36425e+07	966073	3.8847e+06	5.59789e+06	720304	578947	983258	961009	1.00761e+06
28	119.084	119.084	119.083	119.089	53.3218	47.2864	59.0703	0.888697	0.889	119.084_0.889	5.58005e+07	8.22921e+07	8.82684e+07	1.12596e+08	6.69403e+07	7.34249e+07	7.68378e+07	1.06518e+08	9.04993e+07	6.35049e+07	8.24616e+07	1.05128e+08	1.0168e+08	7.86572e+07	8.32282e+07	1.06913e+08	1.05958e+08	1.11111e+08
29	119.049	119.049	119.046	119.058	150.7	148.622	153.553	2.51166	2.512	119.049_2.512	766021	797453	1.35435e+06	1.21329e+06	1.21903e+07	1.3685e+07	8.58066e+06	1.17769e+07	7.24116e+06	1.11996e+07	1.1006e+06	2.14296e+06	6.04538e+06	770433	641756	1.42328e+06	974426	1.3295e+06
30	120.045	120.045	120.044	120.045	136.11	135.173	136.897	2.26849	2.268	120.045_2.268	1.4446e+07	1.34743e+07	1.35224e+07	1.32769e+07	1.3525e+07	2.06974e+07	1.30472e+07	1.72644e+07	1.21978e+07	2.15784e+07	1.38665e+07	1.64533e+07	1.90737e+07	1.14826e+07	1.55629e+07	1.94774e+07	1.70159e+07	1.82678e+07
31	120.079	120.079	120.077	120.081	72.7025	69.8758	73.2257	1.21171	1.212	120.079_1.212	4.6993e+07	2.33213e+07	3.0131e+07	3.55232e+07	5.00914e+07	6.02408e+07	4.35358e+07	5.93709e+07	3.64002e+07	5.21178e+07	3.02267e+07	4.60828e+07	4.62675e+07	3.21895e+07	3.81181e+07	4.80823e+07	5.33373e+07	6.66144e+07
32	121.002	121.002	120.983	121.066	60.4408	52.0571	70.578	1.00735	1.007	121.002_1.007	1.5817e+07	1.40828e+07	1.38691e+07	1.23756e+07	1.47936e+07	1.88183e+07	1.66862e+07	1.78358e+07	1.22557e+07	2.16788e+07	1.50107e+07	1.59048e+07	1.44749e+07	1.55718e+07	1.55676e+07	2.00352e+07	1.46895e+07	2.13758e+07
33	121.974	121.974	121.971	121.974	889.692	888.682	890.203	14.8282	14.828	121.974_14.828	1.97502e+06	3.05748e+06	2.80992e+06	4.38489e+06	1.95643e+06	3.43841e+06	2.73312e+06	3.48825e+06	4.69023e+06	2.25657e+06	3.45026e+06	2.80157e+06	5.04259e+06	2.52477e+06	3.32242e+06	3.02098e+06	3.98403e+06	5.40702e+06
34	122.016	122.016	122.014	122.096	50.1367	48.7126	79.106	0.835612	0.836	122.016_0.836	4.18419e+06	3.78313e+06	4.04282e+06	3.24879e+06	2.24715e+07	1.94041e+07	1.87892e+07	2.21196e+07	1.73719e+07	2.43693e+07	3.55599e+06	3.33268e+06	3.35783e+06	3.93742e+06	3.54683e+06	3.34293e+06	3.05677e+06	3.22831e+06
35	122.096	122.096	122.096	122.096	106.243	104.446	107.863	1.77072	1.771	122.096_1.771	1.68827e+07	1.43444e+07	1.43459e+07	1.303e+07	1.60045e+07	1.48412e+07	1.45668e+07	1.48548e+07	1.28734e+07	1.61867e+07	1.55434e+07	1.49586e+07	1.4072e+07	1.4502e+07	1.55364e+07	1.4335e+07	1.58911e+07	1.51938e+07
36	124.039	124.039	124.039	124.039	62.8267	62.2943	63.3769	1.04711	1.047	124.039_1.047	6.02235e+07	4.82588e+07	4.57341e+07	3.98417e+07	5.94692e+07	4.6664e+07	4.46077e+07	4.14349e+07	3.76392e+07	5.75666e+07	4.5964e+07	4.41104e+07	3.77166e+07	5.39035e+07	4.48274e+07	4.27138e+07	4.13974e+07	3.71193e+07
37	124.087	124.087	124.087	124.087	888.54	888.113	888.969	14.809	14.809	124.087_14.809	5.37499e+07	6.15063e+07	6.3805e+07	7.60627e+07	5.58215e+07	6.49689e+07	6.08591e+07	7.09771e+07	7.50132e+07	5.71191e+07	6.48359e+07	6.31328e+07	8.50725e+07	5.93908e+07	6.67658e+07	6.82631e+07	7.50047e+07	8.49395e+07
38	126.092	126.092	126.079	126.093	58.3728	51.971	62.0726	0.97288	0.973	126.092_0.973	1.52606e+07	8.83212e+06	7.52618e+06	4.94218e+06	1.30581e+07	8.26371e+06	7.39214e+06	6.12366e+06	5.25803e+06	1.14695e+07	7.52708e+06	6.56222e+06	5.10769e+06	9.75368e+06	7.42202e+06	6.73478e+06	5.72332e+06	4.49534e+06
39	127.05	127.05	127.02	127.078	55.7206	49.8428	81.3653	0.928677	0.929	127.05_0.929	1.33264e+07	8.49032e+06	6.18006e+06	4.47421e+06	1.23266e+07	7.91995e+06	6.77561e+06	4.98768e+06	4.32982e+06	1.13831e+07	6.37197e+06	5.73421e+06	4.56133e+06	9.89877e+06	7.43045e+06	5.72145e+06	4.66336e+06	4.55821e+06
40	128.071	128.071	128.018	128.095	59.4201	54.2387	63.2545	0.990335	0.99	128.071_0.99	8.51684e+06	6.61062e+06	6.23383e+06	4.68112e+06	7.92303e+06	7.25782e+06	6.46965e+06	6.29687e+06	5.22828e+06	7.62757e+06	4.42886e+06	6.01482e+06	5.40824e+06	6.97531e+06	6.23235e+06	5.99001e+06	5.72115e+06	5.17694e+06
41	128.951	128.951	128.951	129.075	49.6401	48.5805	76.935	0.827335	0.827	128.951_0.827	2.20938e+07	2.08972e+07	2.20217e+07	6.31562e+06	2.30249e+07	2.19477e+07	2.21447e+07	1.77892e+07	2.17694e+07	2.29921e+07	2.15388e+07	9.28538e+06	5.55025e+06	2.27675e+07	2.24735e+07	1.75492e+07	7.20682e+06	2.23286e+07
42	129.122	129.122	129.12	129.124	205.504	203.975	207.284	3.42507	3.425	129.122_3.425	1.41332e+06	843878	863551	995995	1.2913e+06	960528	977396	1.25393e+06	845419	1.49698e+06	1.15741e+06	1.75149e+06	1.02283e+06	1.13855e+06	1.11745e+06	1.50683e+06	1.96791e+06	1.46115e+06
43	130.086	130.086	129.995	130.119	47.9213	46.2606	51.7118	0.798689	0.799	130.086_0.799	1.84927e+07	1.20845e+07	1.33119e+07	1.53529e+07	4.98388e+07	4.49318e+07	3.19919e+07	6.37975e+07	3.14484e+07	2.80005e+07	2.01755e+07	2.43383e+07	3.46827e+07	1.81859e+07	1.63493e+07	1.57737e+07	1.62225e+07	3.10941e+07
44	130.159	130.159	130.159	130.159	126.606	124.356	127.726	2.11011	2.11	130.159_2.11	2.02303e+08	1.00982e+08	8.53225e+07	5.27189e+07	1.68298e+08	9.4184e+07	7.89746e+07	5.90581e+07	5.53525e+07	1.48343e+08	8.44325e+07	7.25782e+07	5.25085e+07	1.3475e+08	7.82314e+07	6.48682e+07	5.696e+07	4.48953e+07
45	130.967	130.967	130.966	131.103	48.3709	47.8389	52.9783	0.806182	0.806	130.967_0.806	2.80228e+07	2.44357e+07	2.70752e+07	2.70873e+07	2.5605e+07	2.72468e+07	2.9099e+07	2.86496e+07	3.4129e+07	2.92094e+07	2.54206e+07	2.66675e+07	3.6429e+07	2.68624e+07	2.79548e+07	2.6878e+07	2.33244e+07	3.7175e+07
46	131.162	131.162	131.158	131.163	126.679	124.623	127.725	2.11132	2.111	131.162_2.111	1.69175e+07	8.3644e+06	6.93758e+06	4.50064e+06	1.41589e+07	7.69239e+06	6.38309e+06	4.74041e+06	4.62678e+06	1.22933e+07	7.08103e+06	6.04312e+06	4.43255e+06	1.1395e+07	6.62096e+06	5.39609e+06	4.75477e+06	3.89369e+06
47	132.04	132.04	132.034	132.048	105.324	102.067	112.045	1.7554	1.755	132.04_1.755	1.42485e+07	1.40666e+07	1.1331e+07	1.01823e+07	9.81904e+06	1.28856e+07	9.19246e+06	1.25993e+07	7.64419e+06	1.29164e+07	1.18575e+07	1.16384e+07	1.2995e+07	1.1021e+07	1.52268e+07	1.32349e+07	1.41986e+07	1.32314e+07
48	132.038	132.038	132.033	132.054	149.032	148.553	150.533	2.48387	2.484	132.038_2.484	1.10475e+07	6.86734e+06	6.63161e+06	6.91174e+06	7.22201e+06	9.28449e+06	6.64663e+06	1.06493e+07	5.97128e+06	1.15445e+07	5.9826e+06	7.86331e+06	9.41482e+06	5.41649e+06	9.3997e+06	1.06454e+07	9.82313e+06	9.31865e+06
49	132.086	132.086	132.05	132.102	48.0328	46.7804	52.1351	0.800546	0.801	132.086_0.801	1.18732e+08	6.1037e+07	8.5116e+07	9.99646e+07	9.31902e+07	1.09355e+08	9.03057e+07	1.33126e+08	7.25136e+07	1.26308e+08	6.40384e+07	1.25828e+08	9.3061e+07	7.26993e+07	1.17959e+08	1.67514e+08	1.58966e+08	1.63281e+08
50	133.104	133.104	133.101	133.127	48.1086	46.8658	53.0277	0.801811	0.802	133.104_0.802	1.11878e+07	6.15307e+06	5.56035e+06	6.27096e+06	8.71369e+06	7.58633e+06	5.81932e+06	8.31721e+06	4.48119e+06	9.54726e+06	4.98272e+06	8.07738e+06	5.67737e+06	6.52206e+06	7.80352e+06	1.06803e+07	9.93219e+06	9.99468e+06
51	133.047	133.047	133.045	133.063	104.255	101.163	111.963	1.73758	1.738	133.047_1.738	1.12677e+06	1.03179e+06	627586	533494	571967	765984	442130	669712	254699	1.00825e+06	711791	648445	761071	679955	1.06587e+06	831113	902047	968120
52	133.101	133.101	133.101	133.101	236.039	235.545	260.781	3.93398	3.934	133.101_3.934	4.86233e+06	3.00276e+06	2.4635e+06	2.31898e+06	4.71784e+06	4.02972e+06	3.7194e+06	4.39257e+06	3.51536e+06	5.5647e+06	2.75404e+06	3.41341e+06	3.134e+06	3.39159e+06	2.79989e+06	3.32868e+06	3.31966e+06	2.82899e+06
53	134.052	134.052	133.994	134.112	50.4002	46.3563	58.7007	0.840004	0.84	134.052_0.84	2.54789e+06	3.12696e+06	2.98144e+06	3.34041e+06	3.54449e+06	3.98621e+06	3.49551e+06	3.97311e+06	3.28904e+06	3.14206e+06	3.16271e+06	3.47051e+06	4.05334e+06	3.48958e+06	2.7999e+06	3.14793e+06	3.12498e+06	3.25834e+06
54	134.06	134.06	134.053	134.061	173.167	171.685	173.638	2.88611	2.886	134.06_2.886	2.23544e+06	1.13249e+06	818991	683347	1.49729e+06	1.08511e+06	778148	926946	658613	1.56112e+06	1.03401e+06	978084	804110	1.22643e+06	1.02635e+06	1.10739e+06	836124	1.01378e+06
55	135.032	135.032	135.03	135.033	157.437	157.037	158.073	2.62395	2.624	135.032_2.624	1.35311e+06	968352	1.00335e+06	805423	899622	2.59014e+06	755299	879529	401793	1.94066e+06	918925	1.10075e+06	710027	1.10348e+06	943201	1.08716e+06	1.08855e+06	943931
56	135.101	135.101	135.1	135.102	57.405	56.4243	60.6566	0.95675	0.957	135.101_0.957	9.3472e+07	5.17714e+07	3.76654e+07	2.8208e+07	8.12564e+07	4.61945e+07	3.47918e+07	2.73508e+07	3.0881e+07	6.76561e+07	5.78709e+07	3.28057e+07	3.05384e+07	5.47883e+07	4.15267e+07	3.04277e+07	3.00825e+07	2.94405e+07
57	135.102	135.102	135.101	135.102	110.508	105.686	112.738	1.8418	1.842	135.102_1.842	4.65793e+07	2.54725e+07	1.8389e+07	1.6498e+07	3.71447e+07	2.35418e+07	1.65453e+07	1.59104e+07	1.3867e+07	3.18955e+07	2.33933e+07	1.89169e+07	1.53038e+07	3.50331e+07	2.36322e+07	1.7323e+07	1.64491e+07	1.61713e+07
58	136.039	136.039	136.039	136.043	179.118	178.667	179.824	2.9853	2.985	136.039_2.985	3.68058e+07	3.53228e+07	3.429e+07	4.16035e+07	3.70197e+07	3.55557e+07	3.52168e+07	3.7296e+07	4.13901e+07	3.66256e+07	3.72094e+07	3.83378e+07	3.91309e+07	3.72905e+07	3.49318e+07	3.80777e+07	3.94077e+07	4.52793e+07
59	136.061	136.061	136.058	136.079	58.2596	55.5048	64.2555	0.970993	0.971	136.061_0.971	2.45647e+07	2.02915e+07	1.82746e+07	1.95128e+07	3.56808e+07	2.07165e+07	1.73984e+07	2.2417e+07	1.35369e+07	2.17339e+07	2.20306e+07	2.15462e+07	1.96283e+07	2.24891e+07	1.65109e+07	2.03508e+07	2.33825e+07	2.51933e+07
60	136.104	136.104	136.096	136.109	96.2594	95.184	97.3302	1.60432	1.604	136.104_1.604	1.45343e+07	8.26055e+06	8.18851e+06	9.06747e+06	1.06769e+07	8.48781e+06	7.51093e+06	9.30979e+06	6.48426e+06	1.26206e+07	1.10563e+07	1.6119e+07	9.97814e+06	1.0836e+07	1.24399e+07	1.19405e+07	1.79398e+07	1.44404e+07
61	137.043	137.043	137.042	137.043	179.437	178.701	180.089	2.99062	2.991	137.043_2.991	2.53394e+06	2.48859e+06	2.46348e+06	3.01905e+06	2.52239e+06	2.50011e+06	2.55416e+06	2.58583e+06	2.96873e+06	2.58455e+06	2.63281e+06	2.71888e+06	2.7164e+06	2.7313e+06	2.44386e+06	2.67886e+06	2.70748e+06	3.11517e+06
62	137.06	137.06	136.952	137.06	60.826	55.6352	63.4543	1.01377	1.014	137.06_1.014	1.05964e+08	4.54972e+07	3.61907e+07	2.14296e+07	7.35e+07	4.05783e+07	2.88768e+07	4.64082e+06	1.77166e+07	6.95119e+07	3.51873e+07	2.94576e+07	3.84435e+06	5.17269e+07	3.96392e+07	2.78053e+07	3.87101e+06	2.09007e+07
63	138.055	138.055	138.053	138.055	46.7983	46.2302	50.6421	0.779971	0.78	138.055_0.78	3.69493e+08	3.16684e+08	3.00332e+08	3.2554e+08	2.18426e+08	1.47112e+08	1.70945e+08	1.9887e+08	1.28947e+08	2.18463e+08	2.12874e+08	2.38734e+08	1.62149e+08	2.44127e+08	3.00704e+08	2.15636e+08	2.01345e+08	3.5566e+08
64	138.055	138.055	138.04	138.056	161.827	160.041	163.686	2.69712	2.697	138.055_2.697	2.09444e+07	1.36672e+07	1.62538e+07	1.82074e+07	2.78919e+07	2.94736e+07	1.7249e+07	2.05071e+07	1.08948e+07	3.7916e+07	1.76118e+07	2.37641e+07	2.74482e+07	1.72735e+07	1.87754e+07	2.14332e+07	2.33905e+07	2.82332e+07
65	138.907	138.907	138.907	138.907	889.895	888.862	890.961	14.8316	14.832	138.907_14.832	20102.8	0	0	811821	0	0	87705.5	0	877128	38160.1	231895	126901	1.1099e+06	72816	216240	0	572905	1.31764e+06
66	139.06	139.06	139.058	139.074	47.238	46.6803	59.6402	0.787299	0.787	139.06_0.787	2.95552e+07	2.40165e+07	2.19929e+07	2.39337e+07	1.9099e+07	1.24801e+07	1.35542e+07	1.51897e+07	1.03118e+07	1.91928e+07	1.65889e+07	1.83314e+07	1.23138e+07	1.92039e+07	2.30309e+07	1.74364e+07	1.5626e+07	2.60129e+07
67	140.068	140.068	140.068	140.068	48.6137	46.6163	55.1271	0.810228	0.81	140.068_0.81	1.10292e+07	1.10277e+07	1.40744e+07	1.04969e+07	1.26995e+07	1.10481e+07	7.72104e+06	1.13951e+07	5.06985e+06	8.65999e+06	7.96024e+06	8.11425e+06	5.76022e+06	1.05469e+07	1.14547e+07	8.3404e+06	7.77314e+06	9.05337e+06
68	140.069	140.069	140.068	140.072	104.118	96.9774	105.555	1.73531	1.735	140.069_1.735	2.59377e+06	2.38453e+06	2.64772e+06	2.07636e+06	2.31301e+06	1.71425e+06	1.6212e+06	1.47653e+06	1.20395e+06	2.06985e+06	2.24509e+06	1.90822e+06	1.33363e+06	2.18513e+06	2.39442e+06	1.82979e+06	1.57433e+06	1.99556e+06
69	141.091	141.091	141.085	141.091	61.1735	59.6456	62.5602	1.01956	1.02	141.091_1.02	1.86684e+07	1.07136e+07	8.58501e+06	6.02761e+06	1.62573e+07	1.00874e+07	8.45728e+06	7.32705e+06	6.00739e+06	1.42456e+07	9.60376e+06	7.57503e+06	6.01941e+06	1.20364e+07	8.95099e+06	7.4217e+06	6.71848e+06	6.04878e+06
70	141.959	141.959	141.959	141.959	50.7537	50.0349	55.2749	0.845894	0.846	141.959_0.846	1.0249e+08	1.47125e+08	1.02726e+08	9.34393e+07	1.43306e+08	1.06054e+08	1.05067e+08	9.59268e+07	9.3813e+07	1.01741e+08	1.27449e+08	9.8706e+07	9.15596e+07	1.07798e+08	1.42882e+08	9.73083e+07	1.03262e+08	9.32393e+07
71	142.948	142.948	142.947	143.099	58.7563	54.3746	61.1739	0.979272	0.979	142.948_0.979	8.94678e+06	6.41974e+06	7.10055e+06	4.58794e+06	1.09385e+07	9.67523e+06	1.16106e+07	1.05294e+07	7.86559e+06	8.06285e+06	6.47145e+06	7.56104e+06	6.5934e+06	6.93969e+06	7.02166e+06	8.82669e+06	6.51564e+06	7.30421e+06
72	143.093	143.093	143.077	143.106	111.123	106.293	113.185	1.85206	1.852	143.093_1.852	3.04607e+06	2.32626e+06	2.74464e+06	1.71369e+06	3.64173e+06	2.23508e+06	2.21787e+06	2.02646e+06	1.31822e+06	2.74125e+06	3.15033e+06	2.41049e+06	1.92816e+06	2.32657e+06	1.93988e+06	2.09239e+06	2.24093e+06	1.64782e+06
73	144.069	144.069	143.997	144.095	51.4339	48.984	60.3359	0.857232	0.857	144.069_0.857	1.93542e+08	1.89408e+08	1.89921e+08	1.6621e+08	1.62823e+08	1.68044e+08	1.72443e+08	1.76105e+08	1.60711e+08	1.71458e+08	1.75046e+08	1.94502e+08	1.76967e+08	1.83686e+08	1.80633e+08	1.95713e+08	1.92368e+08	1.76915e+08
74	144.064	144.064	144.048	144.086	108.546	106.802	109.736	1.80909	1.809	144.064_1.809	4.94933e+07	4.95512e+07	5.0797e+07	4.93651e+07	1.42298e+08	1.17887e+08	9.57157e+07	1.38989e+08	6.98357e+07	1.93331e+08	4.95543e+07	1.77284e+07	1.06831e+08	5.0588e+07	4.99302e+07	5.15179e+07	8.15779e+06	1.11483e+07
75	144.982	144.982	144.982	144.982	887.987	887.445	888.528	14.7998	14.8	144.982_14.8	3.00995e+08	0	2.8525e+08	3.29132e+08	2.71732e+08	3.49282e+08	2.5869e+08	2.58407e+08	3.56415e+08	2.72228e+08	2.77158e+08	2.81772e+08	3.14768e+08	0	2.6078e+08	2.73625e+08	2.82757e+08	2.61394e+08
76	145.105	145.105	145.093	145.105	49.0242	48.1677	52.1761	0.81707	0.817	145.105_0.817	1.14821e+07	6.70006e+06	5.22271e+06	3.74558e+06	6.55821e+06	7.2061e+06	6.53575e+06	7.18855e+06	4.95091e+06	8.3021e+06	4.08174e+06	5.7441e+06	8.61909e+06	5.59369e+06	4.89911e+06	8.61053e+06	5.3241e+06	4.65685e+06
77	145.084	145.084	145.084	145.099	108.411	82.5188	110.015	1.80686	1.807	145.084_1.807	1.43145e+06	896544	1.09129e+06	539586	1.27364e+07	1.01612e+07	7.70913e+06	1.25558e+07	5.18521e+06	1.79202e+07	1.26764e+06	2.06891e+06	8.92582e+06	4.66585e+06	752529	1.04457e+06	1.1304e+06	1.15205e+06
78	145.101	145.101	145.101	145.101	279.006	278.634	279.28	4.6501	4.65	145.101_4.65	2.8466e+06	1.82057e+06	1.18132e+06	1.32659e+06	1.65292e+06	1.6219e+06	1.4749e+06	1.51654e+06	1.37721e+06	2.10022e+06	1.15275e+06	1.76322e+06	1.50406e+06	1.61605e+06	1.38147e+06	1.95627e+06	1.7669e+06	1.90482e+06
79	145.986	145.986	145.986	145.986	887.794	887.347	888.31	14.7966	14.797	145.986_14.797	1.08729e+07	0	0	1.0743e+07	0	0	1.06329e+07	0	1.09861e+07	1.02311e+07	1.05336e+07	1.08471e+07	1.09025e+07	0	1.06564e+07	0	1.12539e+07	0
80	146.117	146.117	146.101	146.165	55.9027	49.3761	61.3484	0.931712	0.932	146.117_0.932	3.18258e+07	4.3324e+07	4.46284e+07	5.71055e+07	6.9142e+07	7.43894e+07	3.84899e+07	5.47845e+07	1.58287e+07	1.18657e+08	9.48946e+07	9.84982e+07	7.22723e+07	4.59137e+07	9.20617e+07	4.56819e+07	9.04486e+07	1.41643e+08
81	146.083	146.083	146.072	146.092	101.22	97.8837	105.625	1.687	1.687	146.083_1.687	1.48335e+07	6.64508e+06	5.27955e+06	4.77626e+06	1.19624e+07	6.59929e+06	5.68969e+06	5.31932e+06	3.84685e+06	1.1079e+07	6.26126e+06	6.42504e+06	4.8217e+06	8.74683e+06	6.39881e+06	5.61469e+06	6.05993e+06	6.06088e+06
82	146.98	146.98	146.98	146.98	887.913	887.392	888.31	14.7986	14.799	146.98_14.799	1.27485e+08	1.2156e+08	1.27918e+08	1.18618e+08	0	0	1.16348e+08	0	1.18997e+08	1.19859e+08	1.1419e+08	1.15444e+08	1.227e+08	1.2012e+08	1.11481e+08	1.15535e+08	1.17603e+08	1.14379e+08
83	147.044	147.044	147.044	147.044	115.496	113.408	116.093	1.92494	1.925	147.044_1.925	7.76026e+06	6.16761e+06	7.73191e+06	7.49496e+06	6.60133e+07	5.94554e+07	5.03002e+07	8.7617e+07	3.91795e+07	7.58798e+07	8.78884e+06	2.65563e+07	3.46358e+07	7.28582e+06	6.79131e+06	9.02379e+06	9.37512e+06	1.04585e+07
84	147.118	147.118	147.069	147.12	56.0811	54.1605	61.6505	0.934684	0.935	147.118_0.935	4.54447e+06	3.99324e+06	3.84417e+06	4.59572e+06	5.6676e+06	6.04575e+06	3.21182e+06	4.2281e+06	1.81282e+06	9.2441e+06	7.42196e+06	7.69342e+06	5.69017e+06	4.64152e+06	7.28498e+06	3.70575e+06	6.94459e+06	1.09761e+07
85	147.044	147.044	147.042	147.099	151.257	149.342	175.721	2.52094	2.521	147.044_2.521	8.35144e+06	5.48027e+06	7.60837e+06	8.52364e+06	5.43932e+07	5.68547e+07	4.55438e+07	5.93937e+07	3.79855e+07	5.59274e+07	6.57811e+06	1.19085e+07	3.3578e+07	6.49666e+06	5.16949e+06	8.84331e+06	7.37588e+06	8.62166e+06
86	148.037	148.037	148.033	148.045	135.742	134.564	149.625	2.26237	2.262	148.037_2.262	1.4718e+07	1.32369e+07	1.36187e+07	1.15446e+07	1.70495e+07	2.92824e+07	1.41427e+07	2.20802e+07	1.16347e+07	2.94007e+07	1.35612e+07	1.66006e+07	2.39828e+07	9.87693e+06	1.72323e+07	2.17738e+07	1.79845e+07	2.19456e+07
87	148.02	148.02	148.018	148.091	56.8223	51.7793	60.3324	0.947039	0.947	148.02_0.947	4.63708e+06	1.11389e+07	1.16712e+07	1.18793e+07	4.38666e+06	3.8369e+06	4.07574e+06	3.4448e+06	1.1305e+07	4.14593e+06	4.22526e+06	4.12359e+06	3.46678e+06	1.21867e+07	1.13384e+07	3.65213e+06	3.59636e+06	3.27741e+06
88	149.073	149.073	149.037	149.116	133.045	130.135	160.641	2.21742	2.217	149.073_2.217	6.87146e+06	5.35967e+06	4.77387e+06	4.83094e+06	7.35603e+06	7.95978e+06	6.06327e+06	8.54801e+06	5.29737e+06	8.16865e+06	5.10148e+06	6.84169e+06	5.97575e+06	6.40378e+06	5.47136e+06	5.08671e+06	5.36673e+06	6.39804e+06
89	148.978	148.978	148.977	149.123	53.3252	50.3748	60.3026	0.888753	0.889	148.978_0.889	5.12705e+07	3.16456e+07	3.13811e+07	3.77899e+07	4.47202e+07	3.00624e+07	3.29082e+07	3.21717e+07	4.0608e+07	4.10183e+07	2.99854e+07	3.34597e+07	4.38261e+07	3.45062e+07	3.01775e+07	2.93375e+07	3.48113e+07	4.52425e+07
90	150.056	150.056	149.958	150.104	64.2092	53.3169	65.9906	1.07015	1.07	150.056_1.07	9.07882e+06	8.09458e+06	8.39914e+06	9.80665e+06	6.9225e+06	6.64287e+06	6.60638e+06	6.6774e+06	5.58021e+06	6.72106e+06	6.61996e+06	6.70695e+06	7.50773e+06	9.12118e+06	1.52915e+07	6.88038e+06	6.54986e+06	6.87187e+06
91	150.057	150.057	150.055	150.076	157.868	156.78	158.635	2.63114	2.631	150.057_2.631	1.96341e+07	1.01952e+07	1.74522e+07	1.81917e+07	2.03984e+07	6.44641e+07	1.60733e+07	2.53559e+07	1.17989e+07	4.96423e+07	1.55352e+07	2.7564e+07	2.106e+07	1.50565e+07	1.69898e+07	2.41315e+07	2.61077e+07	2.63496e+07
92	151.097	151.097	151.096	151.097	69.1014	67.1734	70.6117	1.15169	1.152	151.097_1.152	5.44171e+07	2.69015e+07	2.08403e+07	1.36851e+07	4.28093e+07	2.48432e+07	2.00373e+07	1.66242e+07	1.32774e+07	3.68168e+07	2.42442e+07	1.9657e+07	1.26904e+07	3.17593e+07	2.17362e+07	1.9869e+07	1.58785e+07	1.34908e+07
93	152.095	152.095	152.057	152.128	64.8501	58.0157	70.6717	1.08084	1.081	152.095_1.081	1.28794e+07	8.91637e+06	6.09464e+06	4.80325e+06	1.17574e+07	8.01061e+06	5.66559e+06	5.16069e+06	4.09062e+06	9.84842e+06	8.7607e+06	5.65718e+06	4.96355e+06	8.78641e+06	6.4706e+06	5.52219e+06	5.50551e+06	5.69177e+06
94	153.139	153.139	153.139	153.139	888.047	887.675	888.352	14.8008	14.801	153.139_14.801	1.75564e+07	0	0	2.21843e+07	0	0	1.76899e+07	0	2.11246e+07	1.71009e+07	1.82509e+07	1.76893e+07	2.02961e+07	1.71459e+07	1.71499e+07	1.73907e+07	1.93523e+07	2.12629e+07
95	153.056	153.056	153.055	153.065	57.6438	55.1077	61.368	0.960729	0.961	153.056_0.961	3.50648e+07	1.4942e+07	1.12538e+07	8.06668e+06	2.64822e+07	1.41388e+07	1.10867e+07	8.79051e+06	7.57817e+06	2.06769e+07	1.32686e+07	1.0212e+07	7.8733e+06	1.83297e+07	1.24769e+07	9.98267e+06	8.49697e+06	7.85546e+06
96	154.051	154.051	154.045	154.064	160.236	158.434	162.617	2.6706	2.671	154.051_2.671	6.61626e+06	4.17586e+06	5.44621e+06	5.72865e+06	5.30264e+06	6.01471e+06	4.49131e+06	7.39907e+06	2.97094e+06	1.14892e+07	5.90065e+06	9.23758e+06	5.38997e+06	5.67099e+06	7.44301e+06	8.22351e+06	1.026e+07	8.63971e+06
97	155.107	155.107	155.107	155.107	61.8178	60.7307	62.9262	1.0303	1.03	155.107_1.03	2.24986e+07	1.2621e+07	9.6529e+06	6.70371e+06	1.91415e+07	1.14537e+07	9.32086e+06	7.94676e+06	6.45656e+06	1.74639e+07	1.09171e+07	9.0732e+06	6.32753e+06	1.50515e+07	1.04187e+07	8.33903e+06	7.51414e+06	6.46563e+06
98	157.084	157.084	157.083	157.085	58.9981	56.4948	61.6017	0.983302	0.983	157.084_0.983	2.65462e+07	2.0335e+07	1.18468e+07	7.65404e+06	2.59657e+07	1.58003e+07	1.03703e+07	7.703e+06	8.93577e+06	2.13553e+07	1.69982e+07	9.41032e+06	7.65297e+06	1.80818e+07	1.27079e+07	8.53323e+06	9.0503e+06	7.44741e+06
99	157.083	157.083	157.083	157.084	108.861	104.264	112.987	1.81435	1.814	157.083_1.814	2.05312e+07	1.58014e+07	9.54382e+06	7.82934e+06	1.7488e+07	1.13874e+07	7.92375e+06	7.14136e+06	5.97912e+06	1.5127e+07	1.21457e+07	9.49226e+06	6.72621e+06	2.01142e+07	1.24613e+07	1.01073e+07	7.56547e+06	7.28778e+06
100	157.993	157.993	157.993	158.014	59.5286	57.1735	60.3431	0.992143	0.992	157.993_0.992	3.18336e+07	4.19945e+07	6.77377e+07	5.87427e+07	5.51808e+07	4.27073e+07	4.51378e+07	4.75394e+07	3.78121e+07	5.87313e+07	6.41437e+07	4.8675e+07	5.31761e+07	6.4753e+07	6.33739e+07	6.21836e+07	5.38143e+07	4.94946e+07
101	158.154	158.154	158.151	158.154	372.738	371.778	373.445	6.2123	6.212	158.154_6.212	6.73617e+06	3.88169e+06	3.41887e+06	3.56793e+06	4.76703e+06	3.57909e+06	3.25388e+06	3.34109e+06	2.99213e+06	4.46827e+06	3.31831e+06	3.3911e+06	2.98918e+06	4.39232e+06	3.40354e+06	3.2798e+06	3.09308e+06	3.34099e+06
102	159.103	159.103	158.961	159.11	63.3769	49.3938	102.597	1.05628	1.056	159.103_1.056	7.35354e+07	5.79844e+06	4.69297e+06	2.32042e+06	6.92817e+07	3.76538e+06	3.5135e+06	3.30358e+06	3.25852e+06	7.95058e+07	4.72352e+06	2.96536e+06	3.75279e+06	4.48919e+06	3.55121e+06	4.52241e+06	3.98626e+06	3.79224e+06
103	159.105	159.105	159.104	159.106	151.339	149.54	151.653	2.52231	2.522	159.105_2.522	2.40623e+06	1.6247e+06	1.47411e+06	1.30971e+06	1.81699e+06	1.72322e+06	1.31957e+06	1.52633e+06	1.04706e+06	1.77177e+06	1.53888e+06	1.61211e+06	1.40222e+06	1.69808e+06	1.50913e+06	1.64465e+06	1.5498e+06	1.30592e+06
104	160.07	160.07	159.969	160.127	67.2529	57.8895	78.2024	1.12088	1.121	160.07_1.121	3.94473e+08	4.06768e+08	4.3702e+08	4.90841e+08	5.61906e+08	7.73013e+08	6.00367e+08	7.58176e+08	5.13485e+08	1.02563e+09	5.35815e+08	7.09968e+08	6.25096e+08	4.36101e+08	9.81504e+08	6.06519e+08	7.86939e+08	1.10121e+09
105	161.128	161.128	161.079	161.134	76.9937	60.9442	79.0096	1.28323	1.283	161.128_1.283	3.18034e+07	3.24942e+07	3.49273e+07	4.03257e+07	4.74416e+07	6.597e+07	4.98785e+07	6.27856e+07	4.224e+07	8.53389e+07	4.39024e+07	5.78801e+07	5.145e+07	3.60028e+07	8.19073e+07	5.01017e+07	6.50135e+07	9.27348e+07
106	161.101	161.101	161.09	161.106	108.567	107.627	112.442	1.80944	1.809	161.101_1.809	9.31756e+06	1.14038e+07	1.15495e+07	1.20258e+07	2.7992e+07	2.90065e+07	2.39261e+07	2.87436e+07	1.83294e+07	3.82851e+07	1.15761e+07	1.2589e+07	2.05013e+07	1.05621e+07	1.13885e+07	1.25607e+07	1.2244e+07	1.19381e+07
107	162.007	162.007	162.007	162.007	61.3557	60.563	61.9794	1.02259	1.023	162.007_1.023	5.78479e+07	6.3581e+07	6.582e+07	6.35095e+07	6.25729e+07	6.61357e+07	6.72643e+07	7.11125e+07	6.18379e+07	6.35545e+07	6.14938e+07	7.00835e+07	6.32517e+07	6.39789e+07	6.44305e+07	7.11236e+07	6.83604e+07	6.33646e+07
108	162.108	162.108	162.091	162.11	109.748	107.502	111.404	1.82914	1.829	162.108_1.829	537964	345052	271812	251658	2.87422e+06	2.25326e+06	1.71383e+06	2.76161e+06	1.13316e+06	4.22185e+06	329405	407239	2.01732e+06	404093	349891	297424	229776	261763
109	163.13	163.13	163.097	163.133	59.8463	57.0163	77.8327	0.997438	0.997	163.13_0.997	1.81722e+07	1.10586e+07	8.388e+06	7.27281e+06	2.32118e+07	1.04921e+07	7.75157e+06	8.03181e+06	6.67238e+06	1.39358e+07	1.08604e+07	9.86474e+06	9.12356e+06	1.38392e+07	1.08437e+07	8.91909e+06	9.85909e+06	1.24226e+07
110	163.96	163.96	163.94	164.092	56.3654	51.6684	59.6229	0.939424	0.939	163.96_0.939	2.65701e+06	3.0152e+06	3.42218e+06	4.01458e+06	2.49793e+06	2.87717e+06	3.52224e+06	3.76137e+06	4.34625e+06	2.40077e+06	2.97819e+06	3.6313e+06	4.30628e+06	2.93413e+06	3.63239e+06	3.72882e+06	3.64887e+06	4.50656e+06
111	164.035	164.035	164.025	164.062	102.679	100.582	105.468	1.71131	1.711	164.035_1.711	2.81538e+06	1.98636e+06	2.98064e+06	2.90311e+06	3.45596e+06	9.15527e+06	3.79581e+06	5.37182e+06	2.78875e+06	9.05128e+06	2.21295e+06	3.68072e+06	6.01261e+06	2.05512e+06	2.19204e+06	4.03268e+06	3.7547e+06	4.22715e+06
112	164.132	164.132	164.094	164.139	179.318	178.86	197.361	2.98863	2.989	164.132_2.989	4.87597e+06	2.21969e+06	2.05228e+06	1.96341e+06	3.5145e+06	1.95368e+06	1.63377e+06	2.04446e+06	1.27227e+06	3.37111e+06	2.99547e+06	3.86572e+06	3.36563e+06	3.09623e+06	3.20693e+06	2.87535e+06	3.67732e+06	3.48205e+06
113	165.038	165.038	165.029	165.052	199.379	198.454	200.263	3.32299	3.323	165.038_3.323	274411	361523	406100	390813	758396	1.64314e+06	790552	1.44997e+06	778535	1.61767e+06	398848	357066	1.49024e+06	375516	364065	398350	256917	419678
114	165.067	165.067	164.935	165.089	50.4109	46.588	62.2466	0.840182	0.84	165.067_0.84	7.11888e+06	4.38819e+06	3.79331e+06	3.29928e+06	5.74292e+06	1.30779e+06	1.27772e+06	3.82771e+06	2.83865e+06	8.97861e+06	4.17563e+06	4.1376e+06	3.03058e+06	8.62313e+06	6.07502e+06	3.8985e+06	3.47259e+06	3.24299e+06
115	165.055	165.055	165.025	165.092	152.19	150.612	175.699	2.53651	2.537	165.055_2.537	960753	2.46424e+06	2.04442e+06	1.60355e+06	987396	2.15346e+06	1.566e+06	1.73909e+06	1.22915e+06	1.30537e+06	2.26435e+06	1.3773e+06	1.04704e+06	2.96164e+06	1.11857e+06	1.29193e+06	1.4328e+06	1.51485e+06
116	166.05	166.05	166.049	166.051	159.68	156.418	160.665	2.66134	2.661	166.05_2.661	1.44252e+08	8.18944e+07	1.15184e+08	1.29764e+08	1.23268e+08	1.36521e+08	1.02082e+08	1.57973e+08	7.39597e+07	2.65153e+08	1.17118e+08	1.9878e+08	1.26834e+08	1.19084e+08	1.64836e+08	1.55318e+08	1.98742e+08	1.82618e+08
117	166.05	166.05	166.047	166.051	199.823	198.655	202.57	3.33038	3.33	166.05_3.33	1.18771e+07	1.04688e+07	1.91801e+07	3.53795e+07	1.18606e+08	3.05478e+08	1.24698e+08	2.59913e+08	1.16568e+08	3.14261e+08	1.85542e+07	2.88709e+07	2.44542e+08	1.01084e+07	1.80871e+07	2.42238e+07	2.29722e+07	5.94419e+07
118	166.086	166.086	166.086	166.087	72.8943	69.8758	73.4886	1.21491	1.215	166.086_1.215	1.03936e+08	5.48168e+07	7.40767e+07	9.08191e+07	1.23245e+08	1.57031e+08	1.11909e+08	1.62649e+08	9.27273e+07	1.33557e+08	7.66953e+07	1.20889e+08	1.21462e+08	7.75276e+07	9.88002e+07	1.24774e+08	1.45527e+08	1.80756e+08
119	167.095	167.095	167.09	167.106	71.5412	64.8715	72.7344	1.19235	1.192	167.095_1.192	2.69833e+07	1.38891e+07	1.21166e+07	1.08213e+07	2.34916e+07	1.99228e+07	1.51125e+07	1.77237e+07	1.12888e+07	2.25935e+07	1.34497e+07	1.4746e+07	1.36838e+07	1.71096e+07	1.43851e+07	1.50983e+07	1.59246e+07	1.87442e+07
120	167.057	167.057	167.055	167.076	159.181	156.561	159.934	2.65302	2.653	167.057_2.653	1.68327e+07	8.67034e+06	1.07342e+07	1.13199e+07	1.15086e+07	1.11623e+07	8.47798e+06	1.26788e+07	6.31347e+06	2.41785e+07	1.08431e+07	1.71817e+07	1.03682e+07	1.2522e+07	1.42722e+07	1.33716e+07	1.6855e+07	1.60404e+07
121	167.06	167.06	167.054	167.074	198.877	198.391	201.323	3.31462	3.315	167.06_3.315	8.16468e+06	4.15074e+06	3.65617e+06	4.08295e+06	1.35832e+07	2.6839e+07	1.13367e+07	2.16991e+07	1.06366e+07	2.9957e+07	3.93917e+06	4.30102e+06	2.15437e+07	4.93635e+06	3.69253e+06	4.02866e+06	3.18315e+06	5.37416e+06
122	168.123	168.123	167.948	168.123	68.7764	57.9242	70.879	1.14627	1.146	168.123_1.146	1.26417e+07	6.7169e+06	6.54105e+06	3.35783e+06	1.24821e+07	742065	5.6585e+06	599124	3.35169e+06	9.15467e+06	5.69843e+06	875631	633529	1.01868e+07	728363	5.44527e+06	685666	608977
123	168.078	168.078	168.055	168.095	110.071	109.125	111.127	1.83452	1.835	168.078_1.835	1.44161e+07	1.02623e+07	7.32796e+06	5.97154e+06	1.13688e+07	1.39786e+07	7.24503e+06	1.02703e+07	5.13636e+06	1.49503e+07	8.68999e+06	9.95143e+06	1.38007e+07	8.7643e+06	1.06866e+07	1.19204e+07	9.93223e+06	1.15637e+07
124	169.097	169.097	169.092	169.108	62.4513	61.4641	64.0216	1.04086	1.041	169.097_1.041	1.9042e+07	1.10338e+07	7.86756e+06	5.34514e+06	1.69015e+07	8.9408e+06	7.117e+06	6.33999e+06	5.24294e+06	1.34586e+07	9.15816e+06	6.26905e+06	5.38473e+06	1.26625e+07	7.84296e+06	6.70016e+06	5.2068e+06	4.34158e+06
125	169.061	169.061	169.048	169.067	108.191	107.103	109.458	1.80318	1.803	169.061_1.803	9.55222e+06	5.14061e+06	5.13936e+06	4.29911e+06	7.98803e+06	6.62148e+06	5.56693e+06	6.25971e+06	4.64514e+06	1.06623e+07	5.73863e+06	6.79338e+06	4.42994e+06	6.25425e+06	5.84791e+06	4.85832e+06	5.94288e+06	1.01659e+07
126	170.06	170.06	170.059	170.062	446.441	445.941	446.88	7.44068	7.441	170.06_7.441	2.67359e+06	6.6249e+06	5.6354e+06	3.40528e+06	5.14663e+06	3.89908e+06	3.27922e+06	2.52035e+06	3.11063e+06	2.75231e+06	2.74728e+06	6.53893e+06	4.43097e+06	6.12312e+06	4.75379e+06	3.72734e+06	3.11756e+06	2.3685e+06
127	173.054	173.054	172.999	173.136	61.5068	52.5035	71.3893	1.02511	1.025	173.054_1.025	2.92964e+07	4.27908e+07	4.83425e+07	3.57423e+07	5.79876e+07	4.1679e+07	4.62879e+07	3.88759e+07	3.55382e+07	8.43278e+07	3.11891e+07	4.36427e+07	3.63654e+07	5.4945e+07	3.87522e+07	5.14757e+07	3.92619e+07	3.70891e+07
128	174.153	174.153	174.147	174.158	73.9868	71.3621	96.9812	1.23311	1.233	174.153_1.233	4.3571e+07	2.32461e+07	3.76775e+07	3.17629e+07	5.29467e+07	3.90709e+07	4.31356e+07	4.65607e+07	3.46718e+07	6.34912e+07	4.45396e+07	4.62011e+07	3.4568e+07	3.91934e+07	4.75724e+07	3.80324e+07	3.99181e+07	3.66e+07
129	175.125	175.125	175.087	175.157	73.0519	53.7714	102.066	1.21753	1.218	175.125_1.218	7.08035e+06	3.38041e+06	5.02101e+06	4.00167e+06	7.33452e+06	5.61161e+06	5.38868e+06	5.18336e+06	2.6043e+06	7.93306e+06	5.47035e+06	5.33097e+06	2.70459e+06	5.54363e+06	5.91533e+06	4.56593e+06	3.07768e+06	3.89691e+06
130	175.145	175.145	175.139	175.147	244.393	238.506	247.18	4.07322	4.073	175.145_4.073	2.06698e+06	1.15678e+06	1.12858e+06	1.15164e+06	2.17232e+06	2.03353e+06	1.8014e+06	2.48314e+06	1.65709e+06	2.28353e+06	1.32513e+06	1.67892e+06	1.83579e+06	1.39898e+06	1.26542e+06	1.26041e+06	1.66657e+06	1.50487e+06
131	176.002	176.002	175.99	176.107	58.2548	54.3174	61.368	0.970913	0.971	176.002_0.971	4.20126e+06	3.67095e+06	3.7714e+06	3.60292e+06	5.58654e+06	4.40707e+06	5.0385e+06	4.21797e+06	3.90321e+06	5.24555e+06	3.65188e+06	3.94337e+06	3.75746e+06	3.66928e+06	3.70496e+06	4.06749e+06	3.96777e+06	3.61908e+06
132	176.164	176.164	176.164	176.166	119.108	117.853	120.442	1.98513	1.985	176.164_1.985	404632	403445	426312	400409	371300	264342	362088	276514	361555	356546	454984	440069	303700	454570	439707	403933	395132	405522
133	177.036	177.036	177.014	177.055	130.438	129.566	133.237	2.17397	2.174	177.036_2.174	1.56761e+08	1.35285e+08	1.19623e+08	1.68336e+08	1.5605e+08	1.77108e+08	1.60177e+08	2.22055e+08	1.63074e+08	1.80537e+08	1.4253e+08	2.06169e+08	1.89425e+08	1.42542e+08	1.62505e+08	1.58745e+08	1.8183e+08	2.37236e+08
134	177.055	177.055	177.054	177.055	173.036	170.197	177.268	2.88394	2.884	177.055_2.884	4.10612e+07	2.2841e+07	2.33511e+07	2.98795e+07	2.9398e+07	3.14289e+07	3.18955e+07	4.19145e+07	3.29322e+07	3.65447e+07	2.30395e+07	4.12206e+07	3.13283e+07	2.9567e+07	2.96967e+07	3.57463e+07	4.32335e+07	4.83187e+07
135	177.164	177.164	177.164	177.165	368.681	367.894	369.955	6.14468	6.145	177.164_6.145	954227	821807	679258	570321	875326	763916	592755	654051	580421	758649	655525	614078	637688	814196	645643	594104	589932	551638
136	176.972	176.972	176.972	177.099	60.2813	58.1002	82.8499	1.00469	1.005	176.972_1.005	1.53145e+08	1.47169e+08	1.65627e+08	2.2317e+08	3.40987e+08	2.17252e+08	2.70828e+08	2.56322e+08	3.54131e+08	6.06406e+08	1.52978e+08	1.89698e+08	3.15084e+08	1.47835e+08	1.57438e+08	1.6367e+08	1.87183e+08	2.76661e+08
137	177.98	177.98	177.98	178.051	60.016	58.6728	79.9274	1.00027	1	177.98_1	4.88947e+07	5.79903e+07	5.95904e+07	6.08238e+07	8.30841e+07	7.01108e+07	7.93785e+07	8.27323e+07	6.54475e+07	1.0694e+08	5.73781e+07	6.65494e+07	6.1339e+07	5.53233e+07	5.93935e+07	6.6819e+07	6.79036e+07	5.97864e+07
138	178.051	178.051	178.045	178.061	157.615	126.771	160.607	2.62691	2.627	178.051_2.627	8.48103e+07	4.36008e+07	8.12005e+07	8.38771e+07	9.36818e+07	3.42878e+08	7.79363e+07	1.26319e+08	5.69832e+07	2.32288e+08	7.08243e+07	1.30381e+08	9.97951e+07	6.58384e+07	7.20331e+07	1.13577e+08	1.22987e+08	1.26406e+08
139	179.078	179.078	179.061	179.122	58.6107	53.3093	60.809	0.976844	0.977	179.078_0.977	2.13884e+07	2.34988e+07	2.47803e+07	3.06699e+07	2.21161e+07	2.42355e+07	2.57097e+07	3.36187e+07	3.09854e+07	2.34037e+07	2.41535e+07	3.24892e+07	2.99828e+07	2.30421e+07	2.55396e+07	3.10939e+07	3.35894e+07	2.99303e+07
140	179.057	179.057	179.054	179.059	156.38	155.431	158.053	2.60633	2.606	179.057_2.606	1.26555e+07	1.15309e+07	1.52e+07	1.77514e+07	1.37434e+07	3.86697e+07	1.44224e+07	2.08401e+07	1.50886e+07	2.65082e+07	1.39016e+07	2.05163e+07	1.86812e+07	1.26004e+07	1.38308e+07	1.9668e+07	2.02644e+07	2.00107e+07
141	180.101	180.101	180.087	180.119	116.811	100.914	119.138	1.94685	1.947	180.101_1.947	5.2185e+06	3.52751e+06	2.99701e+06	2.98556e+06	4.30314e+06	3.48997e+06	3.41501e+06	3.31224e+06	2.62656e+06	4.16282e+06	3.22626e+06	3.78411e+06	2.84357e+06	7.33545e+06	3.46252e+06	3.3591e+06	3.77827e+06	3.85136e+06
142	180.159	180.159	180.151	180.159	59.7431	57.7584	62.1766	0.995718	0.996	180.159_0.996	4.17039e+06	4.06847e+06	2.85719e+06	1.81841e+06	4.67538e+06	3.89119e+06	2.51194e+06	1.97762e+06	2.04675e+06	3.77303e+06	4.02142e+06	2.46254e+06	2.5334e+06	3.45187e+06	3.17916e+06	2.20426e+06	1.99634e+06	2.50663e+06
143	180.068	180.068	180.066	180.071	202.506	201.426	202.986	3.3751	3.375	180.068_3.375	1.95889e+06	1.46919e+06	1.38109e+06	1.04079e+06	2.04065e+06	4.18819e+06	1.82802e+06	3.24981e+06	1.78139e+06	4.1338e+06	1.39767e+06	1.2915e+06	3.72985e+06	1.51599e+06	1.35803e+06	1.31913e+06	1.06167e+06	1.1211e+06
144	181.055	181.055	181.033	181.088	59.5368	49.9304	61.1855	0.99228	0.992	181.055_0.992	2.68564e+07	2.56444e+07	2.28372e+07	3.63739e+07	2.18486e+07	2.45309e+07	2.39809e+07	3.24696e+07	3.02712e+07	2.32626e+07	2.28538e+07	3.20427e+07	3.16235e+07	2.12202e+07	2.8044e+07	3.10135e+07	3.82083e+07	3.05986e+07
145	181.097	181.097	181.09	181.114	181.781	181.562	182.075	3.02969	3.03	181.097_3.03	1.4002e+07	9.91854e+06	9.78137e+06	1.18506e+07	1.02371e+07	9.64748e+06	9.69767e+06	1.24854e+07	1.15384e+07	1.03955e+07	8.92293e+06	1.15335e+07	1.11203e+07	1.00924e+07	1.03e+07	1.18193e+07	1.31465e+07	1.1954e+07
146	182.081	182.081	182.077	182.101	47.0538	44.0459	50.344	0.78423	0.784	182.081_0.784	8.47888e+06	5.70419e+06	6.38364e+06	7.5241e+06	6.20036e+06	6.86765e+06	5.99307e+06	7.90571e+06	4.90368e+06	8.3549e+06	6.61051e+06	8.70344e+06	7.5666e+06	7.76575e+06	8.17869e+06	1.24318e+07	1.1098e+07	1.14154e+07
147	182.118	182.118	182.102	182.132	78.4733	74.5293	80.5127	1.30789	1.308	182.118_1.308	4.66286e+06	6.87063e+06	7.47741e+06	6.94099e+06	8.92342e+06	1.29271e+07	9.94427e+06	1.15235e+07	7.15878e+06	1.66429e+07	8.75542e+06	1.16958e+07	9.08404e+06	7.91401e+06	1.65356e+07	9.15063e+06	1.2626e+07	1.45738e+07
148	183.103	183.103	183.1	183.175	64.3703	51.1737	67.1091	1.07284	1.073	183.103_1.073	2.04191e+07	1.24526e+07	9.65557e+06	6.45963e+06	1.75526e+07	1.20646e+07	9.39878e+06	7.39239e+06	6.103e+06	1.55973e+07	1.06831e+07	8.65044e+06	5.58616e+06	1.42879e+07	9.78974e+06	7.98452e+06	7.32843e+06	6.1881e+06
149	184.073	184.073	184.073	184.073	47.1014	46.5049	50.1873	0.785023	0.785	184.073_0.785	3.81609e+07	4.40336e+07	3.9395e+07	3.28074e+07	3.67384e+07	2.88105e+07	2.52961e+07	3.2271e+07	1.85577e+07	3.86095e+07	3.46117e+07	3.30366e+07	2.54082e+07	4.6454e+07	3.94654e+07	3.23516e+07	3.17279e+07	3.28671e+07
150	185.131	185.131	185.116	185.138	55.299	51.6606	62.7154	0.921649	0.922	185.131_0.922	1.47482e+07	8.74651e+06	6.19633e+06	4.41107e+06	1.1964e+07	7.07139e+06	6.11569e+06	4.80065e+06	4.06553e+06	1.11792e+07	6.85693e+06	5.98808e+06	4.12053e+06	9.18025e+06	7.14512e+06	5.45e+06	4.6545e+06	4.56748e+06
151	185.093	185.093	185.092	185.115	182.216	181.477	213.746	3.03693	3.037	185.093_3.037	6.0739e+06	2.99291e+06	2.2863e+06	1.9139e+06	4.45394e+06	3.21933e+06	2.40587e+06	2.24582e+06	1.8607e+06	4.04772e+06	2.62042e+06	2.80649e+06	2.1136e+06	5.47402e+06	2.80338e+06	2.79321e+06	2.29262e+06	2.68587e+06
152	186.062	186.062	186.047	186.077	131.449	129.446	134.098	2.19082	2.191	186.062_2.191	5.50161e+06	3.39744e+06	2.95133e+06	2.94681e+06	5.17595e+06	5.0144e+06	3.85121e+06	5.70883e+06	3.44874e+06	5.18933e+06	3.3523e+06	4.65893e+06	3.60742e+06	4.04149e+06	3.48298e+06	3.26502e+06	3.56092e+06	4.5633e+06
153	186.184	186.184	186.107	186.185	61.2073	57.8208	68.2928	1.02012	1.02	186.184_1.02	1.09236e+07	2.73711e+06	2.3381e+06	2.34357e+06	8.85048e+06	4.82875e+06	2.22202e+06	2.84459e+06	2.49614e+06	7.28976e+06	4.25521e+06	2.12204e+06	2.81392e+06	3.00069e+06	4.37999e+06	1.86595e+06	2.02028e+06	1.53355e+06
154	188.073	188.073	188.043	188.164	102.43	100.256	139.256	1.70717	1.707	188.073_1.707	1.6623e+07	7.53854e+06	7.96805e+06	9.68232e+06	1.29421e+07	1.39201e+07	9.49533e+06	2.37082e+07	9.37895e+06	1.36076e+07	6.36225e+06	9.2182e+06	1.39632e+07	1.86939e+07	1.51625e+07	1.76444e+07	1.43077e+07	1.71064e+07
155	188.103	188.103	188.051	188.164	55.4829	46.588	71.4041	0.924715	0.925	188.103_0.925	1.22041e+07	4.69845e+06	3.96036e+06	3.06046e+06	9.52192e+06	5.5073e+06	4.82412e+06	3.96001e+06	3.72989e+06	1.00366e+06	6.71742e+06	4.47694e+06	4.00707e+06	5.57478e+06	4.11368e+06	3.84962e+06	3.84661e+06	3.51459e+06
156	188.128	188.128	188.128	188.128	174.5	173.792	174.612	2.90833	2.908	188.128_2.908	6.61121e+06	3.52747e+06	2.87276e+06	2.13429e+06	5.5125e+06	3.17473e+06	2.74717e+06	2.37197e+06	2.01697e+06	6.73102e+06	3.39234e+06	2.79383e+06	2.09393e+06	4.53792e+06	3.42842e+06	2.98141e+06	2.4454e+06	2.19327e+06
157	189.159	189.159	189.154	189.16	46.5861	45.9559	50.1073	0.776434	0.776	189.159_0.776	1.59831e+07	1.05348e+07	1.02945e+07	1.20674e+07	1.52886e+07	1.75949e+07	1.67757e+07	1.74115e+07	1.27953e+07	2.22527e+07	1.64626e+07	2.20394e+07	1.41595e+07	1.49309e+07	1.67383e+07	1.9111e+07	2.59495e+07	2.12024e+07
158	189.076	189.076	189.053	189.08	102.82	101.215	103.978	1.71366	1.714	189.076_1.714	1.58255e+06	745274	825621	910362	1.26079e+06	1.40492e+06	990341	2.55194e+06	882730	1.3621e+06	657984	1.08583e+06	1.33288e+06	809927	1.56574e+06	1.90319e+06	1.54963e+06	1.66542e+06
159	190.144	190.144	190.092	190.149	62.9795	47.9844	95.8698	1.04966	1.05	190.144_1.05	1.13556e+07	7.51599e+06	6.49379e+06	5.11503e+06	1.09761e+07	8.33616e+06	7.21144e+06	6.51578e+06	4.5087e+06	1.1536e+07	7.98508e+06	7.57982e+06	5.18194e+06	9.59624e+06	7.4723e+06	6.94722e+06	6.82734e+06	5.9917e+06
160	190.968	190.968	190.967	191.179	59.1487	57.5375	67.3411	0.985812	0.986	190.968_0.986	2.18857e+06	1.92744e+07	1.70484e+07	1.56699e+07	1.63133e+07	1.94819e+06	1.70987e+06	2.4921e+06	1.54547e+07	2.29645e+06	1.83626e+07	2.07692e+07	3.91374e+06	1.19613e+06	1.61964e+07	1.99432e+07	1.87055e+07	1.39594e+07
161	191.139	191.139	191.085	191.143	254.677	234.743	262.6	4.24462	4.245	191.139_4.245	4.17827e+06	1.96188e+06	1.84168e+06	1.88117e+06	2.91586e+06	2.79793e+06	3.00438e+06	6.7581e+06	5.63969e+06	6.86271e+06	1.85408e+06	4.71351e+06	2.84746e+06	2.17868e+06	1.66453e+06	2.44588e+06	2.39579e+06	2.02661e+06
162	191.143	191.143	191.142	191.143	175.594	172.732	177.301	2.92656	2.927	191.143_2.927	2.75825e+06	1.60112e+06	1.83372e+06	2.23715e+06	2.59104e+06	2.64203e+06	2.43631e+06	3.22802e+06	2.21293e+06	3.38467e+06	2.03647e+06	3.23271e+06	2.44071e+06	1.93885e+06	1.79222e+06	2.30283e+06	3.26389e+06	2.62752e+06
163	192.102	192.102	192.094	192.162	50.6178	47.5461	54.4111	0.843629	0.844	192.102_0.844	1.70994e+06	524441	484840	2.13293e+06	1.94429e+06	1.03217e+06	1.18962e+06	1.31029e+06	1.36245e+06	831812	678261	879202	826859	1.20092e+06	872203	666563	625295	2.37007e+06
164	192.138	192.138	192.134	192.138	114.676	113.426	116.564	1.91127	1.911	192.138_1.911	5.34517e+06	4.86172e+06	4.64854e+06	4.09422e+06	5.39611e+06	4.7848e+06	4.84062e+06	4.42622e+06	4.07576e+06	4.95668e+06	4.77528e+06	4.68739e+06	4.08681e+06	4.91753e+06	4.67464e+06	4.36997e+06	4.34514e+06	3.9958e+06
165	192.704	192.704	192.701	192.71	461.911	461.014	462.925	7.69852	7.699	192.704_7.699	487643	1.12361e+06	977507	1.02418e+06	627099	627063	829162	658972	930202	509274	1.03052e+06	566281	875010	1.07652e+06	991663	1.09024e+06	1.11685e+06	396606
166	192.988	192.988	192.964	193.159	55.2808	48.2202	60.6455	0.921347	0.921	192.988_0.921	4.66668e+06	5.52492e+06	5.23959e+06	4.93591e+06	4.39247e+07	2.85775e+07	4.08108e+07	2.44789e+07	2.28772e+07	4.31727e+07	5.88061e+06	5.40997e+06	1.11839e+07	4.87469e+06	5.76122e+06	6.04505e+06	5.16408e+06	4.36234e+06
167	193.159	193.159	193.151	193.159	535.283	534.337	535.746	8.92138	8.921	193.159_8.921	1.15022e+06	837805	856911	703904	1.00154e+06	1.16119e+06	680245	996211	521888	899506	749633	771468	730343	962675	748651	769928	900018	764231
168	193.159	193.159	193.159	193.159	262.2	261.329	267.714	4.37	4.37	193.159_4.37	2.76007e+06	1.63461e+06	1.56325e+06	1.49695e+06	2.34048e+06	1.74648e+06	1.53632e+06	1.70425e+06	1.36272e+06	2.3362e+06	1.45486e+06	2.37014e+06	1.52261e+06	2.07216e+06	1.94282e+06	1.63405e+06	1.80791e+06	2.23246e+06
169	193.93	193.93	193.93	193.93	49.5866	48.8098	54.9826	0.826444	0.826	193.93_0.826	4.84047e+06	3.72468e+06	4.38372e+06	3.90355e+06	4.62846e+06	4.37985e+06	4.47958e+06	5.0423e+06	4.00568e+06	4.68009e+06	3.57176e+06	4.1109e+06	3.59352e+06	3.8426e+06	3.99731e+06	4.24375e+06	4.77713e+06	4.16161e+06
170	194.046	194.046	194.037	194.049	200.371	198.995	201.49	3.33951	3.34	194.046_3.34	1.9359e+07	1.84272e+07	2.40721e+07	3.64356e+07	1.03722e+08	2.4999e+08	1.0407e+08	2.174e+08	9.85519e+07	2.77778e+08	2.39684e+07	3.62936e+07	2.03241e+08	1.85997e+07	2.45494e+07	3.1761e+07	2.77343e+07	5.48175e+07
171	194.046	194.046	194.045	194.057	159.676	158.703	160.493	2.66126	2.661	194.046_2.661	4.46892e+08	2.52457e+08	3.56269e+08	4.00234e+08	3.62782e+08	3.99866e+08	3.05252e+08	5.00708e+08	2.39399e+08	8.69593e+08	3.59342e+08	6.14358e+08	3.7905e+08	3.91895e+08	5.13067e+08	4.73954e+08	6.08424e+08	5.47775e+08
172	194.983	194.983	194.938	195.174	60.8144	57.5551	64.0372	1.01357	1.014	194.983_1.014	2.10971e+07	2.19212e+07	2.43577e+07	3.46192e+07	2.08921e+07	2.93682e+06	2.69701e+07	955665	3.62797e+07	2.1731e+07	2.21689e+07	2.74313e+07	3.83333e+07	2.16469e+07	2.39653e+07	2.54787e+07	2.64859e+07	4.07923e+07
173	195.174	195.174	195.123	195.175	523.035	522.412	556.322	8.71725	8.717	195.174_8.717	950499	972764	797326	831493	923317	744964	771980	829259	836369	890650	747160	828637	876759	893151	807551	801817	848640	803954
174	195.051	195.051	195.02	195.076	159.445	153.283	160.533	2.65742	2.657	195.051_2.657	5.58208e+07	2.68424e+07	4.07013e+07	4.54916e+07	3.41267e+07	4.71391e+07	3.56395e+07	5.69479e+07	2.98433e+07	8.87471e+07	4.07817e+07	6.99882e+07	4.31363e+07	4.39237e+07	5.49607e+07	5.16631e+07	6.68733e+07	6.05881e+07
175	195.123	195.123	195.095	195.123	97.6968	93.2573	99.6844	1.62828	1.628	195.123_1.628	5.12339e+07	2.85704e+07	4.55987e+07	2.03726e+07	8.34514e+07	3.26877e+07	2.62972e+07	2.44764e+07	2.16719e+07	5.67878e+07	2.8931e+07	2.99492e+07	2.18064e+07	5.85467e+07	3.11187e+07	5.79959e+07	1.95084e+07	2.54938e+07
176	195.072	195.072	195.045	195.083	131.489	129.98	133.588	2.19148	2.191	195.072_2.191	4.53872e+07	3.79366e+07	2.81907e+07	3.48902e+07	3.84012e+07	3.61441e+07	3.63887e+07	4.10557e+07	3.37762e+07	4.07883e+07	3.58013e+07	4.79534e+07	3.68161e+07	3.99003e+07	4.00596e+07	3.16251e+07	4.48101e+07	5.58983e+07
177	195.18	195.18	195.179	195.18	411.109	410.199	412.087	6.85181	6.852	195.18_6.852	875504	1.35216e+06	1.11724e+06	1.00196e+06	584846	401903	394311	376250	364595	596889	1.17207e+06	642861	834087	1.3183e+06	1.04355e+06	954462	832392	513375
178	195.049	195.049	195.03	195.071	199.797	198.655	200.854	3.32996	3.33	195.049_3.33	2.5593e+07	1.48584e+07	1.19832e+07	1.07681e+07	1.03891e+07	3.19256e+07	1.69651e+07	2.4739e+07	1.54343e+07	2.61144e+07	1.31518e+07	1.08436e+07	2.44317e+07	1.76193e+07	1.2577e+07	1.02711e+07	9.28293e+06	1.1655e+07
179	196.057	196.057	196.04	196.084	157.196	156.24	157.937	2.61994	2.62	196.057_2.62	4.53392e+07	2.77841e+07	5.05252e+07	5.1843e+07	5.23677e+07	2.04769e+08	4.69884e+07	7.45397e+07	3.5614e+07	1.30061e+08	4.32982e+07	7.758e+07	6.11084e+07	3.87318e+07	4.37296e+07	6.83236e+07	7.32952e+07	7.43706e+07
180	196.154	196.154	196.127	196.155	69.9651	67.2671	98.3867	1.16609	1.166	196.154_1.166	3.91301e+06	7.5471e+06	8.26127e+06	5.11428e+06	6.8335e+06	7.62894e+06	8.61603e+06	6.28296e+06	4.5885e+06	5.72457e+06	7.66575e+06	7.16558e+06	4.97388e+06	6.55296e+06	7.80479e+06	9.37707e+06	5.47412e+06	5.6299e+06
181	196.865	196.865	196.865	196.865	889.719	888.95	890.398	14.8287	14.829	196.865_14.829	1771.12	0	0	912354	0	0	45701.1	0	1.13729e+06	11506.4	227020	79019.8	1.30323e+06	0	142232	0	633677	1.54982e+06
182	197.154	197.154	197.016	197.154	61.9941	48.7191	63.9068	1.03323	1.033	197.154_1.033	9.54208e+06	1.0668e+07	4.28046e+06	3.14063e+06	8.11294e+06	7.4264e+06	4.58776e+06	4.30995e+06	3.12169e+06	7.75901e+06	1.00549e+07	4.10246e+06	2.89589e+06	7.51602e+06	4.65324e+06	3.79715e+06	3.13574e+06	3.17564e+06
183	197.12	197.12	197.118	197.121	228.518	227.921	228.846	3.80864	3.809	197.12_3.809	6.66496e+06	5.27589e+06	5.32342e+06	4.77366e+06	5.4653e+06	5.62906e+06	4.69951e+06	5.08961e+06	3.94062e+06	5.97016e+06	5.216e+06	5.76055e+06	4.61888e+06	5.64105e+06	5.85188e+06	5.22607e+06	7.93374e+06	5.91775e+06
184	197.079	197.079	197.068	197.09	158.469	157.142	161.814	2.64116	2.641	197.079_2.641	8.5667e+06	5.47959e+06	7.29781e+06	7.17923e+06	7.97066e+06	2.20132e+07	6.67422e+06	9.77855e+06	5.55858e+06	1.54875e+07	6.66566e+06	1.05889e+07	8.25532e+06	6.97672e+06	7.02178e+06	9.45311e+06	9.71964e+06	1.0622e+07
185	198.075	198.075	198.052	198.103	53.5132	47.7671	60.4792	0.891887	0.892	198.075_0.892	5.75929e+06	3.07343e+06	5.37912e+06	9.56251e+06	6.51614e+06	4.56848e+06	4.57476e+06	3.21428e+06	2.99033e+06	3.25918e+06	9.20739e+06	5.80668e+06	6.89827e+06	4.16057e+06	5.06774e+06	2.73786e+06	7.87867e+06	4.13439e+06
186	198.149	198.149	198.146	198.15	268.379	267.903	268.83	4.47299	4.473	198.149_4.473	1.19201e+06	600492	556605	410750	1.07361e+06	711147	587897	569947	445932	2.04557e+06	625879	639013	535384	872646	870088	1.01274e+06	483630	618870
187	198.102	198.102	198.082	198.15	104.6	101.75	126.707	1.74334	1.743	198.102_1.743	1.4684e+06	844642	674182	414269	1.1751e+06	2.89469e+06	596654	425622	327484	998801	798882	594084	366174	1.03382e+06	807410	523328	520176	379152
188	198.185	198.185	198.185	198.186	779.681	778.69	782.205	12.9947	12.995	198.185_12.995	192313	137311	104467	160096	907259	197566	107643	343970	395241	973173	310211	153598	144676	523180	1.04362e+06	2.378e+06	164731	298173
189	198.862	198.862	198.862	198.862	890.389	888.682	891.672	14.8398	14.84	198.862_14.84	5523.99	0	0	802950	0	0	58424.8	0	1.05037e+06	19540.9	176173	62654.6	1.2308e+06	31706.3	140488	0	552175	1.50115e+06
190	199.003	199.003	199.001	199.133	59.8652	58.9923	65.68	0.997754	0.998	199.003_0.998	1.07843e+07	1.52508e+07	1.44557e+07	1.77693e+07	1.08016e+07	1.39577e+07	1.44564e+07	1.66862e+07	1.56417e+07	1.22231e+07	1.68896e+07	1.65266e+07	1.93127e+07	1.28503e+07	1.42191e+07	1.69122e+07	1.79092e+07	1.48903e+07
191	199.045	199.045	199.035	199.104	121.398	119.546	122.074	2.0233	2.023	199.045_2.023	1.04358e+07	6.70848e+06	7.79526e+06	7.9549e+06	8.16381e+06	9.30473e+06	8.68483e+06	1.09224e+07	8.21141e+06	1.04284e+07	7.99391e+06	1.08555e+07	9.63407e+06	7.51e+06	7.82533e+06	9.95338e+06	1.06041e+07	1.10902e+07
192	200.23	200.23	200.223	200.237	452.396	451.491	478.042	7.53993	7.54	200.23_7.54	3.11553e+06	2.44343e+06	2.77836e+06	8.2372e+06	3.74569e+06	9.08789e+06	3.23691e+06	4.7113e+06	3.37701e+06	4.41212e+06	3.7435e+06	4.67892e+06	6.97127e+06	4.49358e+06	4.12387e+07	3.97179e+06	2.89493e+06	4.61513e+06
193	201.146	201.146	201.122	201.164	279.321	278.692	279.772	4.65535	4.655	201.146_4.655	1.05541e+07	6.22751e+06	4.26829e+06	4.28102e+06	6.40561e+06	5.57423e+06	5.03102e+06	5.3156e+06	4.50006e+06	7.5411e+06	4.25974e+06	5.73601e+06	5.21227e+06	6.14275e+06	5.27414e+06	6.75103e+06	5.91591e+06	6.3908e+06
194	200.996	200.996	200.996	201.15	59.8396	58.5899	62.7154	0.997326	0.997	200.996_0.997	2.07301e+08	2.64507e+08	2.58764e+08	2.93008e+08	2.13493e+08	2.57884e+08	2.45953e+08	3.15312e+08	2.72483e+08	2.44991e+08	2.7075e+08	3.03632e+08	3.18136e+08	2.42749e+08	2.6891e+08	3.15816e+08	3.13236e+08	2.69361e+08
195	201.23	201.23	201.226	201.231	155.008	153.203	158.076	2.58347	2.583	201.23_2.583	721438	1.57145e+06	959984	485925	703574	647761	736087	293314	442069	746880	931045	910340	370889	1.25077e+06	727519	753018	566236	473881
196	202.144	202.144	202.14	202.18	65.5354	62.897	68.4456	1.09226	1.092	202.144_1.092	1.78394e+07	7.09345e+06	1.40032e+06	1.03369e+06	1.04768e+07	1.63874e+06	5.8269e+06	4.6429e+06	1.01404e+06	1.48045e+07	5.58128e+06	1.3233e+06	1.20414e+06	9.2382e+06	5.18115e+06	3.64264e+06	3.88921e+06	2.83288e+06
197	202.168	202.168	202.158	202.169	279.828	279.512	280.145	4.6638	4.664	202.168_4.664	1.20957e+06	797418	517596	579604	714485	717152	657932	740796	631869	977010	485558	858017	692786	738397	644180	904302	854092	1.24784e+06
198	202.102	202.102	202.092	202.11	170.275	169.544	172.348	2.83792	2.838	202.102_2.838	4.71128e+06	2.25199e+06	1.81884e+06	1.27905e+06	3.68928e+06	1.97722e+06	1.59379e+06	1.24725e+06	976505	3.32673e+06	1.99668e+06	1.77936e+06	956291	2.85632e+06	1.92362e+06	1.4089e+06	1.48567e+06	1.26721e+06
199	202.18	202.18	202.18	202.181	221.254	220.754	222.008	3.68756	3.688	202.18_3.688	1.00002e+06	587502	580365	490424	796369	689437	657098	556959	475165	852780	703958	713449	460437	732241	664648	610254	579977	741659
200	202.106	202.106	202.1	202.116	137.923	136.856	139.272	2.29872	2.299	202.106_2.299	4.92977e+06	2.3401e+06	1.88252e+06	1.20976e+06	3.58239e+06	3.14078e+06	1.96139e+06	1.71543e+06	1.23066e+06	2.97315e+06	2.19263e+06	1.64942e+06	1.28383e+06	3.01539e+06	2.08009e+06	1.59977e+06	1.40734e+06	1.12966e+06
201	202.213	202.213	202.205	202.217	387.614	387.189	387.998	6.46024	6.46	202.213_6.46	626274	622240	389120	2.30757e+06	1.07932e+06	2.40889e+06	426541	464203	250983	990071	587992	427839	1.64968e+06	780091	2.27816e+07	367125	315930	336526
202	202.686	202.686	202.685	202.686	312.698	312.097	312.932	5.21164	5.212	202.686_5.212	340367	611129	407498	301660	93530.1	88302.2	115939	108437	118236	138820	331569	457775	268190	286187	407235	665490	600637	793660
203	203.034	203.034	203.033	203.048	61.2447	59.2828	62.4142	1.02074	1.021	203.034_1.021	3.52933e+07	4.74784e+07	4.88746e+07	5.69644e+07	4.34713e+07	4.67665e+07	4.95013e+07	6.70795e+07	5.32685e+07	4.41181e+07	4.82689e+07	6.15939e+07	5.38409e+07	4.45475e+07	4.86951e+07	6.29825e+07	6.4309e+07	5.42768e+07
204	203.12	203.12	203.084	203.124	235.853	235.663	236.172	3.93088	3.931	203.12_3.931	789345	248983	282392	231993	1.0671e+06	682941	683511	981791	406713	910278	360709	994936	713840	302493	212868	558331	403161	766044
205	203.18	203.18	203.167	203.223	98.4051	94.1049	101.67	1.64008	1.64	203.18_1.64	2.97445e+06	2.10307e+06	2.01493e+06	2.20902e+06	3.98295e+06	2.18473e+06	3.12042e+06	2.37828e+06	2.00572e+06	3.32792e+06	2.44154e+06	3.37452e+06	2.60003e+06	2.38049e+06	2.47232e+06	2.62527e+06	3.02133e+06	2.83266e+06
206	203.693	203.693	203.693	203.693	411.196	409.888	411.821	6.85326	6.853	203.693_6.853	5.53374e+06	1.21045e+07	1.06101e+07	9.79376e+06	3.83103e+06	2.62897e+06	3.83741e+06	2.59471e+06	3.44674e+06	3.88093e+06	1.1539e+07	5.71271e+06	8.12414e+06	1.23111e+07	9.27212e+06	8.86037e+06	7.26298e+06	5.02967e+06
207	203.934	203.934	203.934	203.934	887.635	887.357	887.846	14.7939	14.794	203.934_14.794	1.40258e+06	3.14568e+06	0	5.61527e+06	1.46177e+06	3.57573e+06	2.81075e+06	0	5.98074e+06	1.79854e+06	3.45618e+06	2.81596e+06	6.59598e+06	2.09499e+06	3.22487e+06	0	4.76411e+06	7.75963e+06
208	204.033	204.033	204.029	204.126	63.1279	54.7634	71.8562	1.05213	1.052	204.033_1.052	7.35839e+06	6.08899e+06	5.91661e+06	5.73045e+06	6.43704e+06	6.0742e+06	6.19731e+06	7.46973e+06	6.06973e+06	6.02291e+06	5.55072e+06	6.938e+06	5.36026e+06	5.93368e+06	6.24023e+06	6.72122e+06	6.49778e+06	5.70437e+06
209	204.967	204.967	204.919	204.967	59.6695	58.3632	61.1748	0.994491	0.994	204.967_0.994	4.42467e+07	5.03666e+07	5.744e+07	7.92625e+07	4.35688e+07	5.59971e+07	6.01772e+07	6.57225e+07	8.5e+07	4.88336e+07	5.23174e+07	6.59048e+07	9.06013e+07	5.11839e+07	5.439e+07	6.31545e+07	724581	9.74467e+07
210	205.097	205.097	205.032	205.098	102.432	99.9633	104.068	1.7072	1.707	205.097_1.707	1.48825e+07	7.46438e+06	9.85017e+06	1.14655e+07	1.25325e+07	1.85146e+07	1.22013e+07	6.04265e+07	1.13238e+07	1.48271e+07	6.4957e+06	1.17842e+07	1.84361e+07	8.07146e+06	2.10497e+07	2.60894e+07	2.02941e+07	2.36545e+07
211	206.027	206.027	206.014	206.078	57.1087	46.4478	62.9079	0.951812	0.952	206.027_0.952	2.80711e+06	3.52783e+06	3.98369e+06	6.66979e+06	3.03005e+06	3.36591e+06	3.86434e+06	5.08864e+06	6.09388e+06	3.11483e+06	3.68925e+06	5.02886e+06	6.35037e+06	3.54475e+06	3.6626e+06	4.21488e+06	4.22652e+06	6.35473e+06
212	206.131	206.131	206.102	206.152	118.839	93.3366	121.825	1.98066	1.981	206.131_1.981	5.88368e+06	3.475e+06	3.40303e+06	3.81365e+06	4.2873e+06	5.62275e+06	5.68024e+06	7.11756e+06	3.64227e+06	5.91627e+06	3.30114e+06	4.68122e+06	4.55642e+06	3.93516e+06	7.30024e+06	6.68738e+06	6.78898e+06	8.19498e+06
213	206.894	206.894	206.894	206.894	889.835	888.95	891.598	14.8306	14.831	206.894_14.831	28614.4	0	0	1.44898e+06	0	0	74314.4	679372	1.63741e+06	2499.22	116510	149445	1.79882e+06	6555.02	204366	0	1.06637e+06	1.95777e+06
214	207.076	207.076	207.065	207.101	164.169	160.799	167.97	2.73614	2.736	207.076_2.736	6.35897e+06	3.67882e+06	4.63313e+06	4.80976e+06	5.69294e+06	7.24091e+06	5.27043e+06	6.98363e+06	8.05357e+06	6.73563e+06	5.2697e+06	6.63827e+06	5.77441e+06	4.92352e+06	4.70602e+06	5.11011e+06	6.53773e+06	6.56965e+06
215	207.079	207.079	207.07	207.161	199.094	197.965	209.173	3.31823	3.318	207.079_3.318	2.47092e+06	1.49397e+06	1.38059e+06	1.43831e+06	3.33404e+06	5.45523e+06	2.96403e+06	4.70132e+06	2.75569e+06	6.61899e+06	1.44486e+06	2.02069e+06	3.80685e+06	1.05281e+06	1.27444e+06	1.78236e+06	1.88252e+06	1.67097e+06
216	207.138	207.138	207.123	207.138	393.295	392.999	393.743	6.55491	6.555	207.138_6.555	1.18423e+06	755898	763920	537523	1.15005e+06	1.70202e+06	707174	1.30136e+06	472570	911133	711323	549873	817620	797895	620085	656209	638220	654617
217	207.176	207.176	207.175	207.178	61.248	59.6876	64.4563	1.0208	1.021	207.176_1.021	2.67367e+06	1.60565e+06	1.17924e+06	655313	2.30654e+06	1.88379e+06	988148	727991	631164	1.90319e+06	1.43411e+06	952327	630669	1.83103e+06	1.33301e+06	955722	788854	558242
218	207.136	207.136	207.115	207.138	314.967	314.608	315.513	5.24945	5.249	207.136_5.249	1.38126e+06	858633	929323	746893	1.37532e+06	1.76931e+06	812213	1.38756e+06	650096	1.08073e+06	936778	791301	993742	883457	713788	800869	781185	947220
219	207.073	207.073	207.065	207.079	269.085	244.332	269.568	4.48475	4.485	207.073_4.485	1.57013e+06	1.06656e+06	870171	1.06689e+06	1.3894e+06	1.1742e+06	899203	1.00158e+06	778827	1.45517e+06	1.06861e+06	1.17599e+06	961355	1.24853e+06	1.05394e+06	2.43039e+06	1.11515e+06	3.41769e+06
220	207.116	207.116	207.112	207.118	95.3286	93.9301	96.9303	1.58881	1.589	207.116_1.589	2.57906e+06	1.64213e+06	1.25007e+06	987349	2.30692e+06	1.65869e+06	1.40603e+06	1.27276e+06	1.01438e+06	2.14527e+06	1.46089e+06	1.1304e+06	1.00129e+06	1.86514e+06	1.3608e+06	1.12752e+06	1.10751e+06	846216
221	208.014	208.014	208.014	208.098	61.852	60.563	64.288	1.03087	1.031	208.014_1.031	4.18425e+07	5.09397e+07	5.74019e+07	9.85501e+07	4.5419e+07	5.41585e+07	6.38331e+07	8.07285e+07	9.99532e+07	4.63077e+07	5.45655e+07	7.94992e+07	1.02898e+08	4.88773e+07	5.65628e+07	7.40722e+07	9.47468e+07	1.10796e+08
222	208.072	208.072	208.062	208.084	198.408	197.622	198.755	3.30681	3.307	208.072_3.307	1.23326e+06	901244	914141	1.14506e+06	3.19874e+06	7.69292e+06	3.33384e+06	6.40088e+06	3.09568e+06	8.0842e+06	957749	1.11689e+06	6.33267e+06	909932	860444	1.1016e+06	882541	1.70214e+06
223	208.17	208.17	208.168	208.17	776.063	775.745	778.912	12.9344	12.934	208.17_12.934	28632.2	2641.72	0	17944.2	549079	33466.2	20327	88128.4	171741	620562	120206	37133.9	7753.82	295566	780045	2.17867e+06	31585.7	76727.5
224	208.943	208.943	208.943	208.944	46.5294	45.9551	49.2353	0.77549	0.775	208.943_0.775	1.31824e+06	813771	1.04261e+06	990006	1.2038e+06	1.43459e+06	1.32952e+06	1.39834e+06	1.38494e+06	1.43857e+06	925989	955558	1.22669e+06	1.01586e+06	1.12232e+06	1.11564e+06	941910	1.32993e+06
225	209.151	209.151	209.134	209.154	165.662	159.415	167.263	2.76103	2.761	209.151_2.761	7.20023e+06	4.17466e+06	4.32587e+06	4.71892e+06	8.94249e+06	8.09664e+06	7.05438e+06	1.08462e+07	6.65503e+06	9.74616e+06	5.03312e+06	6.20907e+06	7.63788e+06	4.78403e+06	3.64876e+06	4.91026e+06	5.84388e+06	5.951e+06
226	209.134	209.134	209.112	209.137	232.236	226.493	233.478	3.8706	3.871	209.134_3.871	5.3824e+06	3.31444e+06	2.95205e+06	2.67108e+06	4.76658e+06	3.70729e+06	3.28219e+06	3.50243e+06	3.0695e+06	5.01033e+06	3.30751e+06	3.28874e+06	2.98752e+06	4.04228e+06	3.21467e+06	3.15573e+06	2.97365e+06	3.33626e+06
227	209.154	209.154	209.153	209.154	406.058	405.706	406.419	6.76764	6.768	209.154_6.768	4.47967e+06	3.22106e+06	3.13802e+06	2.90424e+06	4.07472e+06	3.18125e+06	2.95168e+06	2.88831e+06	2.83733e+06	3.73329e+06	3.08604e+06	2.9906e+06	2.8415e+06	3.59148e+06	3.02744e+06	2.8728e+06	2.84692e+06	2.83847e+06
228	209.675	209.675	209.675	209.675	177.853	177.374	178.064	2.96422	2.964	209.675_2.964	2.55214e+06	1.4234e+06	1.71273e+06	2.32415e+06	1.78761e+06	2.14657e+06	2.19056e+06	2.9061e+06	2.48156e+06	2.65363e+06	1.68755e+06	2.94212e+06	2.74004e+06	1.62601e+06	1.93952e+06	2.76449e+06	3.09785e+06	3.98322e+06
229	210.073	210.073	210.041	210.112	48.9688	47.1858	53.2457	0.816147	0.816	210.073_0.816	3.06997e+06	3.64006e+06	2.88296e+06	3.02431e+06	4.15808e+06	5.62399e+06	4.06294e+06	3.36193e+06	2.39201e+06	3.2689e+06	4.67549e+06	3.98482e+06	3.02661e+06	5.20743e+06	3.47664e+06	2.72239e+06	2.67401e+06	3.05873e+06
230	210.165	210.165	210.163	210.173	170.768	167.818	177.033	2.84614	2.846	210.165_2.846	1.7219e+06	719561	786051	763324	1.58992e+06	1.23662e+06	1.10277e+06	1.78668e+06	1.16792e+06	1.57494e+06	1.01849e+06	1.24748e+06	1.2626e+06	843613	701929	975979	1.25546e+06	1.29407e+06
231	211.137	211.137	210.936	211.169	61.9603	49.4271	63.7936	1.03267	1.033	211.137_1.033	1.19105e+07	5.75045e+06	4.37533e+06	5.42963e+06	1.07428e+07	5.76709e+06	5.27282e+06	4.77951e+06	5.36305e+06	9.92631e+06	5.05616e+06	2.52239e+06	5.43907e+06	8.85418e+06	2.28723e+06	3.79974e+06	2.54937e+06	5.6799e+06
232	211.169	211.169	211.16	211.169	262.663	240.253	267.179	4.37772	4.378	211.169_4.378	5.06589e+06	3.25692e+06	3.06424e+06	2.97746e+06	4.42602e+06	3.71975e+06	3.27559e+06	3.50129e+06	2.92927e+06	5.07144e+06	3.34625e+06	4.00973e+06	3.21137e+06	3.75837e+06	4.82436e+06	3.40047e+06	4.88628e+06	5.05685e+06
233	211.95	211.95	211.94	211.972	54.9868	53.8268	57.7445	0.916447	0.916	211.95_0.916	6.01755e+06	5.53608e+06	5.99671e+06	5.93247e+06	5.90086e+06	5.83665e+06	6.16483e+06	7.04514e+06	5.56637e+06	6.00705e+06	5.35109e+06	6.47024e+06	5.32757e+06	5.48012e+06	5.87953e+06	6.7239e+06	7.57329e+06	5.75589e+06
234	212.055	212.055	212.054	212.057	160.152	159.467	160.665	2.66921	2.669	212.055_2.669	2.00894e+08	1.25035e+08	1.79604e+08	2.04031e+08	1.68137e+08	2.01012e+08	1.51783e+08	2.51445e+08	1.21896e+08	4.13997e+08	1.79029e+08	3.09567e+08	1.91704e+08	1.88849e+08	2.54641e+08	2.3807e+08	3.06519e+08	2.75864e+08
235	212.151	212.151	212.134	212.151	98.832	95.1997	100.755	1.6472	1.647	212.151_1.647	3.00675e+06	1.79803e+06	2.29941e+06	1.10948e+06	4.25137e+06	2.13348e+06	1.46347e+06	1.59167e+06	1.18501e+06	3.03374e+06	1.92717e+06	1.89714e+06	1.09436e+06	3.12287e+06	1.93826e+06	3.01206e+06	1.11682e+06	1.29131e+06
236	212.138	212.138	212.136	212.14	595.874	595.606	596.293	9.93123	9.931	212.138_9.931	3.53763e+06	3.74135e+06	3.65788e+06	3.62535e+06	3.68748e+06	3.4541e+06	3.69842e+06	3.63032e+06	3.67889e+06	3.75193e+06	3.55022e+06	3.92827e+06	3.60226e+06	3.75354e+06	2.67971e+06	3.94312e+06	3.69509e+06	3.66322e+06
237	212.163	212.163	212.16	212.163	312.016	311.662	312.469	5.20026	5.2	212.163_5.2	1.54737e+06	745163	650540	443915	1.34403e+06	834118	627712	572637	458582	2.96702e+06	739326	663707	734245	1.07205e+06	855648	802647	598321	805272
238	212.233	212.233	212.226	212.237	474.377	473.783	474.837	7.90628	7.906	212.233_7.906	1.01176e+06	461736	264052	4.34566e+06	622461	4.55852e+06	504263	674358	455275	692164	644160	537999	2.76109e+06	494262	3.42502e+07	465608	354420	489644
239	213.064	213.064	213.059	213.095	159.713	158.799	160.238	2.66188	2.662	213.064_2.662	2.11796e+07	1.22806e+07	1.73069e+07	1.96103e+07	1.75752e+07	1.91594e+07	1.44608e+07	2.42369e+07	1.15023e+07	4.14936e+07	1.71881e+07	2.9463e+07	1.81785e+07	1.89856e+07	2.45967e+07	2.25648e+07	2.91772e+07	2.63941e+07
240	213.15	213.15	213.149	213.158	252.373	251.934	252.908	4.20622	4.206	213.15_4.206	3.71295e+06	2.19009e+06	1.83296e+06	1.411e+06	3.11098e+06	2.10141e+06	1.69468e+06	1.50256e+06	1.29894e+06	2.88131e+06	1.95551e+06	1.95518e+06	1.33405e+06	2.63714e+06	1.87905e+06	1.68752e+06	1.61867e+06	1.49718e+06
241	213.149	213.149	213.145	213.196	469.019	468.713	471.387	7.81699	7.817	213.149_7.817	7.25375e+06	4.75528e+06	4.30089e+06	5.34034e+06	5.12407e+06	5.39563e+06	4.94055e+06	6.52505e+06	5.58638e+06	5.53355e+06	4.52448e+06	7.24555e+06	5.42968e+06	5.22742e+06	9.12448e+06	6.09748e+06	6.99055e+06	9.93073e+06
242	213.18	213.18	213.167	213.185	61.9146	60.6041	63.0947	1.03191	1.032	213.18_1.032	1.15711e+07	6.29211e+06	4.78936e+06	3.40158e+06	9.73859e+06	5.83045e+06	4.87908e+06	5.84251e+06	3.2543e+06	8.37475e+06	5.36043e+06	4.7666e+06	3.27611e+06	6.92348e+06	5.42501e+06	4.2672e+06	3.90334e+06	3.18397e+06
243	213.215	213.215	213.213	213.216	374.783	374.551	375.171	6.24638	6.246	213.215_6.246	2.57697e+06	2.21773e+06	2.15586e+06	2.09165e+06	2.51269e+06	2.29577e+06	2.16803e+06	2.09736e+06	1.99526e+06	2.44626e+06	2.18948e+06	2.17084e+06	2.00733e+06	2.45053e+06	2.21739e+06	2.12598e+06	1.98932e+06	1.95917e+06
244	214.004	214.004	213.997	214.13	59.6229	55.7582	64.3336	0.993716	0.994	214.004_0.994	6.79113e+06	2.26597e+06	1.52898e+06	7.85202e+06	4.77735e+06	2.04839e+06	1.46592e+06	7.33027e+06	8.07409e+06	3.80462e+06	1.69773e+06	6.70046e+06	7.96905e+06	3.28783e+06	5.5943e+06	6.523e+06	7.61968e+06	7.47864e+06
245	214.178	214.178	214.171	214.18	237.554	236.807	238.013	3.95924	3.959	214.178_3.959	1.15051e+06	1.57539e+06	763165	1.10949e+06	1.03827e+06	721952	484568	553394	272583	943596	1.10888e+06	2.37749e+06	594899	1.40333e+06	1.23293e+06	874598	1.72288e+06	1.75444e+06
246	214.068	214.068	214.041	214.097	159.567	158.434	160.854	2.65945	2.659	214.068_2.659	2.42546e+06	1.40442e+06	1.70147e+06	1.80149e+06	1.75625e+06	1.57846e+06	1.23122e+06	1.96651e+06	958613	3.59648e+06	1.74864e+06	2.59981e+06	1.43805e+06	2.05087e+06	2.36025e+06	2.18075e+06	2.63456e+06	2.36585e+06
247	214.18	214.18	214.179	214.184	345.289	344.886	345.957	5.75481	5.755	214.18_5.755	3.81263e+06	1.13773e+06	1.18065e+06	886423	2.36795e+06	1.24134e+06	1.2471e+06	1.26837e+06	1.36676e+06	4.98337e+06	1.32206e+06	1.46795e+06	1.08759e+06	1.94155e+06	2.06665e+06	3.49995e+06	1.13672e+06	2.04522e+06
248	214.253	214.253	214.252	214.253	469.694	468.316	475.389	7.82824	7.828	214.253_7.828	5.56354e+06	4.84111e+06	5.23146e+06	6.37086e+06	6.04894e+06	7.82556e+06	5.36704e+06	6.25447e+06	5.39181e+06	7.10099e+06	6.02615e+06	6.3668e+06	6.40057e+06	7.7688e+06	2.12952e+07	5.96547e+06	5.55029e+06	6.38719e+06
249	215.062	215.062	215.016	215.165	54.0899	50.0428	66.2187	0.901498	0.901	215.062_0.901	1.02076e+07	5.52475e+06	4.03737e+06	3.2125e+06	8.89592e+06	6.37746e+06	5.34505e+06	5.90071e+06	2.83798e+06	7.90885e+06	6.58392e+06	6.58743e+06	3.35657e+06	6.90191e+06	4.10549e+06	3.56302e+06	5.81758e+06	6.26972e+06
250	215.125	215.125	215.125	215.126	153.257	150.357	155.914	2.55428	2.554	215.125_2.554	1.18828e+07	7.59892e+06	6.5337e+06	4.42162e+06	8.70907e+06	4.60056e+06	4.54255e+06	3.03254e+06	3.29369e+06	6.50167e+06	6.27017e+06	4.64092e+06	3.13911e+06	9.11868e+06	6.31593e+06	6.39163e+06	3.91722e+06	3.8699e+06
251	215.249	215.249	215.243	215.257	469.23	468.523	476.192	7.8205	7.821	215.249_7.821	1.1574e+06	739121	666584	729921	1.15105e+06	1.01637e+06	730384	900871	645074	1.15058e+06	880913	909596	838374	1.19167e+06	2.90785e+06	895202	785555	894063
252	216.159	216.159	216.086	216.16	65.3247	48.5273	68.732	1.08874	1.089	216.159_1.089	9.79455e+06	7.39536e+06	5.4435e+06	3.69302e+06	1.28487e+07	9.91949e+06	5.68442e+06	4.52762e+06	3.58273e+06	8.04158e+06	7.6736e+06	5.18664e+06	3.05469e+06	7.35177e+06	5.77175e+06	4.91831e+06	4.1682e+06	3.40476e+06
253	216.188	216.188	216.185	216.188	326.848	326.504	327.121	5.44746	5.447	216.188_5.447	2.71684e+06	868905	809631	507978	1.65236e+06	1.03085e+06	860485	885375	800079	2.77484e+06	901325	820878	769728	1.33265e+06	1.17784e+06	1.68276e+06	649195	1.11627e+06
254	216.923	216.923	216.923	216.923	889.831	888.95	890.671	14.8305	14.831	216.923_14.831	1.04004e+06	2.75618e+06	0	5.2315e+06	0	3.16183e+06	2.21962e+06	3.59541e+06	6.15005e+06	1.31744e+06	3.12731e+06	2.29629e+06	6.24724e+06	1.61584e+06	3.24594e+06	2.63983e+06	4.53942e+06	6.895e+06
255	217.107	217.107	216.996	217.16	62.9417	53.0489	67.4607	1.04903	1.049	217.107_1.049	8.6082e+07	3.19496e+07	3.20182e+07	2.19705e+07	7.06618e+07	3.61982e+07	2.74892e+07	2.24067e+07	1.06408e+07	5.79774e+07	3.27324e+07	1.12407e+07	1.15125e+07	4.743e+07	3.39228e+07	3.02791e+06	2.19599e+07	2.13951e+07
256	217.106	217.106	217.105	217.162	98.7388	96.7489	130.565	1.64565	1.646	217.106_1.646	4.09239e+07	1.41613e+07	1.89944e+07	9.69316e+06	7.98545e+07	1.52689e+07	1.1474e+07	1.22971e+07	1.14307e+07	2.59317e+07	1.35632e+07	1.48497e+07	1.05431e+07	5.39803e+07	1.50529e+07	2.74501e+07	8.85056e+06	1.17218e+07
257	218.139	218.139	218.118	218.175	61.8493	60.5088	68.0156	1.03082	1.031	218.139_1.031	8.32756e+06	4.7196e+06	3.87258e+06	4.09863e+06	4.96191e+06	3.84338e+06	3.49134e+06	1.22262e+06	3.55702e+06	2.43278e+06	4.19737e+06	4.10051e+06	3.96755e+06	5.243e+06	4.17553e+06	3.87413e+06	4.26266e+06	4.01234e+06
258	218.119	218.119	218.118	218.124	116.042	98.8157	117.83	1.93404	1.934	218.119_1.934	3.30869e+06	1.72515e+06	1.56554e+06	1.07079e+06	1.13992e+07	7.89845e+06	7.57672e+06	1.38669e+07	5.61093e+06	1.39919e+07	1.70344e+06	3.86647e+06	4.07206e+06	2.21972e+06	1.62201e+06	2.78199e+06	1.29183e+06	1.15071e+06
259	218.119	218.119	218.116	218.121	149.996	148.266	151.609	2.49993	2.5	218.119_2.5	2.41709e+06	1.33331e+06	1.14007e+06	769465	5.96998e+06	6.04668e+06	4.87198e+06	5.92912e+06	3.84747e+06	6.27096e+06	1.21939e+06	1.45076e+06	3.30274e+06	1.70974e+06	1.22714e+06	957374	914643	880122
260	218.68	218.68	218.679	218.681	178.853	178.14	179.239	2.98088	2.981	218.68_2.981	1.87363e+06	853009	1.12944e+06	1.67589e+06	1.20545e+06	1.51184e+06	1.48714e+06	1.94404e+06	1.82255e+06	1.74229e+06	1.1725e+06	2.00666e+06	1.8786e+06	1.13508e+06	1.35366e+06	2.06508e+06	2.33368e+06	2.99132e+06
261	218.92	218.92	218.92	218.92	889.935	888.79	891.297	14.8323	14.832	218.92_14.832	160416	0	0	1.65954e+06	0	853319	501478	1.08439e+06	1.9204e+06	273933	875821	485564	2.26628e+06	349564	785484	620626	1.34549e+06	2.19613e+06
262	219.005	219.005	219.001	219.007	59.5494	56.3708	60.4839	0.99249	0.992	219.005_0.992	2.29842e+07	3.09155e+07	3.16935e+07	3.75907e+07	2.70022e+07	2.85522e+07	3.14318e+07	4.07951e+07	3.09345e+07	2.59427e+07	3.15276e+07	4.02596e+07	3.38635e+07	3.09262e+07	3.19873e+07	4.15186e+07	4.12944e+07	3.44659e+07
263	219.107	219.107	219.058	219.113	223.167	220.311	227.743	3.71945	3.719	219.107_3.719	7.23326e+06	4.66768e+06	4.26003e+06	4.89736e+06	3.08433e+06	3.37937e+06	2.72977e+06	3.45782e+06	2.4894e+06	3.76958e+06	8.00198e+06	4.31474e+06	4.34556e+06	7.11888e+06	4.25876e+06	5.23892e+06	4.38357e+06	4.64982e+06
264	219.175	219.175	219.174	219.175	565.97	564.984	566.459	9.43283	9.433	219.175_9.433	1.75979e+06	1.68507e+06	1.69412e+06	1.70632e+06	1.69101e+06	1.51035e+06	1.68268e+06	1.61493e+06	1.76118e+06	1.74028e+06	1.6615e+06	1.77025e+06	1.5839e+06	1.7447e+06	566175	1.76218e+06	1.82367e+06	1.77087e+06
265	219.174	219.174	219.174	219.175	279.111	277.921	279.641	4.65184	4.652	219.174_4.652	2.43868e+06	1.65985e+06	1.31021e+06	1.49152e+06	1.60079e+06	1.56635e+06	1.45096e+06	1.69592e+06	1.54087e+06	1.89699e+06	1.24646e+06	1.71113e+06	1.65835e+06	1.58543e+06	1.46324e+06	1.96217e+06	1.86797e+06	1.98693e+06
266	219.128	219.128	219.076	219.143	169.74	164.213	171.626	2.82899	2.829	219.128_2.829	1.5899e+06	972235	1.11888e+06	1.21136e+06	6.59166e+06	1.12808e+07	4.04749e+06	1.35541e+07	3.09707e+06	1.0766e+07	1.02981e+06	2.42448e+06	3.66528e+06	1.05116e+06	1.08542e+06	1.32446e+06	1.5268e+06	1.58028e+06
267	219.194	219.194	219.192	219.195	485.466	484.983	486.381	8.0911	8.091	219.194_8.091	2.12212e+06	1.77284e+06	1.66773e+06	1.59286e+06	1.97638e+06	1.68707e+06	1.59749e+06	1.60013e+06	1.5678e+06	1.91818e+06	1.68928e+06	1.75712e+06	1.58358e+06	2.19268e+06	1.67141e+06	1.63294e+06	1.61592e+06	1.64668e+06
268	220.057	220.057	219.999	220.119	87.3431	55.9175	89.4928	1.45572	1.456	220.057_1.456	3.7582e+06	4.35546e+06	3.88347e+06	6.56391e+06	3.74309e+06	3.2023e+06	5.81044e+06	3.63249e+06	3.64756e+06	3.28004e+06	6.32579e+06	6.16972e+06	6.08216e+06	3.9346e+06	6.09266e+06	6.47661e+06	6.03288e+06	6.09942e+06
269	220.118	220.118	220.108	220.124	129.304	126.565	130.292	2.15507	2.155	220.118_2.155	672355	709793	823873	1.34409e+06	2.72891e+06	4.68356e+06	3.71963e+06	7.15135e+06	4.29753e+06	2.5314e+06	703158	957219	1.78762e+06	656526	752073	968509	1.20231e+06	1.36815e+06
270	221.056	221.056	221.041	221.166	56.4572	50.8389	61.1732	0.940953	0.941	221.056_0.941	2.04927e+06	2.03657e+06	2.43907e+06	2.82538e+06	4.24854e+06	2.25745e+06	2.7878e+06	3.23638e+06	2.50933e+06	2.65084e+06	2.46648e+06	3.21389e+06	2.94609e+06	2.44064e+06	2.02834e+06	3.0408e+06	3.35425e+06	3.04127e+06
271	222.113	222.113	222.108	222.117	64.4914	51.9674	78.9754	1.07486	1.075	222.113_1.075	3.12846e+06	2.25538e+06	2.06529e+06	1.65079e+06	2.64093e+06	2.07392e+06	2.12571e+06	1.84632e+06	1.43617e+06	2.49833e+06	2.31381e+06	2.19101e+06	1.56399e+06	2.64626e+06	2.10471e+06	2.06711e+06	2.07877e+06	1.46216e+06
272	222.09	222.09	222.084	222.153	136.837	119.213	137.791	2.28061	2.281	222.09_2.281	1.94705e+06	1.44259e+06	1.34598e+06	1.10895e+06	1.35796e+06	1.38799e+06	1.09165e+06	1.37629e+06	845257	1.66566e+06	1.5097e+06	1.71686e+06	1.07955e+06	1.67193e+06	1.58721e+06	1.53608e+06	1.56298e+06	1.80225e+06
273	223.104	223.104	222.983	223.121	61.8258	60.2922	62.7678	1.03043	1.03	223.104_1.03	6.8088e+06	4.45385e+06	3.58841e+06	2.83804e+06	6.43636e+06	4.36245e+06	3.66989e+06	3.23523e+06	3.17248e+06	5.55347e+06	3.98896e+06	3.72426e+06	3.07176e+06	4.99099e+06	3.88478e+06	2.94335e+06	3.02903e+06	3.13463e+06
274	223.078	223.078	223.063	223.087	674.158	673.618	674.775	11.236	11.236	223.078_11.236	1.68849e+06	1.45245e+06	1.64725e+06	1.53644e+06	1.37166e+06	1.32092e+06	1.13242e+06	1.58632e+06	1.56139e+06	1.40842e+06	992004	1.20542e+06	1.29542e+06	1.46368e+06	1.02706e+06	1.05413e+06	1.12195e+06	1.26957e+06
275	224.128	224.128	224.118	224.131	81.5905	75.6295	96.2612	1.35984	1.36	224.128_1.36	2.70254e+06	2.42117e+06	2.30469e+06	1.82265e+06	2.81444e+06	2.46021e+06	2.19926e+06	2.07998e+06	1.79845e+06	2.48339e+06	2.30084e+06	2.39625e+06	1.75485e+06	2.53265e+06	2.46811e+06	2.29645e+06	2.40121e+06	1.9861e+06
276	224.686	224.686	224.686	224.686	80.901	78.2717	81.8851	1.34835	1.348	224.686_1.348	1.19201e+07	1.17631e+07	4.00154e+06	3.21639e+06	2.6539e+06	5.66476e+06	1.74993e+06	3.39064e+06	515329	3.44317e+07	4.14886e+06	2.77824e+06	1.07185e+07	3.69831e+06	5.89501e+06	2.35017e+07	8.26654e+06	6.34671e+06
277	225.017	225.017	225.009	225.019	59.4651	55.6129	61.065	0.991085	0.991	225.017_0.991	2.96783e+06	4.27388e+06	4.53431e+06	4.65279e+06	3.47851e+06	4.26796e+06	4.36312e+06	8.24059e+06	4.3177e+06	3.45981e+06	4.47435e+06	5.56746e+06	4.27002e+06	3.82573e+06	4.52992e+06	5.47623e+06	5.29277e+06	4.09529e+06
278	225.091	225.091	225.061	225.116	160.185	158.398	197.437	2.66975	2.67	225.091_2.67	6.34774e+06	3.42883e+06	5.22727e+06	4.41484e+06	5.62006e+06	6.8472e+06	4.7847e+06	5.92796e+06	4.3248e+06	6.12207e+06	5.41553e+06	5.15752e+06	5.40266e+06	5.51017e+06	4.50397e+06	3.87932e+06	4.56332e+06	5.17351e+06
279	225.206	225.206	225.19	225.209	58.4625	57.709	58.9676	0.974374	0.974	225.206_0.974	8.78144e+06	6.27995e+06	4.45902e+06	2.71761e+06	6.97875e+06	4.81076e+06	3.64857e+06	3.12794e+06	2.4786e+06	1.15689e+07	4.95036e+06	3.60038e+06	3.94214e+06	5.40835e+06	4.52004e+06	7.38479e+06	3.82252e+06	2.90045e+06
280	226.18	226.18	226.123	226.18	353.46	352.701	354.373	5.891	5.891	226.18_5.891	3.03698e+06	1.17337e+06	1.36265e+06	1.25247e+06	3.19863e+06	1.95254e+06	1.55362e+06	1.7575e+06	1.59949e+06	7.11875e+06	1.36004e+06	1.82133e+06	2.62454e+06	2.24771e+06	2.51304e+06	7.91847e+06	1.59572e+06	5.52691e+06
281	226.066	226.066	226.058	226.071	198.388	197.437	198.756	3.30646	3.306	226.066_3.306	5.98029e+06	6.28357e+06	1.15252e+07	2.27861e+07	6.98037e+07	1.81802e+08	7.6022e+07	1.56561e+08	7.25384e+07	1.90745e+08	1.11575e+07	1.88787e+07	1.49888e+08	5.64374e+06	1.00443e+07	1.65135e+07	1.33312e+07	3.57793e+07
282	226.085	226.085	226.037	226.119	48.1175	47.068	51.4444	0.801959	0.802	226.085_0.802	4.92281e+06	9.68676e+06	3.70456e+06	1.86914e+07	1.6875e+06	7.54125e+06	3.75532e+06	2.08876e+06	6.149e+06	5.09478e+06	2.59578e+06	6.40502e+06	8.04934e+06	4.40643e+06	1.47511e+07	3.80217e+06	1.76651e+07	1.52406e+07
283	226.18	226.18	226.179	226.18	777.835	776.043	783.117	12.9639	12.964	226.18_12.964	754886	486849	449621	575010	4.37675e+06	837772	498473	1.60353e+06	1.61202e+06	4.66161e+06	1.57779e+06	938830	523142	2.74596e+06	5.39158e+06	1.20298e+07	784805	1.2257e+06
284	226.166	226.166	226.166	226.167	97.9131	95.9905	99.1262	1.63188	1.632	226.166_1.632	1.10194e+06	633747	1.01479e+06	397913	1.52897e+06	684447	534095	548426	414577	1.11289e+06	662246	723756	383104	1.27916e+06	730476	1.17875e+06	360564	492013
285	226.112	226.112	226.068	226.125	131.002	129.756	156.177	2.18336	2.183	226.112_2.183	2.25368e+06	2.82295e+06	2.62695e+06	2.57992e+06	1.38076e+07	1.25298e+07	9.44637e+06	9.28404e+06	5.76914e+06	7.19802e+06	2.58012e+06	2.82917e+06	5.8445e+06	2.80064e+06	2.73505e+06	2.87208e+06	2.68873e+06	2.36611e+06
286	227.014	227.014	227.014	227.034	60.8363	57.0163	61.674	1.01394	1.014	227.014_1.014	2.50253e+07	3.80844e+07	4.07183e+07	4.07359e+07	3.15876e+07	3.77541e+07	4.19273e+07	5.38256e+07	4.11739e+07	3.55508e+07	4.00153e+07	5.12937e+07	3.78447e+07	3.32998e+07	4.21866e+07	4.78738e+07	4.71622e+07	4.58613e+07
287	226.95	226.95	226.95	226.95	889.604	888.059	890.762	14.8267	14.827	226.95_14.827	695204	990724	0	1.66921e+06	0	0	811385	0	1.81383e+06	779381	1.05777e+06	0	1.8114e+06	0	1.02697e+06	0	1.36176e+06	1.91928e+06
288	227.129	227.129	227.128	227.133	241.966	241.469	244.376	4.03277	4.033	227.129_4.033	7.26832e+06	4.58694e+06	5.60079e+06	4.26785e+06	5.30154e+06	4.57703e+06	3.74693e+06	4.00232e+06	2.76895e+06	5.75094e+06	4.04292e+06	4.34074e+06	3.33423e+06	5.60852e+06	5.9337e+06	4.32774e+06	6.69249e+06	4.13281e+06
289	227.164	227.164	227.047	227.166	198.4	196.315	198.989	3.30667	3.307	227.164_3.307	5.97585e+06	3.21173e+06	3.41425e+06	3.33624e+06	9.8004e+06	2.86617e+07	8.94625e+06	2.84227e+07	8.0561e+06	2.70773e+07	3.70558e+06	5.12039e+06	2.4801e+07	4.56369e+06	3.42823e+06	3.97776e+06	4.85885e+06	4.32309e+06
290	227.132	227.132	227.127	227.167	156.954	155.219	166.601	2.6159	2.616	227.132_2.616	6.56436e+06	3.43333e+06	3.1369e+06	2.70785e+06	5.47692e+06	4.1698e+06	3.23578e+06	3.74653e+06	2.58133e+06	6.00951e+06	3.49697e+06	3.63535e+06	2.97343e+06	4.64817e+06	3.39564e+06	3.42491e+06	3.51421e+06	3.07123e+06
291	228.197	228.197	228.196	228.199	392.468	391.814	392.993	6.54114	6.541	228.197_6.541	2.39318e+07	6.50122e+06	7.36868e+06	6.44898e+06	1.53411e+07	7.92272e+06	7.97758e+06	9.97235e+06	9.34348e+06	2.63803e+07	8.43423e+06	9.35217e+06	7.52298e+06	1.06411e+07	1.42777e+07	3.67387e+07	6.88977e+06	1.43085e+07
292	228.269	228.269	228.265	228.269	534.172	532.697	555.115	8.90287	8.903	228.269_8.903	761056	733733	856771	1.07278e+06	1.1993e+06	1.67984e+06	1.01684e+06	1.49349e+06	1.02912e+06	1.31462e+06	1.13541e+06	1.56794e+06	1.13932e+06	1.11346e+06	6.50108e+06	1.26839e+06	944799	996407
293	228.196	228.196	228.195	228.196	780.355	778.67	783.273	13.0059	13.006	228.196_13.006	2.35436e+06	1.64729e+06	1.62109e+06	1.6996e+06	8.75607e+06	2.27186e+06	1.76675e+06	3.69282e+06	3.91512e+06	1.00174e+07	3.68312e+06	2.65641e+06	1.70737e+06	5.69891e+06	1.13813e+07	2.70078e+07	2.15744e+06	3.33555e+06
294	229.153	229.153	229.149	229.154	78.3691	74.4461	79.28	1.30615	1.306	229.153_1.306	6.87724e+07	5.53596e+07	6.098e+07	6.25633e+07	5.77219e+07	5.57418e+07	5.2992e+07	7.20096e+07	4.67027e+07	6.83964e+07	7.29822e+07	6.85893e+07	6.7088e+07	6.22011e+07	5.62896e+07	5.81203e+07	6.30107e+07	8.77769e+07
295	230.157	230.157	229.973	230.165	76.5264	48.5616	78.7392	1.27544	1.275	230.157_1.275	3.75461e+06	6.68761e+06	7.11273e+06	3.89595e+06	6.11112e+06	2.94483e+06	3.03213e+06	8.09553e+06	3.42261e+06	3.44927e+06	8.64766e+06	8.05129e+06	4.00112e+06	7.52553e+06	3.2714e+06	6.45983e+06	7.22429e+06	1.01531e+07
296	230.248	230.248	230.248	230.248	474.363	473.514	474.665	7.90606	7.906	230.248_7.906	2.08656e+08	7.34679e+07	4.11634e+07	9.0905e+08	9.14938e+07	9.22666e+08	9.63247e+07	1.46085e+08	9.73332e+07	1.3353e+08	1.16357e+08	1.13468e+08	6.03259e+08	8.07444e+07	7.3396e+09	9.49544e+07	7.51014e+07	1.11624e+08
297	230.89	230.89	230.89	230.891	51.5707	49.6288	53.3179	0.859511	0.86	230.89_0.86	625120	539882	654583	583816	551326	758167	870741	914242	693393	678486	496434	600724	527202	545124	675512	645873	691105	484852
298	231.047	231.047	231.044	231.049	201.387	198.995	208.603	3.35644	3.356	231.047_3.356	637462	400054	709485	875288	1.49921e+06	3.15637e+06	1.75731e+06	3.13112e+06	1.50519e+06	3.35769e+06	778242	1.46952e+06	2.80079e+06	520871	713691	1.23783e+06	1.26532e+06	1.66095e+06
299	231.046	231.046	231.032	231.05	130.834	129.723	133.93	2.18057	2.181	231.046_2.181	471068	436146	488478	716650	354539	134701	753196	1.26987e+06	820666	1.19392e+06	544558	1.69715e+06	646007	630230	469140	894743	1.14648e+06	300045
300	230.965	230.965	230.932	231.084	47.7855	46.3563	50.0042	0.796425	0.796	230.965_0.796	1.87222e+06	2.09084e+06	2.02653e+06	1.68255e+06	1.26094e+06	845797	1.53371e+06	793006	986618	1.3257e+06	2.08883e+06	1.90253e+06	1.50125e+06	2.62688e+06	1.9165e+06	1.77232e+06	1.45853e+06	1.25503e+06
301	231.076	231.076	231.047	231.126	166.934	160.167	170.425	2.78223	2.782	231.076_2.782	1.55682e+06	903320	1.66245e+06	1.62428e+06	2.35012e+06	2.49615e+06	1.81796e+06	2.61866e+06	1.49276e+06	2.88104e+06	1.29868e+06	2.38377e+06	2.15945e+06	1.39192e+06	1.57956e+06	2.33457e+06	3.177e+06	1.87057e+06
302	231.084	231.084	231.076	231.16	93.3244	74.3545	96.0281	1.55541	1.555	231.084_1.555	813946	460063	495389	1.01892e+06	3.43523e+06	1.33305e+06	577640	722441	577616	1.05856e+06	637190	890271	1.01869e+06	1.33111e+06	2.95452e+06	1.4504e+06	620060	831101
303	231.251	231.251	231.25	231.251	474.307	473.514	474.933	7.90512	7.905	231.251_7.905	3.10637e+07	1.06956e+07	5.81762e+06	1.37528e+08	1.35329e+07	1.40457e+08	1.39507e+07	2.18156e+07	1.41003e+07	1.98681e+07	1.68721e+07	1.64433e+07	9.00484e+07	1.2051e+07	1.1327e+09	1.40203e+07	1.09018e+07	1.61236e+07
304	232.134	232.134	232.016	232.155	55.7931	47.6978	66.2573	0.929885	0.93	232.134_0.93	4.11138e+06	3.56766e+06	2.89704e+06	1.79627e+06	5.21535e+06	3.01862e+06	3.65536e+06	3.9604e+06	1.62383e+06	4.94736e+06	3.14328e+06	3.91852e+06	1.79281e+06	3.76094e+06	3.22127e+06	3.8268e+06	3.88353e+06	4.38402e+06
305	232.154	232.154	232.154	232.154	128.488	128.339	129.528	2.14146	2.141	232.154_2.141	2.7236e+06	1.9063e+06	1.73877e+06	1.41925e+06	1.95484e+06	1.46301e+06	1.43716e+06	1.13729e+06	1.03768e+06	1.91449e+06	1.98667e+06	1.79844e+06	1.01793e+06	2.21989e+06	1.99569e+06	1.71005e+06	1.72329e+06	1.75931e+06
306	232.225	232.225	232.221	232.226	321.722	320.901	322.285	5.36203	5.362	232.225_5.362	3.46474e+06	3.26448e+06	3.30051e+06	3.28319e+06	3.52215e+06	3.36571e+06	3.33985e+06	3.45434e+06	3.27165e+06	3.40375e+06	3.44643e+06	3.545e+06	3.1945e+06	3.5131e+06	3.4394e+06	3.39254e+06	3.45566e+06	3.42425e+06
307	232.245	232.245	232.241	232.254	474.003	473.254	474.607	7.90005	7.9	232.245_7.9	2.0805e+06	835149	512935	9.01095e+06	978885	8.95589e+06	973399	1.47894e+06	927531	1.2986e+06	1.12743e+06	1.13543e+06	5.66474e+06	831793	7.30313e+07	929729	739827	1.07552e+06
308	232.927	232.927	232.926	232.929	59.989	59.0716	61.1794	0.999816	1	232.927_1	997814	1.06518e+06	1.05343e+06	877387	930186	1.31869e+06	1.39298e+06	1.34413e+06	1.02313e+06	1.17353e+06	1.03493e+06	1.07958e+06	931424	1.07201e+06	1.04496e+06	1.18788e+06	1.03502e+06	760860
309	233.154	233.154	233.153	233.154	453.11	452.197	454.009	7.55184	7.552	233.154_7.552	1.21051e+06	1.06981e+06	872178	757520	1.1183e+06	903709	838618	850317	741945	1.09166e+06	946292	961990	755623	1.07343e+06	824472	887363	770175	739563
310	233.087	233.087	233.066	233.164	205.011	189.811	205.955	3.41686	3.417	233.087_3.417	1.97238e+06	1.03201e+06	1.01534e+06	1.13613e+06	1.21099e+06	1.08398e+06	1.38402e+06	1.42668e+06	1.11349e+06	1.6572e+06	1.0671e+06	1.37705e+06	1.21968e+06	1.39362e+06	1.2922e+06	1.17711e+06	1.28181e+06	1.92804e+06
311	233.039	233.039	232.933	233.153	82.7007	50.1108	105.384	1.37834	1.378	233.039_1.378	7.43687e+06	2.19396e+06	2.00808e+06	7.27859e+06	3.0671e+06	2.78167e+06	1.99757e+06	2.49417e+06	1.55022e+06	3.22713e+06	2.52627e+06	2.65657e+06	2.48603e+06	2.52597e+06	9.00752e+07	2.42876e+06	2.22886e+06	1.89015e+06
312	233.088	233.088	233.081	233.102	241.534	240.139	243.408	4.02557	4.026	233.088_4.026	957741	646581	634782	520048	2.35833e+06	1.79722e+06	1.38386e+06	1.36255e+06	672284	1.44391e+06	634526	750018	796938	902160	1.01969e+06	1.17936e+06	743019	619476
313	234.126	234.126	234.014	234.151	64.272	57.2747	85.5464	1.0712	1.071	234.126_1.071	2.98048e+07	1.01038e+07	8.22717e+06	8.67015e+06	2.02097e+07	1.25067e+07	8.03105e+06	7.52455e+06	9.03343e+06	1.74076e+07	1.06983e+07	7.8374e+06	9.27499e+06	1.39366e+07	1.21578e+07	7.3489e+06	8.64363e+06	9.42247e+06
314	234.058	234.058	234.035	234.072	198.681	197.863	199.032	3.31135	3.311	234.058_3.311	3.17973e+06	1.60672e+06	1.56906e+06	3.07601e+06	2.50169e+06	2.93306e+06	2.17773e+06	2.53468e+06	1.41586e+06	3.18426e+06	1.54998e+06	2.21851e+06	2.9067e+06	1.76471e+06	1.4738e+06	2.32244e+06	2.79739e+06	2.95117e+06
315	235.169	235.169	235.168	235.171	543.91	542.801	544.326	9.06516	9.065	235.169_9.065	3.06886e+06	3.03924e+06	2.97199e+06	3.21094e+06	3.10492e+06	2.91348e+06	2.85781e+06	3.0618e+06	3.20873e+06	3.09926e+06	2.94623e+06	3.15385e+06	3.29878e+06	3.07606e+06	2.58283e+06	3.09194e+06	3.1825e+06	3.23087e+06
316	235.138	235.138	235.086	235.16	117.947	94.7214	119.963	1.96578	1.966	235.138_1.966	1.18261e+07	6.03992e+06	3.73735e+07	1.59995e+07	7.76502e+08	5.58375e+08	5.44674e+08	1.06126e+09	4.09706e+08	9.85212e+08	2.08142e+07	2.24434e+08	2.6573e+08	1.14069e+07	9.4263e+06	1.21237e+07	1.71929e+07	1.67026e+07
317	235.128	235.128	235.126	235.135	437.995	437.668	438.32	7.29992	7.3	235.128_7.3	7.51706e+06	6.33521e+06	6.55424e+06	6.03744e+06	6.96769e+06	6.53375e+06	6.52436e+06	6.24429e+06	6.01979e+06	6.81579e+06	6.24872e+06	6.28233e+06	5.99652e+06	6.88411e+06	6.3547e+06	6.06368e+06	5.74628e+06	6.30889e+06
318	235.169	235.169	235.16	235.204	45.6815	45.066	56.4657	0.761359	0.761	235.169_0.761	1.58586e+07	1.39671e+07	2.34896e+07	1.87285e+07	1.82174e+07	6.81588e+06	4.91044e+06	9.5531e+06	2.94751e+06	7.43141e+06	8.31822e+06	9.65632e+06	5.83884e+06	1.50911e+07	1.42599e+07	9.4124e+06	6.64656e+06	1.94933e+07
319	236.009	236.009	236.009	236.009	61.7071	60.3393	64.0372	1.02845	1.028	236.009_1.028	5.79867e+07	7.21838e+07	8.19e+07	1.46463e+08	6.60908e+07	7.57237e+07	9.04395e+07	1.1651e+08	1.4769e+08	6.62768e+07	7.67335e+07	1.15626e+08	1.49395e+08	7.03571e+07	8.07051e+07	1.05825e+08	1.39917e+08	1.60125e+08
320	236.162	236.162	236.16	236.164	345.354	344.716	346.582	5.7559	5.756	236.162_5.756	2.03123e+06	662182	791618	598089	1.34116e+06	822106	834490	1.02367e+06	1.05943e+06	3.75775e+06	952749	1.10056e+06	709322	1.26429e+06	1.72635e+06	3.56911e+06	857955	1.60163e+06
321	236.145	236.145	236.077	236.147	117.891	95.5539	118.954	1.96485	1.965	236.145_1.965	1.86674e+06	1.00762e+06	5.31278e+06	2.20672e+06	1.17154e+08	9.48852e+07	9.91741e+07	1.74956e+08	5.83566e+07	1.4895e+08	2.89983e+06	3.13097e+07	3.82471e+07	1.80506e+06	721648	1.63641e+06	1.41415e+06	2.28229e+06
322	236.137	236.137	236.136	236.138	437.564	437.111	438.007	7.29273	7.293	236.137_7.293	1.01801e+06	871944	870096	739899	858902	847474	832899	786389	730593	893512	863345	767685	775001	884331	822288	731117	749567	700857
323	236.221	236.221	236.219	236.222	485.523	485.115	486.24	8.09205	8.092	236.221_8.092	1.01557e+06	948450	915216	809554	983600	964097	910736	845603	816084	1.07247e+06	964921	974294	852669	1.15127e+06	945337	871323	821675	959663
324	236.967	236.967	236.939	237.181	50.1682	48.872	60.9959	0.836137	0.836	236.967_0.836	5.73327e+06	4.64056e+06	5.74821e+06	6.02378e+06	5.45763e+06	5.16151e+06	5.629e+06	5.92411e+06	7.15924e+06	5.38123e+06	4.72727e+06	6.5336e+06	8.06548e+06	6.71099e+06	5.56466e+06	5.54179e+06	5.57147e+06	8.54556e+06
325	237.157	237.157	237.082	237.164	117.464	115.805	118.647	1.95774	1.958	237.157_1.958	3.25934e+06	1.76659e+06	1.42072e+06	920761	7.00202e+06	5.33221e+06	5.29966e+06	9.03215e+06	3.62345e+06	8.61334e+06	1.59144e+06	2.39892e+06	2.48109e+06	2.10811e+06	1.4543e+06	1.18936e+06	1.07711e+06	806860
326	237.214	237.214	237.185	237.22	58.0428	56.0034	64.5195	0.96738	0.967	237.214_0.967	6.79513e+06	4.16772e+06	3.02654e+06	2.13715e+06	5.34906e+06	3.78412e+06	3.13457e+06	2.46393e+06	1.9908e+06	5.09611e+06	3.70667e+06	2.97164e+06	2.07205e+06	4.72393e+06	5.626e+06	2.74302e+06	2.65354e+06	2.00429e+06
327	237.912	237.912	237.908	237.929	57.8507	53.2712	62.6154	0.964178	0.964	237.912_0.964	1.01067e+06	1.05303e+06	1.269e+06	1.09622e+06	911949	1.21441e+06	1.32708e+06	1.46095e+06	1.4085e+06	1.06327e+06	1.18817e+06	1.41511e+06	1.28888e+06	1.05832e+06	1.18928e+06	1.28264e+06	1.3012e+06	1.63609e+06
328	238.061	238.061	237.932	238.17	52.9452	48.7191	92.2743	0.88242	0.882	238.061_0.882	945201	649320	1.26538e+06	854210	884169	684383	1.32118e+06	1.50775e+06	973095	1.0622e+06	717159	931797	911669	998804	1.82844e+06	850526	863375	1.52328e+06
329	238.195	238.195	238.163	238.2	154.212	151.611	157.238	2.57021	2.57	238.195_2.57	1.16211e+06	650043	1.19005e+06	859890	1.16532e+06	469499	779292	712719	699497	519066	805914	1.04069e+06	577847	794940	1.01339e+06	1.25338e+06	1.01972e+06	959029
330	238.928	238.928	238.927	238.929	50.4859	48.8471	58.8601	0.841432	0.841	238.928_0.841	2.01538e+06	1.9755e+06	2.18349e+06	2.11715e+06	1.91416e+06	2.17218e+06	2.36565e+06	2.55793e+06	2.54472e+06	2.35116e+06	1.72883e+06	2.23834e+06	2.46587e+06	1.81647e+06	2.0255e+06	1.97368e+06	2.11055e+06	3.0427e+06
331	239.147	239.147	239.121	239.153	122.01	120.616	123.477	2.0335	2.033	239.147_2.033	2.05936e+07	7.84341e+06	6.83058e+06	9.8601e+06	2.6731e+07	1.48243e+07	8.45143e+06	9.02227e+06	9.09638e+06	2.03333e+07	4.84058e+06	9.75238e+06	8.31251e+06	1.8531e+07	3.07964e+07	2.58514e+07	6.16561e+06	7.8179e+06
332	240.181	240.181	240.141	240.181	99.0067	96.0869	125.631	1.65011	1.65	240.181_1.65	3.51717e+06	7.94085e+06	7.87674e+06	4.47691e+06	8.35981e+06	5.0773e+06	5.54942e+06	6.32834e+06	4.99745e+06	6.57938e+06	5.0344e+06	6.81177e+06	4.82299e+06	5.05218e+06	1.01768e+07	1.18224e+07	4.13029e+06	5.49874e+06
333	240.123	240.123	239.936	240.123	48.7652	47.5461	56.5507	0.812753	0.813	240.123_0.813	907180	437278	1.2354e+06	1.02701e+06	1.00015e+06	1.2032e+06	1.33142e+06	1.36429e+06	1.14113e+06	1.15319e+06	886310	1.14993e+06	900784	930323	1.15633e+06	1.19115e+06	1.41537e+06	1.10492e+06
334	241.156	241.156	241.155	241.167	90.9618	87.9624	92.1831	1.51603	1.516	241.156_1.516	2.98678e+07	2.10139e+07	2.43274e+07	2.48567e+07	2.60225e+07	2.82947e+07	2.44015e+07	3.21896e+07	1.88128e+07	3.43662e+07	2.78876e+07	3.28549e+07	2.54428e+07	2.43808e+07	2.55192e+07	2.47903e+07	2.94038e+07	4.01991e+07
335	241.126	241.126	241.014	241.139	48.6796	47.2151	59.6053	0.811326	0.811	241.126_0.811	1.8651e+06	1.2168e+06	1.05258e+06	1.87918e+06	970969	1.09962e+06	963386	1.08473e+06	824723	1.03317e+06	1.08438e+06	1.31546e+06	779618	1.01425e+06	1.86139e+06	1.20314e+06	1.91714e+06	1.03107e+06
336	241.131	241.131	241.122	241.142	145.855	143.728	147.83	2.43092	2.431	241.131_2.431	2.67247e+06	1.58971e+06	1.23666e+06	754801	9.59209e+06	9.3539e+06	8.135e+06	9.62083e+06	6.13321e+06	1.01983e+07	1.39169e+06	1.06488e+06	2.82107e+06	1.92069e+06	1.30916e+06	992616	994687	639276
337	241.141	241.141	241.131	241.143	190.898	189.868	191.951	3.18164	3.182	241.141_3.182	2.56349e+06	1.58044e+06	1.48601e+06	1.10824e+06	2.3345e+06	1.70204e+06	1.33009e+06	1.26315e+06	951219	2.44256e+06	1.67415e+06	1.77307e+06	997310	2.03693e+06	1.63232e+06	1.51433e+06	1.60249e+06	1.23179e+06
338	242.021	242.021	241.987	242.09	56.5653	49.6299	59.614	0.942755	0.943	242.021_0.943	2.27401e+06	2.62248e+06	2.93586e+06	3.52874e+06	2.5744e+06	2.70094e+06	3.002e+06	3.75579e+06	3.92583e+06	2.6199e+06	2.56014e+06	3.44328e+06	3.7538e+06	2.58169e+06	2.54132e+06	3.62922e+06	3.44485e+06	3.47165e+06
339	242.033	242.033	242.032	242.175	198.333	197.863	201.933	3.30556	3.306	242.033_3.306	992384	1.38529e+06	1.38558e+06	1.17039e+06	1.36262e+06	2.11593e+06	1.67605e+06	2.65113e+06	1.64381e+06	2.09588e+06	1.38149e+06	1.4176e+06	2.41956e+06	1.38177e+06	1.36188e+06	1.46722e+06	1.33717e+06	1.21639e+06
340	242.137	242.137	242.045	242.175	143.885	134.373	157.253	2.39809	2.398	242.137_2.398	1.04412e+06	606715	532718	296213	924852	1.52052e+06	711992	718550	358061	516220	573976	512742	401794	763798	7.41272e+06	524181	486747	289469
341	242.284	242.284	242.282	242.285	552.633	550.665	554.048	9.21055	9.211	242.284_9.211	1.50882e+06	1.31418e+06	1.72602e+06	1.67851e+06	1.81171e+06	2.38194e+06	1.93292e+06	2.1744e+06	2.07516e+06	2.09678e+06	1.90936e+06	1.93521e+06	1.87254e+06	2.26188e+06	3.92458e+06	2.23064e+06	2.03494e+06	1.71711e+06
342	242.16	242.16	242.157	242.186	90.7592	87.36	91.916	1.51265	1.513	242.16_1.513	6.69384e+06	6.19402e+06	3.21884e+06	2.85985e+06	3.3378e+06	4.29671e+06	2.90017e+06	3.86347e+06	2.3126e+06	1.89208e+07	3.64011e+06	3.97653e+06	5.53055e+06	3.32136e+06	3.55585e+06	1.16394e+07	4.65025e+06	5.17502e+06
343	243.09	243.09	242.983	243.118	56.5183	50.0524	66.929	0.941971	0.942	243.09_0.942	1.11725e+07	7.97115e+06	5.79907e+06	4.06211e+06	1.04869e+07	6.89686e+06	5.82289e+06	6.39945e+06	3.87498e+06	9.70025e+06	6.63643e+06	4.96041e+06	3.31773e+06	8.33929e+06	6.46075e+06	4.93038e+06	3.82258e+06	3.72783e+06
344	243.216	243.216	243.201	243.223	543.592	542.851	544.464	9.05987	9.06	243.216_9.06	1.20125e+06	1.00343e+06	1.14603e+06	633591	1.15154e+06	937637	734388	1.16048e+06	572650	1.04435e+06	1.07411e+06	1.05841e+06	1.08959e+06	1.17233e+06	938851	1.18513e+06	1.3408e+06	1.5176e+06
345	244.038	244.038	244.001	244.039	56.8491	55.2258	57.9649	0.947485	0.947	244.038_0.947	6.6396e+07	2.23202e+07	1.22455e+07	6.09772e+06	4.63978e+07	2.01832e+07	1.16511e+07	7.43101e+06	5.62648e+06	3.70529e+07	1.67261e+07	1.03884e+07	5.53026e+06	3.07793e+07	1.51189e+07	9.41095e+06	6.41033e+06	5.2602e+06
346	244.157	244.157	244.155	244.162	156.946	155.226	158.342	2.61577	2.616	244.157_2.616	4.65785e+06	3.13214e+06	2.81709e+06	2.63606e+06	2.78285e+06	2.10288e+06	2.17845e+06	2.35411e+06	1.64275e+06	3.43139e+06	3.13425e+06	4.61545e+06	1.93175e+06	3.98228e+06	3.2766e+06	4.03228e+06	3.69044e+06	2.88623e+06
347	244.19	244.19	244.19	244.226	353.655	353.156	379.53	5.89424	5.894	244.19_5.894	4.47789e+06	2.32904e+06	2.62532e+06	2.20729e+06	5.01102e+06	3.43206e+06	2.76307e+06	3.01555e+06	2.64447e+06	1.0434e+07	2.66498e+06	3.05027e+06	4.16506e+06	3.79071e+06	4.26185e+06	1.03341e+07	2.68014e+06	6.16189e+06
348	244.191	244.191	244.19	244.191	785.854	785.139	787.135	13.0976	13.098	244.191_13.098	514081	352952	271795	381566	2.79607e+06	607987	349889	1.05163e+06	1.15924e+06	3.43079e+06	1.14724e+06	656900	311640	1.79224e+06	3.56309e+06	9.14361e+06	600818	1.22408e+06
349	244.965	244.965	244.959	245.143	62.9295	56.5443	84.8033	1.04883	1.049	244.965_1.049	5.97928e+06	6.7408e+06	7.5725e+06	1.03417e+07	6.5929e+06	7.16357e+06	8.43227e+06	9.59688e+06	2.13028e+07	7.64911e+06	7.40454e+06	1.30919e+07	1.17483e+07	6.80296e+06	2.40265e+06	8.9649e+06	9.16445e+06	1.83211e+07
350	245.181	245.181	245.11	245.186	175.466	174.628	189.576	2.92443	2.924	245.181_2.924	1.44432e+06	897563	962684	1.35913e+06	1.59233e+06	960375	1.24706e+06	1.14504e+06	833650	1.53191e+06	1.14632e+06	1.86107e+06	1.2099e+06	1.16292e+06	1.22309e+06	1.40741e+06	1.65835e+06	1.4693e+06
351	245.188	245.188	245.181	245.194	353.236	352.992	353.678	5.88726	5.887	245.188_5.887	636927	298812	333385	251158	689441	436139	339388	353023	340192	1.45091e+06	346812	388497	497319	548871	642568	1.29969e+06	299855	731563
352	246.17	246.17	246.034	246.17	61.7315	60.3485	62.9843	1.02886	1.029	246.17_1.029	2.9091e+07	1.95599e+07	1.89883e+07	2.15553e+07	2.14792e+07	1.98495e+07	1.90698e+07	2.20974e+07	2.07101e+07	2.1647e+07	1.82882e+07	2.0354e+07	2.2804e+07	2.14956e+07	1.90922e+07	2.14254e+07	2.1932e+07	2.28025e+07
353	246.17	246.17	246.17	246.235	285.509	285.138	295.791	4.75849	4.758	246.17_4.758	2.39409e+06	1.69602e+06	1.74194e+06	1.39088e+06	2.20405e+06	2.35436e+06	1.45256e+06	1.60238e+06	1.07192e+06	1.976e+06	1.57417e+06	1.43877e+06	1.41319e+06	1.92091e+06	3.99914e+06	1.47136e+06	1.53503e+06	1.43173e+06
354	247.171	247.171	247.015	247.176	62.1798	49.7594	89.8698	1.03633	1.036	247.171_1.036	2.6457e+06	1.95938e+06	2.01795e+06	2.31377e+06	2.23395e+06	1.97565e+06	2.014e+06	2.5096e+06	2.16075e+06	2.216e+06	1.88178e+06	2.1871e+06	2.53085e+06	2.1959e+06	2.97789e+06	2.47553e+06	2.43626e+06	2.53887e+06
355	247.139	247.139	247.116	247.167	112.834	91.8374	114.845	1.88057	1.881	247.139_1.881	769590	360948	344897	502740	923814	1.09618e+06	772520	842440	620933	707947	359553	613740	946978	442046	835337	480651	623796	688673
356	247.124	247.124	247.089	247.244	392.805	392.61	393.426	6.54676	6.547	247.124_6.547	140877	208948	225844	435569	187324	363525	249548	423462	497238	149734	177558	279966	478777	143721	191015	348949	388901	467630
357	248.064	248.064	248.053	248.138	157.471	135.441	161.009	2.62452	2.625	248.064_2.625	1.36827e+06	1.07137e+06	2.46763e+06	1.15002e+06	1.02288e+07	1.1618e+07	4.28605e+06	5.77896e+06	1.15194e+06	8.64596e+06	1.72762e+06	2.16007e+06	8.80376e+06	914085	1.07328e+06	2.29162e+06	1.40396e+06	4.67607e+06
358	248.149	248.149	248.008	248.153	65.4105	50.8389	67.4354	1.09018	1.09	248.149_1.09	3.43651e+06	1.52669e+06	1.15081e+06	621681	2.57586e+06	1.44116e+06	1.06142e+06	721030	627253	2.20997e+06	1.40838e+06	939098	592682	2.01675e+06	1.70434e+06	876935	760486	569567
359	248.933	248.933	248.899	248.982	54.3114	49.6299	60.5421	0.90519	0.905	248.933_0.905	2.84431e+06	2.82826e+06	2.7927e+06	2.44271e+06	2.49666e+06	2.86862e+06	2.82392e+06	2.52466e+06	2.22959e+06	2.54002e+06	2.84703e+06	2.91159e+06	2.39861e+06	3.268e+06	2.81715e+06	2.79121e+06	2.32335e+06	2.37602e+06
360	249.157	249.157	249.032	249.168	136.27	131.48	137.221	2.27117	2.271	249.157_2.271	1.92216e+06	1.15295e+06	857056	800731	3.33963e+07	3.40558e+07	2.40174e+07	4.10627e+07	1.565e+07	3.62102e+07	1.03515e+06	2.2923e+06	1.28975e+07	1.458e+06	888460	1.01671e+06	1.07549e+06	555560
361	249.095	249.095	249.06	249.14	177.55	165.054	180.299	2.95916	2.959	249.095_2.959	2.25053e+06	870024	932874	1.4719e+06	1.14517e+06	1.22694e+06	945987	3.32008e+06	980633	1.44714e+06	850109	2.03008e+06	2.29794e+06	1.02984e+06	890925	1.16467e+06	1.35694e+06	1.72938e+06
362	249.087	249.087	249.067	249.11	95.302	90.9894	96.2612	1.58837	1.588	249.087_1.588	2.42654e+06	1.55078e+06	1.28242e+06	1.13167e+06	2.19197e+06	1.7616e+06	1.31569e+06	1.40046e+06	1.15831e+06	2.1864e+06	1.39841e+06	1.18951e+06	1.16676e+06	1.65955e+06	1.90502e+06	1.23515e+06	1.07307e+06	1.10657e+06
363	249.185	249.185	249.184	249.185	547.362	544.672	548.034	9.12271	9.123	249.185_9.123	2.07063e+06	1.79744e+06	1.58234e+06	1.44752e+06	1.89211e+06	1.70725e+06	1.53536e+06	1.56878e+06	1.51677e+06	1.85237e+06	1.66475e+06	1.62611e+06	1.55529e+06	1.78647e+06	1.18283e+06	1.59103e+06	1.59283e+06	1.63812e+06
364	249.179	249.179	249.145	249.185	60.227	59.0609	80.3018	1.00378	1.004	249.179_1.004	5.41851e+06	3.81498e+06	3.23772e+06	2.87291e+06	5.31632e+06	4.19299e+06	3.24899e+06	2.64721e+06	2.63048e+06	4.60588e+06	3.03247e+06	2.84875e+06	2.61455e+06	3.50515e+06	4.97394e+06	2.90912e+06	2.49605e+06	2.34674e+06
365	250.118	250.118	250.117	250.119	447.758	446.845	448.054	7.46263	7.463	250.118_7.463	2.70401e+07	8.27675e+07	7.20325e+07	3.87034e+07	6.7213e+07	4.89974e+07	3.80664e+07	2.37089e+07	3.17933e+07	3.04419e+07	2.82197e+07	8.53493e+07	5.55646e+07	8.04331e+07	6.11092e+07	4.43265e+07	3.52362e+07	2.26497e+07
366	250.177	250.177	250.177	250.178	392.683	392.23	393.529	6.54471	6.545	250.177_6.545	1.41752e+07	4.37445e+06	5.58198e+06	4.84697e+06	1.01666e+07	5.72268e+06	6.14276e+06	7.58238e+06	7.20359e+06	1.95311e+07	6.28733e+06	7.0664e+06	5.52858e+06	7.85818e+06	1.11864e+07	2.96169e+07	5.25102e+06	1.10787e+07
367	250.025	250.025	250.012	250.116	68.498	59.6402	76.6678	1.14163	1.142	250.025_1.142	3.1954e+06	2.32582e+06	2.4853e+06	3.38895e+06	3.40603e+06	3.49962e+06	3.1782e+06	3.82227e+06	3.46647e+06	3.0123e+06	2.62314e+06	3.61339e+06	4.01175e+06	2.67677e+06	2.82727e+06	3.41447e+06	3.56607e+06	4.23131e+06
368	250.082	250.082	250.063	250.088	314.342	314.089	314.514	5.23903	5.239	250.082_5.239	734053	897918	1.22196e+06	1.28575e+06	1.06716e+06	2.0759e+06	1.1899e+06	2.23629e+06	1.32699e+06	819426	1.01652e+06	1.10207e+06	1.80454e+06	885860	904313	1.18361e+06	1.33821e+06	1.69649e+06
369	250.163	250.163	250.161	250.164	136.553	135.783	137.31	2.27589	2.276	250.163_2.276	483515	174264	117238	63078	4.89821e+06	5.03486e+06	3.63252e+06	6.1221e+06	2.19884e+06	5.29706e+06	122980	157976	1.8444e+06	177348	490630	79647.6	64697.7	75776.4
370	251.125	251.125	251.121	251.137	447.28	446.363	447.599	7.45466	7.455	251.125_7.455	3.17707e+06	1.0717e+07	8.88544e+06	4.81464e+06	8.44861e+06	6.23221e+06	5.0299e+06	3.15331e+06	3.96614e+06	4.00904e+06	3.7907e+06	1.07091e+07	6.91939e+06	9.66431e+06	8.07179e+06	5.65905e+06	4.51136e+06	2.77395e+06
371	251.125	251.125	251.124	251.128	63.0248	61.6454	63.911	1.05041	1.05	251.125_1.05	8.29829e+06	7.91943e+06	7.67919e+06	8.11795e+06	8.64735e+06	7.61622e+06	7.06552e+06	8.55927e+06	8.47596e+06	8.61342e+06	6.8766e+06	7.24937e+06	7.66135e+06	8.56387e+06	7.19609e+06	8.10459e+06	8.63639e+06	7.15577e+06
372	251.167	251.167	251.166	251.171	260.762	260.302	261.12	4.34604	4.346	251.167_4.346	5.96661e+06	3.98054e+06	3.59559e+06	2.97887e+06	5.06802e+06	3.96e+06	3.57136e+06	3.16188e+06	2.89176e+06	4.78708e+06	3.81253e+06	3.4355e+06	2.88733e+06	4.47515e+06	3.84814e+06	3.51675e+06	3.03549e+06	2.84888e+06
373	251.131	251.131	251.125	251.148	285.876	285.341	286.469	4.76459	4.765	251.131_4.765	5.34993e+06	2.8356e+06	2.59669e+06	1.86652e+06	4.31414e+06	3.28801e+06	2.15789e+06	2.18386e+06	1.60222e+06	3.59096e+06	2.4187e+06	2.10206e+06	1.87462e+06	3.29125e+06	2.46274e+06	2.14726e+06	2.13362e+06	1.76645e+06
374	251.139	251.139	251.139	251.153	106.005	104.397	108.068	1.76675	1.767	251.139_1.767	8.39865e+06	3.08276e+06	2.22996e+06	1.67209e+06	9.27422e+07	1.3379e+08	7.80739e+07	1.52218e+08	6.01867e+07	8.39054e+07	2.7433e+06	4.46308e+06	6.48079e+07	4.02555e+06	2.37722e+06	2.11071e+06	1.83127e+06	1.9884e+06
375	251.175	251.175	251.159	251.185	211.911	210.584	213.241	3.53185	3.532	251.175_3.532	9.67383e+06	5.56357e+06	5.78994e+06	3.78599e+06	8.76092e+06	5.24653e+06	4.36884e+06	3.8151e+06	3.87409e+06	7.43074e+06	4.89863e+06	4.74543e+06	3.43787e+06	7.24981e+06	5.04377e+06	5.98143e+06	4.33128e+06	4.59132e+06
376	252.109	252.109	252.109	252.115	67.3162	64.0933	68.613	1.12194	1.122	252.109_1.122	2.57524e+06	3.08537e+06	2.29035e+06	2.43802e+06	4.48752e+06	4.54207e+06	3.59415e+06	4.09168e+06	1.48156e+06	2.75249e+06	3.41238e+06	3.15855e+06	3.40779e+06	3.00263e+06	1.58846e+06	4.3203e+06	3.27496e+06	4.55983e+06
377	252.142	252.142	252.142	252.142	106.416	104.397	108.254	1.77361	1.774	252.142_1.774	1.13421e+06	583651	390308	218216	1.25806e+07	1.84681e+07	1.06795e+07	2.05869e+07	8.20667e+06	1.16107e+07	505918	757970	8.75552e+06	648565	469122	355656	259476	213733
378	252.186	252.186	252.163	252.188	211.812	208.731	213.256	3.53021	3.53	252.186_3.53	1.19364e+06	504497	525573	236547	969590	445548	354276	270382	289200	952967	430723	369673	239235	781258	507282	1.43222e+06	253155	424270
379	252.228	252.228	252.206	252.229	473.736	473.514	474.541	7.8956	7.896	252.228_7.896	937579	574803	391450	924469	857662	732448	373224	334362	226089	798184	533068	353356	471697	653750	5.6358e+06	353609	302432	229237
380	253.216	253.216	253.106	253.216	58.0945	57.1924	67.731	0.968242	0.968	253.216_0.968	2.45873e+07	1.51532e+07	1.19295e+07	7.89098e+06	2.12205e+07	1.41866e+07	1.14108e+07	9.58363e+06	7.76378e+06	1.86299e+07	1.31648e+07	1.13277e+07	7.86558e+06	1.66118e+07	1.2519e+07	1.09523e+07	9.18376e+06	7.30263e+06
381	253.994	253.994	253.983	254.098	47.9529	46.9518	63.7568	0.799214	0.799	253.994_0.799	7.19995e+06	9.5892e+06	8.30161e+06	7.82303e+06	6.1777e+06	2.42655e+06	5.13271e+06	3.82632e+06	4.49238e+06	4.49076e+06	9.92241e+06	8.53555e+06	7.1045e+06	9.94974e+06	7.62112e+06	7.43615e+06	6.68334e+06	6.46488e+06
382	254.048	254.048	254.042	254.162	92.7551	85.7926	94.865	1.54592	1.546	254.048_1.546	518414	1.06873e+06	1.30107e+06	2.00797e+06	680905	1.03094e+06	1.34149e+06	1.8192e+06	2.01085e+06	757826	1.15503e+06	1.62826e+06	2.10591e+06	959886	1.22112e+06	1.78596e+06	1.8687e+06	2.03775e+06
383	255.148	255.148	255.092	255.165	170.347	168.432	171.364	2.83912	2.839	255.148_2.839	7.66077e+06	4.4779e+06	3.72323e+06	3.12377e+06	1.04003e+08	9.58221e+07	6.28541e+07	7.35063e+07	3.19243e+07	6.5964e+07	4.07309e+06	4.68565e+06	4.20148e+07	5.41687e+06	3.85651e+06	3.42844e+06	3.33657e+06	2.77253e+06
384	255.224	255.224	255.193	255.232	57.4269	49.1708	59.8169	0.957115	0.957	255.224_0.957	3.17555e+07	1.92094e+07	1.60761e+07	1.1191e+07	2.8025e+07	1.74575e+07	1.43081e+07	1.14671e+07	9.57872e+06	2.45621e+07	1.61295e+07	1.42779e+07	9.73363e+06	2.23266e+07	1.63303e+07	1.32843e+07	1.15512e+07	1.02113e+07
385	256.153	256.153	256.111	256.157	170.913	154.411	172.981	2.84855	2.849	256.153_2.849	2.60291e+06	1.70482e+06	1.30861e+06	852198	4.59343e+06	4.36641e+06	2.95748e+06	3.42356e+06	1.51795e+06	2.38281e+06	1.54607e+06	1.21579e+06	2.05854e+06	1.94168e+06	1.47562e+06	1.17174e+06	887632	789400
386	256.26	256.26	256.254	256.263	463.51	461.725	464.36	7.72516	7.725	256.26_7.725	2.81746e+06	2.79646e+06	2.79518e+06	2.60509e+06	2.81637e+06	3.01547e+06	2.8953e+06	2.75124e+06	2.7187e+06	2.88628e+06	2.83932e+06	2.93156e+06	2.68871e+06	2.73794e+06	2.42473e+06	2.8134e+06	2.6637e+06	2.65892e+06
387	256.263	256.263	256.263	256.264	718.617	717.991	719.707	11.9769	11.977	256.263_11.977	2.89081e+06	3.22149e+06	3.05586e+06	3.55071e+06	2.84948e+06	3.05389e+06	3.25352e+06	3.37513e+06	3.47315e+06	4.18681e+06	3.00876e+06	3.44779e+06	3.29814e+06	3.14835e+06	3.32852e+06	3.63666e+06	3.33987e+06	3.47942e+06
388	256.176	256.176	256.175	256.19	122.156	120.081	145.99	2.03593	2.036	256.176_2.036	6.73723e+06	2.97436e+06	2.85158e+06	4.09787e+06	1.09526e+07	6.37941e+06	3.4228e+06	3.67584e+06	3.92779e+06	8.92922e+06	3.3512e+06	4.2372e+06	3.4334e+06	7.43176e+06	1.35641e+07	1.15581e+07	2.72322e+06	3.25859e+06
389	256.15	256.15	256.057	256.189	48.7474	47.0179	53.7806	0.812457	0.812	256.15_0.812	1.36592e+06	897975	2.61817e+06	2.30716e+06	4.88726e+06	2.3329e+06	2.60135e+06	3.12485e+06	1.13008e+06	3.95274e+06	4.39362e+06	3.05366e+06	2.44862e+06	1.0802e+06	1.00732e+06	1.23548e+06	3.40386e+06	1.64823e+06
390	256.938	256.938	256.937	256.938	57.9943	56.7499	60.5513	0.966571	0.967	256.938_0.967	4.78168e+06	4.18589e+06	5.00677e+06	6.73743e+06	4.66845e+06	4.75287e+06	5.61133e+06	6.4691e+06	7.21651e+06	4.98203e+06	4.3228e+06	6.00371e+06	6.55668e+06	4.54276e+06	5.01414e+06	5.71916e+06	6.78137e+06	8.31637e+06
391	257.157	257.157	257.113	257.171	439.365	437.203	440.446	7.32275	7.323	257.157_7.323	2.14963e+06	1.16763e+06	1.07335e+06	1.01204e+06	1.72847e+06	1.36971e+06	993615	1.08638e+06	916537	1.57312e+06	1.10303e+06	1.02262e+06	967079	1.34225e+06	1.03079e+06	993171	961603	1.06203e+06
392	257	257	256.992	257.155	104.508	101.163	117.635	1.7418	1.742	257_1.742	593912	1.07675e+06	1.14271e+06	1.49837e+06	5.15723e+06	5.51605e+06	5.84032e+06	1.01359e+07	4.2976e+06	7.28288e+06	1.20396e+06	2.38576e+06	2.73853e+06	1.10993e+06	1.28135e+06	1.65031e+06	1.54967e+06	1.40874e+06
393	257.177	257.177	257.174	257.18	251.189	250.712	251.774	4.18649	4.186	257.177_4.186	2.07602e+06	1.25649e+06	1.06895e+06	1.03742e+06	1.75134e+06	1.45871e+06	1.20339e+06	1.35535e+06	1.01202e+06	2.05906e+06	1.33517e+06	1.59487e+06	1.0634e+06	1.51538e+06	1.2388e+06	1.29466e+06	1.54003e+06	1.04888e+06
394	257.175	257.175	257.175	257.176	391.693	391.195	392.339	6.52822	6.528	257.175_6.528	1.9094e+06	1.37159e+06	1.17483e+06	1.04424e+06	1.68443e+06	1.31651e+06	1.14486e+06	1.16308e+06	1.02519e+06	1.51191e+06	1.24783e+06	1.1285e+06	1.04052e+06	1.49898e+06	1.24419e+06	1.14865e+06	1.01033e+06	1.06958e+06
395	257.215	257.215	257.2	257.221	56.4184	51.4721	58.4856	0.940306	0.94	257.215_0.94	9.60519e+06	6.17665e+06	4.59271e+06	2.808e+06	9.2655e+06	5.76122e+06	4.42294e+06	3.99517e+06	2.50259e+06	8.47631e+06	5.92096e+06	4.051e+06	2.4284e+06	7.13114e+06	5.12054e+06	3.82128e+06	2.99509e+06	2.45358e+06
396	257.145	257.145	257.109	257.19	159.006	146.753	160.466	2.6501	2.65	257.145_2.65	2.26767e+06	1.44427e+06	1.15902e+06	820211	2.49617e+06	1.82155e+06	1.0945e+06	1.1213e+06	730434	1.90175e+06	1.40488e+06	1.66078e+06	1.2068e+06	1.85081e+06	1.27488e+06	1.2422e+06	1.48203e+06	1.03006e+06
397	258.112	258.112	258.11	258.127	46.256	45.7392	49.7367	0.770933	0.771	258.112_0.771	1.10919e+07	1.20658e+07	1.05531e+07	9.99117e+06	1.6163e+07	1.21271e+07	1.10282e+07	1.61732e+07	7.92215e+06	1.14652e+07	1.28572e+07	1.39204e+07	1.18468e+07	1.6793e+07	1.38219e+07	1.12961e+07	1.51145e+07	1.28132e+07
398	258.173	258.173	258.173	258.174	377.393	377.102	377.798	6.28989	6.29	258.173_6.29	5.62579e+06	5.45653e+06	5.89822e+06	6.52577e+06	5.63678e+06	5.95911e+06	4.23157e+06	4.55102e+06	5.42176e+06	7.37113e+06	7.13287e+06	5.15714e+06	7.35055e+06	4.86658e+06	7.67632e+06	4.84565e+06	6.12407e+06	6.01382e+06
399	258.131	258.131	258.113	258.138	164.442	164.095	164.777	2.74071	2.741	258.131_2.741	2.41999e+06	2.67873e+06	2.86925e+06	2.99724e+06	2.89643e+06	2.64605e+06	2.80362e+06	2.94989e+06	2.42016e+06	3.48755e+06	3.24714e+06	3.74581e+06	2.64859e+06	3.09862e+06	3.27204e+06	3.1325e+06	3.72064e+06	4.221e+06
400	258.111	258.111	258.108	258.116	314.344	314.17	314.356	5.23906	5.239	258.111_5.239	1.77715e+06	1.58614e+06	1.59957e+06	1.30394e+06	1.68843e+06	1.91353e+06	1.56378e+06	1.77015e+06	1.30815e+06	1.669e+06	1.55469e+06	1.62417e+06	1.39544e+06	1.68435e+06	1.58326e+06	1.54541e+06	1.48479e+06	1.39997e+06
401	258.279	258.279	258.275	258.279	555.128	553.653	556.216	9.25213	9.252	258.279_9.252	4.51936e+07	2.41998e+07	1.36412e+07	3.43221e+08	2.71631e+07	3.05344e+08	3.11832e+07	4.53521e+07	3.17536e+07	3.36448e+07	3.76991e+07	3.19817e+07	1.96651e+08	2.38963e+07	2.78719e+09	3.07694e+07	2.49931e+07	2.28932e+07
402	259.062	259.062	258.941	259.173	51.4695	46.2532	83.1868	0.857824	0.858	259.062_0.858	1.38505e+06	1.67674e+06	1.73612e+06	2.58468e+06	1.85469e+06	1.67026e+06	1.71752e+06	2.40008e+06	2.39932e+06	1.39043e+06	1.83951e+06	2.24634e+06	2.22479e+06	1.89374e+06	1.76267e+06	2.15728e+06	2.80704e+06	2.1219e+06
403	259.17	259.17	259.165	259.173	376.586	375.865	377.774	6.27643	6.276	259.17_6.276	806855	659846	737769	728037	705119	742441	488496	539693	569765	1.04134e+06	868380	592400	861547	564056	952518	611099	707045	621274
404	259.076	259.076	259.069	259.091	314.356	313.698	315.016	5.23927	5.239	259.076_5.239	323149	256825	242752	379763	265664	351606	312568	605584	365230	247650	243671	381518	421260	284962	270890	362323	429172	396843
405	259.282	259.282	259.281	259.291	555.12	553.653	556.216	9.25199	9.252	259.282_9.252	8.01153e+06	3.93281e+06	2.17705e+06	5.97374e+07	4.73935e+06	5.13738e+07	5.0832e+06	7.43553e+06	5.32885e+06	5.96706e+06	6.17573e+06	5.12894e+06	3.34194e+07	4.14053e+06	4.87979e+08	4.97832e+06	4.09312e+06	3.90217e+06
406	259.205	259.205	259.204	259.206	689.37	688.293	689.922	11.4895	11.49	259.205_11.49	459160	516923	839055	581519	705671	1.39519e+06	521659	979814	243177	394848	548518	502378	537085	558675	617951	540679	673435	279388
407	259.175	259.175	259.122	259.189	214.745	211.311	215.315	3.57908	3.579	259.175_3.579	757359	383125	460049	514552	920275	405708	559999	420664	380245	747852	541101	786062	510438	596037	609039	573738	688561	754630
408	259.998	259.998	259.894	260.057	49.2085	46.5049	62.9604	0.820141	0.82	259.998_0.82	1.14845e+06	1.42744e+06	1.29674e+06	3.16733e+06	873043	394854	779230	1.09167e+06	3.2146e+06	652244	2.15325e+06	1.81778e+06	4.06732e+06	1.49719e+06	1.33752e+06	1.49895e+06	1.14639e+06	4.03466e+06
409	260.141	260.141	260.139	260.185	148.4	147.575	158.342	2.47333	2.473	260.141_2.473	2.90566e+06	1.72469e+06	1.6913e+06	1.73974e+06	1.19439e+07	1.15229e+07	8.61335e+06	1.14534e+07	7.21505e+06	1.0829e+07	1.71531e+06	2.43873e+06	6.16464e+06	2.19671e+06	4.27947e+07	1.3591e+06	1.24688e+06	1.23503e+06
410	260.286	260.286	260.285	260.286	554.684	553.977	555.348	9.24473	9.245	260.286_9.245	556416	259328	101866	4.47863e+06	311999	3.78445e+06	311296	497701	290184	409912	438790	334618	2.3813e+06	266449	3.67083e+07	346691	197981	171557
411	260.069	260.069	260.058	260.183	50.8499	48.4223	65.1305	0.847499	0.847	260.069_0.847	2.64284e+06	2.27261e+06	1.84835e+06	1.75834e+06	2.14529e+06	1.19887e+06	1.37733e+06	948307	1.01399e+06	1.88128e+06	2.3453e+06	1.96708e+06	1.54425e+06	2.50824e+06	2.54013e+06	1.6717e+06	1.54263e+06	1.39197e+06
412	261.02	261.02	260.968	261.026	175.732	175.262	176.462	2.92887	2.929	261.02_2.929	7.09433e+06	4.56792e+06	4.42279e+06	3.93113e+06	4.51083e+06	4.34732e+06	4.37096e+06	4.12699e+06	4.22592e+06	6.86926e+06	4.73044e+06	4.42188e+06	3.68167e+06	4.6939e+06	4.63341e+06	4.38737e+06	4.02691e+06	3.93441e+06
413	261.057	261.057	261.009	261.09	50.3333	46.2405	58.1897	0.838889	0.839	261.057_0.839	4.66651e+06	3.22882e+06	5.93305e+06	5.10753e+06	8.20574e+06	3.62953e+06	5.38527e+06	4.79488e+06	2.44803e+06	5.61035e+06	1.84568e+07	9.00607e+06	6.15728e+06	3.33403e+06	2.77226e+06	3.42596e+06	9.44322e+06	2.55331e+06
414	261.127	261.127	261.115	261.142	122.749	104.689	124.49	2.04581	2.046	261.127_2.046	2.21332e+06	779942	797256	1.44669e+06	3.00769e+06	1.59946e+06	874105	1.06691e+06	1.11833e+06	2.22144e+06	964888	1.44724e+06	1.0873e+06	3.51376e+06	4.10386e+06	4.03912e+06	934011	1.36485e+06
415	261.111	261.111	261.11	261.111	336.845	336.699	337.253	5.61408	5.614	261.111_5.614	1.78953e+06	1.04624e+06	935370	720929	1.61386e+06	1.06169e+06	822792	780140	722152	1.37738e+06	941580	835584	685499	1.68696e+06	1.52073e+06	1.01735e+06	733298	771520
416	261.22	261.22	261.213	261.243	543.411	542.982	546.277	9.05686	9.057	261.22_9.057	3.26138e+06	3.4866e+06	4.82858e+06	2.70527e+06	3.34268e+06	3.11979e+06	2.72023e+06	4.99217e+06	1.87346e+06	2.92119e+06	4.13714e+06	4.39809e+06	5.04925e+06	4.02937e+06	4.33418e+06	4.98657e+06	6.09545e+06	6.93838e+06
417	261.216	261.216	261.208	261.22	499.877	498.907	501.303	8.33129	8.331	261.216_8.331	1.33192e+06	1.09309e+06	1.30267e+06	1.03534e+06	1.70415e+06	1.08626e+06	1.07301e+06	1.02847e+06	492229	774908	2.05008e+06	1.72536e+06	1.5822e+06	1.20134e+06	762426	1.71886e+06	1.84773e+06	1.73685e+06
418	261.17	261.17	261.166	261.171	202.348	201.653	202.8	3.37247	3.372	261.17_3.372	1.27139e+06	419447	860266	2.67639e+06	9.56175e+06	1.96645e+07	9.17911e+06	1.80849e+07	7.78393e+06	1.03073e+07	1.55513e+06	7.39208e+06	1.19064e+07	554968	238991	2.70542e+06	2.28088e+06	1.90606e+06
419	262.077	262.077	261.991	262.165	52.4203	47.278	67.4607	0.873672	0.874	262.077_0.874	6.62168e+06	6.18992e+06	1.213e+06	2.58053e+06	1.15908e+06	6.13906e+06	1.25063e+06	3.10084e+06	3.18233e+06	6.16108e+06	1.92098e+06	2.90965e+06	2.65005e+06	5.80311e+06	1.28357e+06	1.36063e+06	1.86005e+06	2.42389e+06
420	262.164	262.164	261.988	262.165	113.02	102.651	120.505	1.88366	1.884	262.164_1.884	5.4677e+06	4.08239e+06	3.90778e+06	3.18375e+06	4.63953e+06	4.05066e+06	3.84679e+06	3.47613e+06	2.68355e+06	4.42445e+06	4.30974e+06	4.18645e+06	3.13103e+06	4.34526e+06	4.43782e+06	3.99819e+06	3.77471e+06	3.7042e+06
421	262.163	262.163	262.156	262.172	177.46	176.887	202.773	2.95766	2.958	262.163_2.958	3.29449e+06	2.39537e+06	2.14199e+06	1.42613e+06	5.90878e+06	7.97408e+06	3.274e+06	5.33382e+06	2.53141e+06	4.00653e+06	2.36456e+06	2.77743e+06	4.06715e+06	2.68777e+06	2.41874e+06	2.01928e+06	1.72248e+06	1.29705e+06
422	262.252	262.252	262.252	262.253	425.3	423.859	425.964	7.08833	7.088	262.252_7.088	5.71448e+06	6.12387e+06	6.33394e+06	5.70651e+06	5.88782e+06	6.37366e+06	6.25554e+06	5.72209e+06	5.38282e+06	6.00696e+06	6.29236e+06	6.11459e+06	5.49223e+06	6.21073e+06	6.55426e+06	6.0687e+06	5.72071e+06	5.41703e+06
423	262.226	262.226	262.215	262.228	542.801	542.681	543.521	9.04668	9.047	262.226_9.047	1.29281e+06	1.35986e+06	1.53257e+06	1.00015e+06	1.24846e+06	1.26491e+06	1.16677e+06	1.53492e+06	1.02303e+06	1.23184e+06	1.42489e+06	1.44743e+06	1.38089e+06	1.37907e+06	1.00373e+06	1.54015e+06	1.59943e+06	1.77048e+06
424	263.125	263.125	263.124	263.146	299.237	298.486	299.797	4.98729	4.987	263.125_4.987	4.28607e+06	4.38951e+06	4.11764e+06	3.63617e+06	4.3389e+06	3.91023e+06	3.94566e+06	3.51066e+06	3.62833e+06	4.26392e+06	4.11171e+06	3.79463e+06	3.52439e+06	4.47059e+06	4.05625e+06	3.9604e+06	3.63189e+06	3.44581e+06
425	263.144	263.144	263.139	263.145	160.169	145.88	164.095	2.66948	2.669	263.144_2.669	877358	379103	205667	152163	3.76798e+07	4.9623e+07	2.1256e+07	2.03609e+07	9.61275e+06	1.56186e+07	208689	492001	1.63009e+07	511101	256842	115616	167219	397664
426	263.242	263.242	263.234	263.257	424.492	422.877	425.481	7.07487	7.075	263.242_7.075	949047	1.05223e+06	1.21485e+06	1.05796e+06	1.07268e+06	1.06517e+06	1.17784e+06	1.10926e+06	1.02327e+06	1.07685e+06	1.07151e+06	1.17125e+06	1.03057e+06	1.05553e+06	1.23681e+06	1.20406e+06	969276	992547
427	263.236	263.236	263.089	263.237	58.2197	56.4604	61.429	0.970328	0.97	263.236_0.97	7.81004e+06	3.27495e+06	2.49156e+06	1.65438e+06	6.06556e+06	2.80876e+06	2.24666e+06	1.97373e+06	1.6683e+06	5.15507e+06	2.72124e+06	2.23759e+06	1.50568e+06	4.50001e+06	2.58229e+06	2.24746e+06	1.85788e+06	1.32061e+06
428	263.235	263.235	263.232	263.236	583.733	583.204	584.29	9.72888	9.729	263.235_9.729	841819	478906	480246	224540	728171	263651	314405	336486	183577	591935	456562	338185	238445	599594	22274.2	361960	304901	263021
429	264.004	264.004	263.999	264.006	61.3563	58.6134	64.288	1.0226	1.023	264.004_1.023	1.39239e+07	2.01718e+07	2.30328e+07	4.21771e+07	1.6553e+07	2.21638e+07	2.53013e+07	3.33752e+07	4.21659e+07	1.71082e+07	2.16576e+07	3.37036e+07	4.2346e+07	1.90047e+07	2.2655e+07	2.99748e+07	4.11794e+07	4.62609e+07
430	264.134	264.134	264.096	264.147	161.533	147.216	162.427	2.69221	2.692	264.134_2.692	4.90092e+06	7.93889e+06	9.60511e+06	1.96424e+07	1.26783e+07	1.8572e+07	9.69169e+06	1.59996e+07	8.2602e+06	1.04396e+07	8.96103e+06	1.34118e+07	4.96e+06	7.21075e+06	9.60322e+06	1.40615e+07	1.6742e+07	1.8587e+07
431	264.153	264.153	264.106	264.181	124.796	93.9153	126.565	2.07994	2.08	264.153_2.08	960848	631591	457098	230013	4.63065e+06	4.43651e+06	2.93724e+06	3.90605e+06	1.32343e+06	3.15148e+06	510612	549750	2.50298e+06	670176	624147	468150	371494	289404
432	265.155	265.155	265.153	265.164	136.531	103.534	137.31	2.27552	2.276	265.155_2.276	5.06004e+06	4.67024e+06	9.46658e+07	6.75497e+07	3.47677e+08	5.05833e+08	2.52292e+08	6.21132e+08	1.75478e+08	4.76011e+08	3.60667e+07	1.44469e+08	2.57597e+08	2.296e+06	8.56837e+06	4.76507e+07	4.58387e+07	5.74018e+07
433	265.107	265.107	265.103	265.11	382.358	379.648	382.673	6.37264	6.373	265.107_6.373	1.38517e+06	3.03251e+06	2.40587e+06	1.35667e+06	2.46876e+06	1.85933e+06	1.54729e+06	1.05234e+06	1.08931e+06	1.49996e+06	1.31631e+06	2.59775e+06	1.72707e+06	2.82004e+06	2.25661e+06	1.746e+06	1.36998e+06	801448
434	265.141	265.141	265.14	265.142	338.877	338.482	340.078	5.64796	5.648	265.141_5.648	2.27964e+06	1.96118e+06	1.87432e+06	1.60002e+06	2.23581e+06	1.97317e+06	1.84211e+06	1.7321e+06	1.55268e+06	2.18813e+06	2.08372e+06	1.83114e+06	1.562e+06	2.21111e+06	1.90923e+06	1.77587e+06	1.74326e+06	1.50647e+06
435	265.252	265.252	265.242	265.253	56.3851	55.2179	58.7476	0.939752	0.94	265.252_0.94	5.57724e+06	2.86874e+06	2.15388e+06	1.5193e+06	4.85464e+06	2.82057e+06	2.28688e+06	1.87448e+06	1.46841e+06	3.84845e+06	2.4564e+06	2.10776e+06	1.41761e+06	3.5789e+06	2.26223e+06	2.03312e+06	1.65055e+06	1.34049e+06
436	265.967	265.967	265.903	266.02	67.833	59.075	76.7527	1.13055	1.131	265.967_1.131	4.79787e+06	1.58667e+06	1.54265e+06	2.60238e+06	3.72739e+06	2.38714e+06	2.05493e+06	2.39766e+06	2.64337e+06	2.53397e+06	1.59518e+06	2.00144e+06	2.72843e+06	2.6358e+06	1.95965e+06	2.04067e+06	2.31625e+06	3.1649e+06
437	266.158	266.158	266.157	266.168	136.263	135.158	137.221	2.27105	2.271	266.158_2.271	963089	715837	1.42125e+07	1.02481e+07	5.09818e+07	7.73332e+07	3.77488e+07	9.40292e+07	2.66179e+07	6.91955e+07	5.35097e+06	2.17789e+07	3.90665e+07	403151	1.3411e+06	7.17573e+06	6.95779e+06	8.65067e+06
438	266.174	266.174	266.172	266.179	352.998	352.388	353.651	5.88331	5.883	266.174_5.883	1.34575e+06	505499	653061	401026	1.62852e+06	971154	673377	742644	539742	3.92493e+06	672160	779917	874055	1.15396e+06	1.18559e+06	3.03066e+06	631276	1.41847e+06
439	266.018	266.018	265.994	266.158	104.439	101.465	106.828	1.74064	1.741	266.018_1.741	190904	66921.9	73973.2	82531.3	210396	264415	121320	186918	117801	220632	59738.6	84992.8	191104	96728.6	486433	92722.3	74938	154186
440	266.162	266.162	266.158	266.175	180.06	179.096	180.691	3.001	3.001	266.162_3.001	2.26127e+06	547097	529113	1.06229e+06	698652	770759	503998	1.2411e+06	467357	1.07844e+06	543469	1.59846e+06	821381	583583	740308	474156	648439	1.38501e+06
441	267.123	267.123	267.121	267.138	241.588	241.064	242.127	4.02647	4.026	267.123_4.026	5.90942e+06	4.7315e+06	6.0797e+06	4.48563e+06	4.5476e+06	5.22818e+06	3.68033e+06	3.81582e+06	2.83684e+06	5.77992e+06	4.22227e+06	4.48104e+06	3.55253e+06	5.67387e+06	6.27453e+06	4.31152e+06	7.16372e+06	4.19731e+06
442	267.173	267.173	267.172	267.176	534.506	527.487	535.483	8.90843	8.908	267.173_8.908	5.37177e+06	3.81951e+06	3.78529e+06	3.74205e+06	4.18014e+06	3.92477e+06	3.83215e+06	3.87424e+06	3.5928e+06	4.57539e+06	4.00902e+06	4.89839e+06	3.90275e+06	5.61884e+06	4.17015e+06	5.93576e+06	4.13346e+06	4.86841e+06
443	267.164	267.164	267.141	267.175	135.702	107.095	137.029	2.2617	2.262	267.164_2.262	3.4537e+06	1.89795e+06	2.16959e+06	1.48817e+06	5.39137e+06	6.43577e+06	3.45725e+06	7.29559e+06	2.38449e+06	6.5945e+06	1.75175e+06	2.40664e+06	3.30129e+06	2.25276e+06	1.62912e+06	1.52769e+06	1.38964e+06	1.25243e+06
444	267.268	267.268	267.216	267.269	50.7955	49.6336	54.4264	0.846592	0.847	267.268_0.847	3.23516e+06	1.94722e+06	1.52001e+06	975784	2.78931e+06	2.01043e+06	1.38034e+06	1.20864e+06	841968	2.48442e+06	1.89851e+06	1.43957e+06	727107	2.41386e+06	1.80443e+06	1.50106e+06	1.06202e+06	642449
445	268.104	268.104	268.103	268.104	61.4114	59.2828	63.1531	1.02352	1.024	268.104_1.024	7.88001e+07	1.02593e+08	9.52008e+07	1.3247e+08	7.21399e+07	8.61696e+07	9.01553e+07	1.61305e+08	8.87999e+07	1.19084e+08	1.3124e+08	1.4735e+08	1.32789e+08	1.15146e+08	1.1504e+08	9.2421e+07	1.2896e+08	1.593e+08
446	268.178	268.178	268.175	268.18	533.577	527.487	534.844	8.89296	8.893	268.178_8.893	682624	420690	424384	395753	531190	424687	423517	417435	368313	589042	478154	521767	390044	711670	440827	716236	399340	513294
447	268.165	268.165	268.163	268.175	135.357	125.727	136.185	2.25594	2.256	268.165_2.256	432372	241029	382258	161913	366947	471572	254400	557353	133785	558607	232468	323238	247846	310242	243281	1.09378e+06	118418	129192
448	269.177	269.177	269.175	269.18	287.505	287.001	288.176	4.79174	4.792	269.177_4.792	5.28389e+06	3.58507e+06	2.95071e+06	2.37223e+06	4.65611e+06	3.25283e+06	2.72967e+06	2.50735e+06	2.03263e+06	4.16561e+06	3.33024e+06	3.09784e+06	2.28949e+06	3.78173e+06	2.96233e+06	2.70844e+06	2.81883e+06	3.2036e+06
449	269.122	269.122	269.1	269.212	61.8434	58.6134	63.9675	1.03072	1.031	269.122_1.031	1.59572e+07	1.25504e+07	1.10887e+07	1.44178e+07	1.47027e+07	1.13284e+07	1.05439e+07	1.77615e+07	1.02513e+07	1.4218e+07	1.52038e+07	1.62656e+07	1.43547e+07	1.34011e+07	1.33735e+07	1.06603e+07	1.44469e+07	1.73908e+07
450	269.983	269.983	269.968	270.155	47.2196	46.4091	65.5923	0.786994	0.787	269.983_0.787	9.80089e+06	1.48355e+07	1.2459e+07	1.14452e+07	7.66897e+06	2.75324e+06	6.7759e+06	3.45164e+06	5.35144e+06	5.63338e+06	1.5232e+07	1.29126e+07	1.07189e+07	1.51009e+07	1.10184e+07	1.05059e+07	9.27348e+06	8.8974e+06
451	270.108	270.108	270.082	270.168	96.5215	82.0866	118.952	1.60869	1.609	270.108_1.609	1.23932e+06	1.00035e+06	819819	981245	1.4167e+06	1.42573e+06	852913	1.08439e+06	352930	1.75967e+06	1.46513e+06	1.91494e+06	1.45407e+06	1.37939e+06	1.83512e+06	989472	1.62644e+06	1.90563e+06
452	270.278	270.278	270.272	270.279	715.962	715.461	716.652	11.9327	11.933	270.278_11.933	1.04828e+06	1.26823e+06	1.19701e+06	1.11224e+06	1.1516e+06	1.02534e+06	1.18389e+06	1.20904e+06	1.12674e+06	1.15901e+06	1.26864e+06	1.39639e+06	1.20599e+06	1.14119e+06	1.06808e+06	1.24694e+06	1.17307e+06	1.17282e+06
453	270.296	270.296	270.283	270.305	632.726	631.769	633.389	10.5454	10.545	270.296_10.545	593328	573884	682738	634924	623836	574783	652595	653101	666719	592611	616357	666582	615533	689925	761817	666384	606147	571288
454	270.152	270.152	270.152	270.194	178.314	159.272	179.806	2.97189	2.972	270.152_2.972	1.18906e+06	677384	525813	246033	1.7918e+07	2.19562e+07	1.24849e+07	2.04451e+07	8.52767e+06	1.38561e+07	633688	455928	1.22379e+07	791982	522033	1.03007e+06	279216	212442
455	270.314	270.314	270.292	270.317	524.024	522.502	525.12	8.73373	8.734	270.314_8.734	711048	335631	286861	687191	611014	1.08895e+06	673728	191064	641253	527655	452740	707902	1.93411e+06	656492	3.51954e+06	329274	572053	294227
456	271.12	271.12	271.088	271.166	156.568	154.628	180.88	2.60946	2.609	271.12_2.609	984077	1.07759e+06	1.44721e+06	2.30953e+06	5.35382e+06	1.16631e+07	6.08967e+06	3.89658e+06	987679	2.45881e+06	1.66516e+06	2.59115e+06	1.82907e+07	844054	898382	2.70595e+06	1.98855e+06	6.46625e+06
457	271.226	271.226	271.226	271.227	58.7177	58.289	59.4867	0.978629	0.979	271.226_0.979	1.27588e+08	8.70264e+07	6.98047e+07	4.01393e+07	1.16171e+08	8.18013e+07	6.52384e+07	5.07804e+07	3.95077e+07	1.08964e+08	7.37095e+07	6.25195e+07	3.94476e+07	9.67082e+07	7.4973e+07	5.83934e+07	4.70742e+07	3.57017e+07
458	271.999	271.999	271.98	272.006	50.7967	49.0042	53.3163	0.846612	0.847	271.999_0.847	7.78368e+06	1.08674e+07	9.66638e+06	9.34991e+06	7.13137e+06	4.45138e+06	6.53741e+06	4.22418e+06	5.1246e+06	5.80715e+06	1.08174e+07	1.00226e+07	8.01294e+06	1.1309e+07	9.09991e+06	8.74866e+06	8.85442e+06	7.26168e+06
459	272.149	272.149	272.128	272.172	155.368	153.341	156.729	2.58947	2.589	272.149_2.589	5.56712e+06	3.86478e+06	3.1535e+06	1.88753e+06	5.18227e+06	5.6925e+06	2.25898e+06	3.45108e+06	1.7472e+06	4.56466e+06	3.47981e+06	2.7631e+06	2.65301e+06	4.26721e+06	3.27534e+06	2.7924e+06	2.12846e+06	1.84715e+06
460	272.23	272.23	272.187	272.23	58.8015	58.2771	90.4763	0.980025	0.98	272.23_0.98	2.09727e+07	1.52654e+07	1.21814e+07	7.1837e+06	1.98315e+07	1.35436e+07	1.13083e+07	8.77438e+06	7.15395e+06	1.7657e+07	1.33721e+07	1.05507e+07	6.39809e+06	1.63693e+07	1.81295e+07	1.00335e+07	8.01779e+06	5.99752e+06
461	273.167	273.167	273.167	273.169	213.111	212.222	213.849	3.55186	3.552	273.167_3.552	5.38124e+06	3.40909e+06	3.88224e+06	2.4876e+06	4.97559e+06	3.32845e+06	3.01422e+06	2.78309e+06	2.71364e+06	4.13861e+06	3.11293e+06	3.01838e+06	2.54408e+06	4.7786e+06	3.20438e+06	4.38261e+06	2.82036e+06	2.60663e+06
462	273.09	273.09	272.957	273.101	57.8023	54.5632	60.654	0.963371	0.963	273.09_0.963	2.5784e+06	2.62728e+06	1.59726e+06	3.45241e+06	2.39147e+06	2.59577e+06	3.04045e+06	3.05992e+06	3.61322e+06	2.9444e+06	2.99298e+06	4.29689e+06	3.83017e+06	2.76322e+06	2.74613e+06	2.56332e+06	4.29722e+06	1.59172e+06
463	273.262	273.262	273.239	273.284	392.201	391.195	392.937	6.53668	6.537	273.262_6.537	635333	138266	318175	502461	387922	237539	382300	482099	553222	933830	292493	474134	490128	328436	798616	2.539e+06	411857	881080
464	273.121	273.121	273.067	273.188	106.186	90.1729	133.776	1.76977	1.77	273.121_1.77	1.183e+06	1.47289e+06	1.82441e+06	2.65463e+06	4.46011e+06	9.22657e+06	7.21746e+06	1.29379e+07	5.80867e+06	4.21075e+06	1.64005e+06	2.02501e+06	5.7016e+06	1.50094e+06	1.6627e+06	2.20512e+06	2.40939e+06	2.71323e+06
465	273.94	273.94	273.938	273.94	46.2388	45.5995	50.1073	0.770647	0.771	273.94_0.771	825267	1.03851e+06	909131	833640	492819	238815	597399	204805	460869	398885	1.01961e+06	938387	978613	1.20947e+06	848481	792327	653762	903984
466	274.13	274.13	274.065	274.145	105.796	104.953	107.185	1.76326	1.763	274.13_1.763	2.8314e+06	2.10706e+06	1.79745e+06	1.22001e+06	2.61921e+06	2.46035e+06	1.9802e+06	2.19063e+06	1.30997e+06	2.36508e+06	1.98286e+06	1.79803e+06	1.34706e+06	2.30608e+06	1.98889e+06	1.64858e+06	1.53937e+06	1.23322e+06
467	274.273	274.273	274.272	274.274	437.976	437.079	438.411	7.2996	7.3	274.273_7.3	8.74357e+06	7.53925e+06	7.7888e+06	6.93305e+06	8.23402e+06	8.05838e+06	7.43137e+06	7.18335e+06	6.68837e+06	8.30916e+06	7.68792e+06	7.59539e+06	6.69656e+06	8.09848e+06	8.79896e+06	7.67717e+06	6.71817e+06	7.01159e+06
468	274.201	274.201	274.2	274.263	391.335	372.546	391.745	6.52226	6.522	274.201_6.522	3.04884e+06	2.516e+06	2.422e+06	2.06412e+06	2.77825e+06	2.52793e+06	2.37824e+06	2.31666e+06	2.14382e+06	2.70409e+06	2.48483e+06	2.32199e+06	2.07512e+06	2.59592e+06	2.40268e+06	2.32908e+06	2.1903e+06	2.23158e+06
469	274.2	274.2	274.188	274.201	62.917	61.2023	63.7901	1.04862	1.049	274.2_1.049	3.38818e+06	3.76421e+06	3.38642e+06	2.73652e+06	3.31813e+06	3.77205e+06	3.66064e+06	3.30092e+06	2.75208e+06	3.97508e+06	3.74335e+06	3.47643e+06	3.15324e+06	3.88954e+06	3.51608e+06	3.45539e+06	3.02097e+06	2.67437e+06
470	274.196	274.196	274.191	274.199	285.593	285.228	285.928	4.75988	4.76	274.196_4.76	1.52114e+06	1.18739e+06	1.32371e+06	894958	1.47247e+06	1.53009e+06	1.23043e+06	1.24592e+06	697985	1.42529e+06	1.20076e+06	1.13213e+06	807389	1.29387e+06	1.21114e+06	1.13452e+06	1.20422e+06	1.0767e+06
471	275.064	275.064	274.932	275.153	52.6705	46.7804	83.6911	0.877842	0.878	275.064_0.878	3.78196e+06	3.12364e+06	3.41783e+06	3.16859e+06	1.49097e+06	1.20297e+06	1.74537e+06	1.60945e+06	2.60747e+06	1.38024e+06	4.17682e+06	6.62199e+06	2.85194e+06	3.60118e+06	5.44335e+06	4.54757e+06	6.10833e+06	4.43564e+06
472	275.009	275.009	275.007	275.107	103.228	84.8033	118.296	1.72046	1.72	275.009_1.72	374334	256377	234421	480310	228201	283781	320661	394104	398519	319731	287995	566303	522147	272407	3.61973e+06	490359	562142	891739
473	275.15	275.15	275.15	275.154	154.599	153.494	155.086	2.57665	2.577	275.15_2.577	122502	104596	1.09811e+06	791494	1.15237e+08	1.63199e+08	1.13237e+08	1.63432e+08	9.21168e+07	1.01315e+08	802625	4.21308e+06	8.50142e+07	155555	101218	575121	677580	653082
474	275.245	275.245	275.215	275.277	438.975	436.949	443.201	7.31626	7.316	275.245_7.316	1.9508e+06	1.5798e+06	1.71702e+06	1.39037e+06	1.26127e+06	1.25596e+06	1.1143e+06	2.10914e+06	1.01407e+06	1.33579e+06	1.45567e+06	1.5101e+06	1.55368e+06	1.67102e+06	1.64244e+06	1.63547e+06	1.6786e+06	2.45903e+06
475	275.2	275.2	275.199	275.2	532.938	532.012	533.748	8.8823	8.882	275.2_8.882	1.12282e+06	1.0089e+06	1.66658e+06	798749	1.66687e+06	2.88835e+06	1.01738e+06	2.65536e+06	438334	967274	1.0548e+06	844367	1.78891e+06	818491	521682	1.16353e+06	1.34567e+06	1.70655e+06
476	276.158	276.158	276.147	276.18	183.627	152.539	184.599	3.06045	3.06	276.158_3.06	731068	648330	3.78346e+06	4.34844e+06	6.20676e+08	4.71525e+08	3.25913e+08	2.42915e+08	1.29791e+08	2.66479e+08	3.38802e+06	6.70098e+06	1.7299e+08	666066	3.39166e+06	1.40163e+06	920374	1.5265e+06
477	276.032	276.032	275.999	276.132	104.956	85.3352	128.897	1.74927	1.749	276.032_1.749	426100	299800	249459	286127	2.06335e+06	2.44521e+06	1.3924e+06	2.19116e+06	213685	1.53947e+06	276138	999354	1.55469e+06	354864	452123	285310	742824	799470
478	276.112	276.112	276.02	276.135	65.3211	48.9258	82.8889	1.08869	1.089	276.112_1.089	611082	571907	470716	582422	565522	268901	598403	366759	569445	407397	613012	721545	424039	704056	644304	652065	747356	491907
479	276.204	276.204	276.203	276.204	532.898	531.744	533.567	8.88163	8.882	276.204_8.882	81940.5	121868	237585	67187	219397	427807	85038.3	410759	29743	90049.7	73463.6	95754.4	226176	72635.4	34340.4	109290	108669	162552
480	276.897	276.897	276.896	276.897	57.7928	51.8302	79.114	0.963213	0.963	276.897_0.963	1.17602e+07	1.23766e+07	1.3578e+07	1.91193e+07	1.13695e+07	1.36449e+07	1.51182e+07	1.68255e+07	2.1878e+07	1.19308e+07	1.33246e+07	1.57489e+07	2.24127e+07	1.16482e+07	1.40937e+07	1.55151e+07	1.65867e+07	2.2923e+07
481	277.138	277.138	277.136	277.14	543.335	542.714	543.91	9.05558	9.056	277.138_9.056	3.092e+06	3.42292e+06	5.06219e+06	3.39943e+06	3.23838e+06	2.82459e+06	2.6912e+06	5.48102e+06	2.20011e+06	2.89473e+06	4.04662e+06	4.81596e+06	5.88758e+06	4.12888e+06	3.16269e+06	5.53793e+06	6.9017e+06	8.20098e+06
482	277.166	277.166	277.16	277.172	148.781	114.31	149.431	2.47968	2.48	277.166_2.48	4.73393e+07	2.53118e+07	4.45396e+08	2.63167e+08	6.67936e+09	7.55749e+09	5.95173e+09	7.9601e+09	4.82222e+09	6.27097e+09	3.57408e+08	1.02812e+09	3.98322e+09	1.43301e+07	2.96702e+07	3.01308e+08	2.21298e+08	4.05926e+08
483	277.669	277.669	277.664	277.737	184.142	183.35	184.847	3.06904	3.069	277.669_3.069	0	0	0	0	4.03365e+06	3.33e+06	2.20033e+06	1.69324e+06	940996	1.79141e+06	0	8102.63	1.36354e+06	0	0	0	0	0
484	278.019	278.019	277.904	278.02	51.9087	48.984	60.3671	0.865145	0.865	278.019_0.865	1.00516e+06	1.46446e+06	1.15848e+06	1.55806e+06	896689	662446	905102	867517	1.10883e+06	782829	1.57666e+06	1.41757e+06	1.38025e+06	1.59419e+06	1.19883e+06	1.33926e+06	1.14965e+06	647003
485	278.169	278.169	278.168	278.173	148.795	120.015	149.814	2.47992	2.48	278.169_2.48	6.9058e+06	3.5344e+06	6.37024e+07	3.78216e+07	1.01579e+09	1.10844e+09	8.66334e+08	1.16139e+09	7.01876e+08	9.49616e+08	5.01093e+07	1.49146e+08	5.89781e+08	2.07397e+06	5.13401e+06	4.20335e+07	3.09836e+07	5.7707e+07
486	278.972	278.972	278.958	278.99	60.2218	59.2575	68.6727	1.0037	1.004	278.972_1.004	1.45087e+06	1.76877e+06	2.2029e+06	2.68638e+06	1.64011e+06	1.93239e+06	2.17931e+06	3.20003e+06	2.76081e+06	1.71104e+06	1.97345e+06	2.95834e+06	3.1219e+06	1.66431e+06	2.07889e+06	2.78808e+06	2.68602e+06	3.02755e+06
487	279.157	279.157	279.157	279.157	391.245	390.928	391.529	6.52075	6.521	279.157_6.521	7.55372e+06	7.63099e+06	7.89847e+06	7.164e+06	7.54653e+06	7.74591e+06	7.70436e+06	7.77449e+06	7.09253e+06	7.62294e+06	7.55961e+06	7.64629e+06	6.93963e+06	7.768e+06	7.78496e+06	7.57399e+06	7.36622e+06	7.1312e+06
488	279.165	279.165	278.985	279.172	149.552	147.375	176.348	2.49253	2.493	279.165_2.493	1.39153e+06	2.94506e+06	6.17662e+06	4.15689e+06	8.87126e+07	9.47905e+07	7.10462e+07	1.00308e+08	5.63066e+07	8.93967e+07	5.32303e+06	1.19477e+07	5.13977e+07	3.41064e+06	2.74977e+06	4.58698e+06	3.78268e+06	5.69227e+06
489	279.161	279.161	279.16	279.163	587.003	586.832	587.381	9.78338	9.783	279.161_9.783	3.39785e+06	3.04578e+06	2.91791e+06	2.67595e+06	3.32325e+06	2.92208e+06	3.01941e+06	3.11529e+06	2.92768e+06	3.28956e+06	3.02995e+06	3.0396e+06	2.96303e+06	3.27634e+06	1.84839e+06	3.36709e+06	3.12028e+06	3.15688e+06
490	280.159	280.159	280.157	280.161	389.417	381.687	391.198	6.49028	6.49	280.159_6.49	1.14833e+06	1.16029e+06	1.2659e+06	1.12917e+06	1.18022e+06	1.18183e+06	1.09318e+06	1.12821e+06	1.09469e+06	1.24779e+06	1.30356e+06	1.14921e+06	1.11491e+06	1.17067e+06	1.36034e+06	1.09192e+06	1.16845e+06	1.1369e+06
491	280.079	280.079	280.042	280.127	47.2693	45.2265	51.1474	0.787822	0.788	280.079_0.788	574184	658308	716238	642788	1.3476e+06	883442	709688	1.23994e+06	674506	661593	858954	837952	726248	1.12199e+06	967748	854890	781082	1.03973e+06
492	280.173	280.173	280.143	280.174	150.38	138.609	152.578	2.50633	2.506	280.173_2.506	685911	375914	508853	299034	6.77524e+06	7.39519e+06	5.43842e+06	7.76976e+06	4.32664e+06	7.40058e+06	458631	1.01559e+06	4.00138e+06	389648	438410	442874	317211	937671
493	281.147	281.147	280.974	281.165	124.255	96.0869	126.392	2.07092	2.071	281.147_2.071	609648	692806	2.06266e+06	905265	3.58245e+07	7.70957e+07	3.28658e+07	4.57501e+07	2.61981e+07	2.58957e+07	880219	2.35332e+06	3.67508e+07	641292	355076	1.03455e+06	983097	1.41824e+06
494	281.175	281.175	281.174	281.197	314.753	314.356	317.19	5.24589	5.246	281.175_5.246	7.93619e+06	6.00501e+06	1.21642e+07	5.94792e+06	1.35499e+07	3.53861e+07	8.44146e+06	2.9868e+07	4.50696e+06	6.75485e+06	6.87213e+06	5.03132e+06	1.56446e+07	5.52408e+06	4.90942e+06	7.27198e+06	8.88486e+06	1.23033e+07
495	281.25	281.25	281.247	281.25	57.7818	57.0779	59.113	0.96303	0.963	281.25_0.963	2.25528e+07	1.14057e+07	9.44054e+06	7.07525e+06	1.68186e+07	3.08983e+06	7.44902e+06	2.70354e+06	2.56942e+06	1.44209e+07	9.71765e+06	8.75417e+06	1.81545e+06	1.34119e+07	9.5696e+06	8.56127e+06	7.42838e+06	6.49532e+06
496	281.824	281.824	281.822	281.829	189.659	188.432	193.746	3.16098	3.161	281.824_3.161	43694.3	119271	170895	203572	1.70245e+06	2.96318e+06	1.01088e+06	853609	547808	1.29753e+06	108916	100180	658804	112623	110434	124006	117547	137867
497	282.155	282.155	282.153	282.181	124.734	123.175	157.792	2.0789	2.079	282.155_2.079	1.34774e+06	723066	701722	559278	5.57638e+06	1.10483e+07	4.58912e+06	6.47072e+06	3.9074e+06	3.80697e+06	709475	751858	5.44684e+06	790265	1.8413e+06	701689	703762	594055
498	282.162	282.162	282.154	282.252	73.6691	56.9508	75.8209	1.22782	1.228	282.162_1.228	5.20346e+06	2.01346e+06	2.73044e+06	2.94079e+06	3.40078e+06	1.65877e+06	2.92198e+06	4.08085e+06	2.40283e+06	4.48845e+06	3.25203e+06	4.93788e+06	2.89027e+06	3.5822e+06	3.18648e+06	3.42384e+06	5.44176e+06	4.58647e+06
499	282.18	282.18	282.178	282.19	314.536	314.204	314.793	5.24227	5.242	282.18_5.242	1.30508e+06	1.21251e+06	2.21911e+06	1.29872e+06	2.4252e+06	6.14808e+06	1.6351e+06	5.32336e+06	1.08905e+06	1.28825e+06	1.3438e+06	1.11884e+06	3.08795e+06	1.10424e+06	941129	1.49232e+06	1.60369e+06	2.28922e+06
500	282.279	282.279	282.278	282.279	884.395	882.626	886.064	14.7399	14.74	282.279_14.74	425556	1.48038e+06	1.14797e+06	1.64532e+06	931365	1.53336e+06	1.09491e+06	1.53839e+06	1.68686e+06	1.12092e+06	1.44552e+06	1.174e+06	1.60088e+06	1.21314e+06	1.40807e+06	1.28763e+06	1.72609e+06	1.65582e+06
501	282.278	282.278	282.278	282.279	733.411	731.574	734.39	12.2235	12.224	282.278_12.224	511815	297274	217756	262950	391572	306732	275073	291734	245705	638248	291770	192510	255385	399781	351097	1.30824e+06	248275	248012
502	283.115	283.115	283.111	283.124	172.645	171.944	176.6	2.87742	2.877	283.115_2.877	470448	564108	574542	226084	369290	469309	283180	272322	156634	400835	550297	455159	223509	645000	507331	515123	438908	366337
503	283.177	283.177	283.175	283.18	564.33	563.947	564.565	9.40549	9.405	283.177_9.405	1.47413e+06	905311	726569	1.6298e+06	1.05194e+06	2.20454e+06	633975	628847	557674	969915	730026	724909	1.13932e+06	948484	1.39625e+07	671969	598600	521078
504	283.263	283.263	283.263	283.263	58.2281	57.5295	58.7483	0.970469	0.97	283.263_0.97	3.70422e+07	2.32401e+07	1.8816e+07	1.26779e+07	3.35483e+07	2.15902e+07	1.7921e+07	1.45648e+07	1.2646e+07	2.91838e+07	1.98549e+07	1.71381e+07	1.25767e+07	2.62558e+07	1.91365e+07	1.61811e+07	1.39656e+07	1.16089e+07
505	283.183	283.183	283.165	283.198	142.301	135.783	143.301	2.37168	2.372	283.183_2.372	4.14899e+06	2.08095e+06	1.73406e+06	3.3972e+06	3.10709e+06	6.70005e+06	1.86978e+06	2.19058e+06	1.73213e+06	3.55993e+06	2.24593e+06	2.12667e+06	3.56775e+06	3.55696e+06	1.54314e+07	3.61846e+06	1.64042e+06	2.10868e+06
506	283.068	283.068	283.062	283.185	214.883	192.334	216.121	3.58138	3.581	283.068_3.581	255956	209499	204265	147622	2.85122e+06	228413	1.61512e+06	173845	124847	242470	232673	239952	225348	178300	219271	259783	236973	303756
507	283.191	283.191	283.185	283.193	313.33	312.364	314.344	5.22216	5.222	283.191_5.222	1.47301e+06	1.01775e+06	886523	566212	1.34067e+06	1.30989e+06	785487	978679	541009	1.19636e+06	1.00396e+06	811100	682702	1.16275e+06	886216	785550	701605	632091
508	284.023	284.023	284.016	284.024	102.683	99.6629	103.978	1.71139	1.711	284.023_1.711	8399.23	2917.06	0	29620.9	7442.98	4649.14	12233.3	0	13543.9	13738.9	6542.68	3039.8	23469	10485.9	9510.5	11098.8	25252.2	24127.4
509	284.101	284.101	284.083	284.266	66.6089	57.3826	68.109	1.11015	1.11	284.101_1.11	7.1718e+06	4.31663e+06	4.0394e+06	3.56213e+06	6.53456e+06	4.76182e+06	2.8594e+06	4.48572e+06	1.43197e+06	3.16668e+06	7.19151e+06	5.73166e+06	3.68536e+06	5.00032e+06	2.59868e+06	4.37774e+06	5.28753e+06	6.06453e+06
510	284.235	284.235	284.218	284.239	420.224	418.987	422.096	7.00374	7.004	284.235_7.004	1.89906e+06	2.04801e+06	2.0672e+06	1.56972e+06	2.11959e+06	2.18525e+06	1.98687e+06	1.82392e+06	1.44395e+06	2.12831e+06	2.00958e+06	1.92452e+06	1.43985e+06	2.22107e+06	2.03247e+06	1.88055e+06	1.51397e+06	1.3226e+06
511	284.156	284.156	284.155	284.184	171.483	151.106	173.019	2.85805	2.858	284.156_2.858	660824	487066	1.59142e+06	3.039e+06	2.00253e+08	3.0588e+08	1.22909e+08	1.34971e+08	5.65329e+07	1.02628e+08	1.55881e+06	5.0104e+06	1.12905e+08	511370	543204	3.6615e+06	908756	488039
512	284.295	284.295	284.294	284.296	807.188	806.241	807.742	13.4531	13.453	284.295_13.453	2.0575e+06	1.94338e+06	1.76453e+06	9.71425e+06	2.05307e+06	1.859e+06	1.94256e+06	2.07973e+06	2.12269e+06	3.08687e+06	1.92989e+06	1.99431e+06	2.05657e+06	2.0118e+06	2.07885e+06	2.30014e+06	2.02148e+06	2.05018e+06
513	284.331	284.331	284.33	284.331	655.236	652.407	656.481	10.9206	10.921	284.331_10.921	1.49083e+07	1.36819e+07	1.38569e+07	8.50955e+08	1.48347e+07	1.42431e+07	2.97973e+07	1.55218e+07	1.55922e+07	1.94047e+07	1.53591e+07	1.4773e+07	1.4476e+07	1.48945e+07	1.52766e+07	1.57937e+07	1.46223e+07	1.40497e+07
514	285.128	285.128	285.123	285.149	543.154	542.714	543.748	9.05257	9.053	285.128_9.053	815813	990573	1.77252e+06	1.19427e+06	972350	749035	736159	1.6516e+06	580400	801157	1.23009e+06	1.77167e+06	1.79753e+06	1.17576e+06	908058	1.93688e+06	2.43205e+06	2.59649e+06
515	285.173	285.173	285.161	285.181	213.071	212.098	217.532	3.55118	3.551	285.173_3.551	2.19606e+06	1.69101e+06	1.3133e+06	918370	2.02466e+06	1.74635e+06	1.1849e+06	1.55144e+06	632034	1.71703e+06	1.37066e+06	1.30087e+06	1.28377e+06	1.60958e+06	1.28645e+06	1.24694e+06	1.27634e+06	1.70302e+06
516	285.158	285.158	285.009	285.158	177.46	175.548	178.211	2.95766	2.958	285.158_2.958	1.9067e+06	526459	867927	567145	2.95992e+07	3.7803e+07	2.00487e+07	2.48183e+07	1.25233e+07	1.22638e+07	1.06458e+06	836145	1.00332e+07	1.35406e+06	984813	785426	543271	396988
517	285.163	285.163	285.163	285.177	138.717	137.923	140.516	2.31194	2.312	285.163_2.312	2.11562e+06	1.38047e+06	1.13396e+06	842971	4.28598e+07	3.9012e+07	2.66186e+07	2.60527e+07	1.13411e+07	2.31966e+07	1.27448e+06	1.51641e+06	2.32528e+07	1.5896e+06	1.17097e+06	1.00857e+06	850114	580247
518	285.206	285.206	285.206	285.206	485.188	484.56	486.899	8.08647	8.086	285.206_8.086	5.57684e+06	4.49298e+06	4.44755e+06	3.99076e+06	5.0941e+06	4.57256e+06	4.29564e+06	4.24182e+06	4.14685e+06	4.93755e+06	4.36488e+06	4.49308e+06	4.14474e+06	4.61505e+06	4.00445e+06	4.20511e+06	4.11768e+06	4.28589e+06
519	285.249	285.249	285.08	285.279	53.8683	48.6206	68.2657	0.897805	0.898	285.249_0.898	6.34873e+06	4.77821e+06	4.07466e+06	2.40142e+06	2.58916e+06	1.98066e+06	3.64031e+06	3.00779e+06	2.41904e+06	2.58873e+06	4.35465e+06	3.48769e+06	2.48485e+06	5.11816e+06	3.88239e+06	3.30605e+06	3.06084e+06	2.21135e+06
520	285.289	285.289	285.288	285.289	452.45	451.91	452.761	7.54083	7.541	285.289_7.541	1.17646e+06	582776	581448	1.07172e+06	3.79094e+06	654465	657514	723924	605624	883773	739406	673982	620659	803826	671094	671674	538593	684193
521	285.332	285.332	285.316	285.334	655.291	652.03	656.618	10.9215	10.922	285.332_10.922	3.17134e+06	2.68325e+06	2.77855e+06	1.72707e+08	2.79163e+06	2.79713e+06	5.7104e+06	2.84883e+06	2.98763e+06	3.9304e+06	2.92307e+06	2.85993e+06	2.74397e+06	3.04748e+06	2.85567e+06	3.13436e+06	2.79187e+06	2.70188e+06
522	286.135	286.135	286.124	286.149	542.985	542.532	543.91	9.04975	9.05	286.135_9.05	1.3145e+06	1.08144e+06	914158	921536	1.26799e+06	981717	965508	1.47869e+06	708176	1.1107e+06	1.1577e+06	1.41562e+06	1.56027e+06	1.30769e+06	850983	1.40577e+06	1.82873e+06	2.14227e+06
523	286.044	286.044	285.984	286.159	79.898	52.5897	82.0414	1.33163	1.332	286.044_1.332	5.68156e+06	3.71402e+06	3.96621e+06	6.05065e+06	3.58123e+06	5.4614e+06	5.01641e+06	6.96441e+06	5.78123e+06	5.91601e+06	4.57888e+06	5.50654e+06	5.19562e+06	3.71469e+06	5.69367e+06	6.39253e+06	6.55298e+06	5.49669e+06
524	286.17	286.17	286.159	286.183	177.585	177.276	178.211	2.95975	2.96	286.17_2.96	3.41056e+06	2.521e+06	2.22266e+06	1.57842e+06	3.29351e+06	2.6263e+06	2.24137e+06	1.99299e+06	1.51746e+06	2.95644e+06	2.36889e+06	2.13982e+06	1.46733e+06	2.6958e+06	2.36957e+06	2.05734e+06	1.71995e+06	1.37298e+06
525	286.309	286.309	286.306	286.319	635.978	633.816	638.454	10.5996	10.6	286.309_10.6	3.3229e+06	3.88665e+06	2.7302e+06	7.11699e+07	3.3521e+06	4.73511e+07	4.30908e+06	4.662e+06	3.52363e+06	3.67523e+06	4.31276e+06	3.14626e+06	3.2742e+07	3.04662e+06	4.7344e+08	3.55492e+06	3.96077e+06	2.64758e+06
526	286.201	286.201	286.187	286.274	79.9613	54.1632	82.1953	1.33269	1.333	286.201_1.333	9.25882e+06	5.58447e+06	4.72476e+06	3.99505e+06	7.63922e+06	6.80329e+06	5.42088e+06	5.8642e+06	3.49426e+06	8.60063e+06	5.13986e+06	5.09129e+06	3.7881e+06	6.02103e+06	5.93886e+06	5.3994e+06	5.6878e+06	4.15731e+06
527	286.485	286.485	286.484	286.485	178.723	178.234	179.639	2.97871	2.979	286.485_2.979	0	0	0	3235.64	1.56966e+06	3.89046e+06	904418	1.0095e+06	484333	562328	3577.96	3265.85	832760	0	0	0	0	4490.64
528	286.972	286.972	286.966	286.975	46.3797	44.8423	50.1073	0.772995	0.773	286.972_0.773	5.03987e+06	6.90618e+06	6.4524e+06	5.72135e+06	4.06866e+06	1.38006e+06	3.64141e+06	1.38358e+06	2.75401e+06	3.02946e+06	7.28271e+06	6.37427e+06	6.14352e+06	7.5087e+06	5.71221e+06	5.17539e+06	4.59582e+06	5.28401e+06
529	287.139	287.139	287.137	287.143	136.467	134.869	137.133	2.27444	2.274	287.139_2.274	413113	292828	1.03313e+06	622949	1.82395e+06	3.8927e+06	2.15827e+06	4.77137e+06	1.3641e+06	2.18901e+06	399719	846097	1.97721e+06	315826	387694	493267	469677	404545
530	287.153	287.153	287.149	287.156	389.285	388.519	389.412	6.48808	6.488	287.153_6.488	298742	1.0778e+06	862412	428539	736881	518467	394743	224196	285945	310214	273822	618801	723339	911985	719363	549268	393387	172036
531	287.111	287.111	287.11	287.228	76.7329	60.563	78.3732	1.27888	1.279	287.111_1.279	2.60952e+06	1.82762e+06	2.96099e+06	2.81739e+06	2.24376e+06	3.06225e+06	2.86201e+06	3.89002e+06	2.08335e+06	3.29558e+06	3.31346e+06	6.63977e+06	2.74384e+06	2.4066e+06	3.38787e+06	4.27699e+06	6.86919e+06	4.3655e+06
532	287.237	287.237	287.235	287.237	350.747	349.521	351.727	5.84578	5.846	287.237_5.846	101499	70578.3	33419.9	44297.7	595673	1.4226e+06	549763	1.53924e+06	541293	565879	34627.3	210784	1.10004e+06	65933.3	45112.4	20078.4	37700.5	14703.2
533	287.313	287.313	287.31	287.314	635.298	633.281	637.044	10.5883	10.588	287.313_10.588	540224	567941	349174	1.32463e+07	484996	8.94785e+06	703745	786919	578028	564920	678840	433927	6.13192e+06	491215	9.11172e+07	555466	576396	390310
534	287.98	287.98	287.889	287.98	49.6329	48.4848	54.565	0.827215	0.827	287.98_0.827	6.97748e+06	1.02074e+07	8.94449e+06	9.53732e+06	6.48038e+06	3.92802e+06	5.82001e+06	4.079e+06	4.76552e+06	4.73546e+06	1.12253e+07	1.04022e+07	8.37071e+06	1.10247e+07	8.74973e+06	8.84366e+06	8.25047e+06	7.94562e+06
535	288.253	288.253	288.253	288.254	60.7044	60.1238	61.494	1.01174	1.012	288.253_1.012	1.39571e+07	1.15065e+07	8.52156e+06	5.28816e+06	1.30723e+07	1.01234e+07	8.6068e+06	7.94586e+06	6.78846e+06	1.25197e+07	9.65787e+06	7.91698e+06	4.91709e+06	1.11201e+07	9.08262e+06	7.33864e+06	6.23474e+06	4.76656e+06
536	289.103	289.103	289.03	289.126	89.6731	82.2812	105.967	1.49455	1.495	289.103_1.495	484891	460465	657620	698369	466878	904638	640522	1.89163e+06	361771	753035	862790	1.53943e+06	872157	486463	875852	1.36649e+06	1.71508e+06	1.56241e+06
537	289.01	289.01	288.988	289.069	50.5029	47.5236	56.3609	0.841716	0.842	289.01_0.842	435787	683669	542853	594634	431993	160889	310453	103608	156397	308678	658464	658336	429520	769527	545357	515280	438852	386306
538	289.154	289.154	289.154	289.159	529.616	527.22	534.286	8.82693	8.827	289.154_8.827	438514	293526	277116	320454	357116	298396	283218	313302	279189	374142	303332	418892	290756	486723	352166	491459	312027	401391
539	289.257	289.257	289.256	289.257	61.7078	59.5511	64.1751	1.02846	1.028	289.257_1.028	2.18541e+06	1.4032e+06	1.10059e+06	404845	1.74818e+06	1.28048e+06	924904	674163	427274	1.5032e+06	1.26819e+06	812301	349724	1.53985e+06	1.21575e+06	751410	584305	266447
540	289.941	289.941	289.927	289.979	58.218	53.5062	61.1481	0.970301	0.97	289.941_0.97	5.05288e+06	6.37211e+06	6.33713e+06	7.80465e+06	5.70498e+06	5.88355e+06	6.17778e+06	7.02512e+06	7.1452e+06	5.83329e+06	6.48191e+06	6.98149e+06	7.25178e+06	5.72579e+06	6.33377e+06	6.84856e+06	8.25933e+06	6.75547e+06
541	289.999	289.999	289.985	290	199.021	198.127	199.492	3.31701	3.317	289.999_3.317	13930.3	11808.1	26903.8	141345	252787	966042	456767	996708	567621	837789	24265.6	80729.7	1.24997e+06	22476.6	38798.9	51607.3	45855.9	285522
542	290.153	290.153	290.001	290.163	164.859	160.487	165.441	2.74765	2.748	290.153_2.748	1.36012e+06	1.05033e+06	1.17908e+06	803270	1.11825e+06	999167	1.06496e+06	1.02455e+06	564935	1.44967e+06	1.24382e+06	1.18337e+06	667638	1.19734e+06	1.4142e+06	1.05002e+06	946270	631812
543	290.195	290.195	290.184	290.196	241.635	240.665	242.475	4.02726	4.027	290.195_4.027	1.32063e+06	986310	1.92053e+06	1.80436e+06	927896	1.44173e+06	1.33755e+06	1.73073e+06	1.13778e+06	1.17638e+06	1.15047e+06	1.77516e+06	1.44184e+06	1.04216e+06	1.84028e+06	1.68572e+06	2.90514e+06	1.78687e+06
544	290.57	290.57	290.57	290.571	151.48	150.816	152.289	2.52467	2.525	290.57_2.525	16148.4	2718.97	5356.15	4924.22	0	0	0	0	2941.35	0	0	0	0	13748.5	2918.86	40282.3	8956.95	3260.19
545	291.103	291.103	291.098	291.171	190.527	190.27	191.142	3.17546	3.175	291.103_3.175	790179	797750	415090	265675	2.25305e+07	2.1165e+07	1.27108e+07	1.36809e+07	6.06624e+06	9.39039e+06	803759	355516	9.77164e+06	863597	545452	559975	271637	183314
546	291.105	291.105	291.093	291.117	51.7763	50.1665	53.9419	0.862938	0.863	291.105_0.863	412418	464373	554047	449036	472457	436013	428983	632438	274772	669851	1.14838e+06	1.51655e+06	618768	474375	589872	764850	1.42939e+06	759471
547	291.181	291.181	291.172	291.184	164.01	163.063	164.508	2.73351	2.734	291.181_2.734	867847	689085	1.74271e+06	1.09398e+06	5.22326e+07	3.95186e+07	2.97765e+07	5.10918e+07	2.36913e+07	2.61783e+07	1.38925e+06	4.95825e+06	2.32616e+07	728574	506273	1.45584e+06	1.04664e+06	2.10105e+06
548	291.149	291.149	291.148	291.185	127.09	125.52	135.305	2.11817	2.118	291.149_2.118	586587	519083	663644	1.15851e+06	2.64202e+07	4.22356e+07	2.12846e+07	3.24194e+07	1.4993e+07	1.6946e+07	824842	4.03728e+06	2.4042e+07	659491	277990	943706	1.24773e+06	747159
549	291.253	291.253	291.251	291.254	560.932	551.096	562.272	9.34887	9.349	291.253_9.349	717470	511290	564205	721835	762433	662491	584119	517163	581989	645927	535040	586151	457084	672768	2.50625e+06	660792	474335	545454
550	291.195	291.195	291.193	291.195	386.444	385.529	411.817	6.44073	6.441	291.195_6.441	2.63963e+06	2.13505e+06	2.34342e+06	1.69646e+06	2.73543e+06	3.6441e+06	2.07282e+06	2.92106e+06	1.3156e+06	2.34927e+06	2.06908e+06	2.10703e+06	2.05623e+06	2.25931e+06	2.0691e+06	2.01328e+06	2.11563e+06	2.21903e+06
551	291.949	291.949	291.924	291.982	47.6082	46.7804	51.3738	0.793469	0.793	291.949_0.793	2.41545e+06	3.0306e+06	2.51442e+06	2.27843e+06	1.96416e+06	1.3375e+06	2.03543e+06	1.27832e+06	1.45899e+06	1.67771e+06	3.20752e+06	2.85536e+06	2.78242e+06	3.58307e+06	2.6542e+06	2.42347e+06	2.18539e+06	2.6307e+06
552	292.16	292.16	292.044	292.18	159.997	142.499	162.962	2.66662	2.667	292.16_2.667	283277	448371	777529	887221	2.88172e+07	4.97587e+07	1.80349e+07	2.25042e+07	9.83965e+06	8.52984e+06	635869	1.68997e+06	1.49555e+07	407442	811683	665483	753416	529458
553	292.14	292.14	291.994	292.149	129.229	125.831	141.989	2.15382	2.154	292.14_2.154	24658	52877.3	28794.1	100445	3.34659e+06	5.12918e+06	2.53478e+06	4.07617e+06	1.76239e+06	2.09737e+06	71034.2	422658	2.96826e+06	35649.1	91102.7	79465.1	135971	192262
554	292.118	292.118	292.061	292.169	102.542	101.538	104.334	1.70903	1.709	292.118_1.709	492768	900961	1.23785e+06	861379	778048	1.73958e+06	1.41866e+06	1.73645e+06	1.13531e+06	744566	1.13417e+06	1.19451e+06	887078	762300	1.37892e+06	1.10676e+06	1.24333e+06	1.01732e+06
555	292.103	292.103	292.094	292.111	190.47	189.67	191.007	3.17449	3.174	292.103_3.174	195447	289308	354994	240100	3.57815e+06	3.60396e+06	2.2822e+06	1.8898e+06	1.37773e+06	1.45116e+06	265616	374707	1.4457e+06	192701	366933	330878	227878	169051
556	293.16	293.16	293.016	293.176	124.905	95.3352	126.286	2.08176	2.082	293.16_2.082	2.30158e+07	9.79154e+06	1.28752e+08	2.17152e+08	1.56523e+09	2.12854e+09	1.1759e+09	1.91997e+09	8.1258e+08	1.23654e+09	1.60217e+08	5.38748e+08	1.19897e+09	3.71026e+06	4.13058e+06	2.36336e+08	2.17288e+08	1.43902e+08
557	292.978	292.978	292.967	293.087	48.0887	46.4991	61.8382	0.801479	0.801	292.978_0.801	1.63578e+06	636508	533240	578149	285649	176003	311192	257477	324737	194429	713826	575403	537474	647420	630275	545135	529236	423602
558	293.211	293.211	293.21	293.211	532.898	532.28	533.748	8.88163	8.882	293.211_8.882	3.25642e+06	2.97374e+06	4.39322e+06	2.45759e+06	4.67625e+06	7.13337e+06	2.89492e+06	6.91869e+06	1.46466e+06	2.7195e+06	2.89496e+06	2.63231e+06	4.78504e+06	2.49948e+06	1.76788e+06	3.42322e+06	3.71061e+06	4.76407e+06
559	293.173	293.173	293.172	293.259	440.735	412.622	441.386	7.34559	7.346	293.173_7.346	3.25707e+06	3.28523e+06	3.33844e+06	3.05865e+06	3.33728e+06	3.44232e+06	3.40604e+06	3.40213e+06	3.06288e+06	3.28561e+06	3.38611e+06	3.2549e+06	3.14623e+06	3.44162e+06	3.33431e+06	3.41134e+06	3.14412e+06	3.0167e+06
560	293.657	293.657	293.657	293.657	171.785	170.478	173.019	2.86308	2.863	293.657_2.863	4217.69	0	0	18111.9	1.86442e+06	2.74806e+06	1.27838e+06	1.15315e+06	746369	278787	0	462.431	646593	0	0	0	4727.17	7637.88
561	293.899	293.899	293.899	293.899	62.5754	62.2657	63.408	1.04292	1.043	293.899_1.043	2.96762e+06	3.26244e+06	4.68653e+06	9.28887e+06	2.75728e+06	3.85934e+06	5.49688e+06	5.82208e+06	1.07205e+07	3.28154e+06	4.08018e+06	6.53094e+06	1.23109e+07	3.58462e+06	4.24886e+06	5.29442e+06	6.18104e+06	1.27534e+07
562	293.993	293.993	293.945	294.166	175.538	175.001	197.257	2.92563	2.926	293.993_2.926	1.69001e+06	1.07153e+06	1.16645e+06	1.83747e+06	1.00432e+06	1.07083e+06	1.21103e+06	1.36614e+06	2.09187e+06	1.76755e+06	1.20696e+06	1.32041e+06	1.87929e+06	1.03996e+06	6.01179e+06	1.30132e+06	1.51626e+06	1.97102e+06
563	294.164	294.164	294.163	294.171	125.179	123.554	126.152	2.08632	2.086	294.164_2.086	4.20894e+06	1.53971e+06	1.88359e+07	3.17962e+07	2.2024e+08	3.08167e+08	1.73511e+08	2.87837e+08	1.21123e+08	1.7508e+08	2.37271e+07	7.97905e+07	1.7495e+08	796548	728053	3.51748e+07	3.2167e+07	2.11776e+07
564	294.155	294.155	294.155	294.169	217.169	198.882	217.702	3.61948	3.619	294.155_3.619	3.89714e+06	2.44754e+06	2.2548e+06	1.97084e+06	3.1832e+06	2.57294e+06	2.28549e+06	2.17314e+06	1.93795e+06	3.24953e+06	2.29796e+06	2.27365e+06	1.98804e+06	2.75232e+06	2.63863e+06	2.14947e+06	2.10977e+06	2.09533e+06
565	294.083	294.083	294.071	294.164	93.8568	90.8193	100.255	1.56428	1.564	294.083_1.564	2.10607e+06	1.035e+06	909784	2.21058e+06	2.58558e+07	1.07052e+06	985238	1.30589e+06	1.91869e+07	2.09375e+07	1.92962e+06	1.28681e+06	2.81217e+07	1.31054e+06	1.41835e+06	1.0711e+06	1.41043e+06	1.56541e+06
566	294.141	294.141	294.14	294.146	347.983	347.553	348.377	5.79971	5.8	294.141_5.8	906059	625176	345926	451959	607449	262000	196493	148871	109278	527162	413772	688162	192728	601911	442259	377797	548863	424837
567	294.1	294.1	294.099	294.106	61.9673	60.7768	62.7767	1.03279	1.033	294.1_1.033	5.89909e+06	827560	217480	189366	2.90081e+06	494019	155743	220404	89410.5	3.06971e+06	763943	299912	181758	1.89113e+06	494171	128075	150943	329721
568	294.213	294.213	294.21	294.264	533.294	514.935	538.403	8.88823	8.888	294.213_8.888	607291	516753	801851	377567	844054	1.32552e+06	469704	1.23861e+06	168896	529055	499462	461103	817541	378122	223152	582237	681870	854361
569	294.924	294.924	294.885	295.026	54.205	47.2214	60.9527	0.903417	0.903	294.924_0.903	2.39764e+06	2.6078e+06	2.80355e+06	3.41363e+06	2.43686e+06	2.42005e+06	457412	2.87616e+06	374849	2.40915e+06	2.62841e+06	3.2571e+06	3.74669e+06	2.58818e+06	2.89617e+06	3.05486e+06	864114	3.67221e+06
570	295.168	295.168	295.127	295.18	126.099	123.554	130.458	2.10165	2.102	295.168_2.102	1.06266e+06	2.3561e+06	660573	3.15463e+06	1.93012e+07	2.53249e+07	1.45301e+07	2.41884e+07	1.00437e+07	1.56138e+07	815718	7.28613e+06	1.43182e+07	797001	747308	3.81132e+06	3.74722e+06	2.50737e+06
571	295.178	295.178	295.171	295.226	85.9836	57.6634	93.9989	1.43306	1.433	295.178_1.433	8.60148e+06	2.29348e+06	1.7635e+06	1.14992e+06	4.84813e+06	5.59594e+06	4.10811e+06	6.97296e+06	3.15373e+06	3.84225e+06	2.00178e+06	1.66255e+06	2.0534e+06	2.56105e+06	1.86584e+06	1.5256e+06	1.358e+06	962683
572	296.17	296.17	296.169	296.178	98.3343	95.4951	126.272	1.6389	1.639	296.17_1.639	1.27223e+06	1.01885e+06	1.22671e+06	2.16664e+06	1.9678e+06	2.50642e+06	3.25424e+06	6.15299e+06	2.77731e+06	4.58647e+06	1.85667e+06	4.08944e+06	3.56593e+06	1.39413e+06	1.88193e+06	2.28066e+06	3.24974e+06	1.73433e+06
573	296.17	296.17	295.977	296.178	54.2401	50.4752	59.03	0.904001	0.904	296.17_0.904	786539	444910	464259	360298	725640	476011	646803	458108	449838	836064	716284	1.11786e+06	789356	593576	358169	609209	960580	557119
574	296.22	296.22	296.219	296.222	456.659	456.319	457.277	7.61099	7.611	296.22_7.611	1.74737e+06	214492	278899	224210	694596	398720	389709	572732	595743	1.84404e+06	328966	491806	320511	469966	649242	2.82258e+06	243184	1.23824e+06
575	296.93	296.93	296.924	296.933	49.7496	48.8852	54.701	0.82916	0.829	296.93_0.829	2.80982e+06	3.71786e+06	3.50524e+06	3.16441e+06	2.39567e+06	1.17395e+06	2.51908e+06	1.19089e+06	1.80259e+06	1.8591e+06	3.67499e+06	3.39721e+06	2.7413e+06	4.00346e+06	3.32376e+06	3.11457e+06	3.0574e+06	2.60636e+06
576	297.173	297.173	297.166	297.178	106.341	105.082	107.789	1.77235	1.772	297.173_1.772	8.87317e+06	5.78054e+06	4.73057e+06	3.52054e+06	7.49015e+06	5.50439e+06	4.55166e+06	3.94191e+06	3.45423e+06	6.95735e+06	5.40356e+06	4.50002e+06	3.45113e+06	6.45327e+06	5.03946e+06	4.3029e+06	3.94664e+06	3.27541e+06
577	297.242	297.242	297.242	297.243	58.1191	57.6333	58.4566	0.968652	0.969	297.242_0.969	1.76476e+07	1.11773e+07	9.00632e+06	6.79032e+06	1.55048e+07	1.04726e+07	8.56613e+06	7.72763e+06	6.57677e+06	1.31714e+07	9.97492e+06	8.57816e+06	6.4962e+06	1.21536e+07	9.35758e+06	8.31489e+06	7.33843e+06	6.2796e+06
578	298.034	298.034	298.005	298.056	199.208	198.655	201.295	3.32013	3.32	298.034_3.32	94887.9	162348	147975	443080	1.07159e+06	2.15147e+06	1.19523e+06	2.48885e+06	1.48391e+06	1.91572e+06	186183	265144	2.6527e+06	151635	203289	273839	230941	716552
579	298.052	298.052	298.034	298.131	107.57	102.703	116.698	1.79283	1.793	298.052_1.793	5.08941e+06	3.19413e+06	3.64962e+06	3.59096e+06	2.95249e+06	2.45373e+06	1.93761e+06	1.75822e+06	1.63842e+06	2.95103e+06	3.57361e+06	2.90375e+06	2.50563e+06	4.7358e+06	4.23745e+06	3.2156e+06	4.27337e+06	5.2743e+06
580	297.935	297.935	297.934	298.17	59.5621	57.4795	69.0923	0.992701	0.993	297.935_0.993	975944	1.73335e+06	1.84079e+06	1.30037e+06	1.12287e+06	1.557e+06	2.45025e+06	1.75536e+06	1.2972e+06	1.17176e+06	1.76462e+06	1.76911e+06	1.07859e+06	1.58117e+06	1.60306e+06	1.85242e+06	1.64296e+06	1.13811e+06
581	298.188	298.188	298.061	298.207	159.542	158.321	201.966	2.65904	2.659	298.188_2.659	1.66016e+06	907965	760504	798960	2.04825e+06	781791	560546	818573	390156	1.44083e+06	1.26606e+06	1.70563e+06	628327	1.37049e+06	1.43023e+06	1.36657e+06	2.01962e+06	1.44156e+06
582	298.335	298.335	298.274	298.346	594.883	591.556	618.802	9.91472	9.915	298.335_9.915	1.12775e+06	575171	474747	1.10346e+06	918739	1.58795e+06	1.07789e+06	421454	1.30992e+06	2.15104e+06	634667	1.38607e+06	3.18689e+06	977254	5.65137e+06	704358	1.1353e+06	504305
583	298.216	298.216	298.183	298.274	60.3812	58.1002	81.6169	1.00635	1.006	298.216_1.006	3.14851e+06	1.93977e+06	1.451e+06	985389	2.85707e+06	1.61855e+06	1.5187e+06	1.31546e+06	1.2366e+06	2.4504e+06	1.74853e+06	1.61161e+06	1.01168e+06	2.14332e+06	1.44921e+06	1.37881e+06	1.2839e+06	1.26817e+06
584	299.111	299.111	299.109	299.115	216.691	215.332	218.065	3.61152	3.612	299.111_3.612	8.12376e+06	3.73374e+06	3.20243e+06	2.3801e+06	6.67329e+06	5.2022e+06	3.82225e+06	3.76072e+06	2.42725e+06	7.05706e+06	3.98998e+06	4.32908e+06	2.6171e+06	5.13623e+06	3.94189e+06	3.48134e+06	3.69891e+06	3.15261e+06
585	299.114	299.114	299.11	299.145	299.863	298.274	310.157	4.99771	4.998	299.114_4.998	6.14791e+06	2.71641e+06	2.21749e+06	1.64944e+06	4.79994e+06	2.88604e+06	2.11343e+06	2.95017e+06	1.60803e+06	4.25766e+06	2.44097e+06	2.25425e+06	1.75691e+06	3.84977e+06	2.44025e+06	2.33304e+06	1.82497e+06	1.8984e+06
586	299.169	299.169	299.166	299.175	405.352	404.679	405.791	6.75586	6.756	299.169_6.756	3.85809e+06	2.05123e+06	1.84929e+06	1.40932e+06	2.91683e+06	1.91067e+06	1.75974e+06	1.69006e+06	1.45433e+06	2.58844e+06	1.87542e+06	1.8218e+06	1.43624e+06	2.30957e+06	1.93521e+06	1.9916e+06	1.52286e+06	1.56225e+06
587	299.086	299.086	298.987	299.159	109.498	103.533	111.047	1.82497	1.825	299.086_1.825	5.81065e+06	1.85858e+06	1.17607e+06	691272	3.7315e+06	1.63488e+06	948086	811392	519862	3.06516e+06	1.57077e+06	1.05449e+06	675698	2.67544e+06	1.50446e+06	934055	1.01269e+06	806465
588	299.258	299.258	299.258	299.258	58.3513	57.8054	59.0065	0.972522	0.973	299.258_0.973	1.36242e+08	7.15412e+07	5.93054e+07	4.46918e+07	1.10131e+08	6.67978e+07	5.63798e+07	4.98965e+07	4.43818e+07	9.52731e+07	6.20883e+07	5.49818e+07	4.31455e+07	8.20639e+07	6.36127e+07	5.39007e+07	4.92259e+07	4.0806e+07
589	299.16	299.16	299.133	299.195	175.686	147.15	176.881	2.9281	2.928	299.16_2.928	4.34962e+06	1.39377e+06	767498	329108	6.0363e+06	9.58048e+06	3.78561e+06	6.7121e+06	1.54032e+06	3.073e+06	1.03006e+06	606199	3.97154e+06	1.92832e+06	947012	539968	395268	277991
590	300.113	300.113	300.113	300.114	216.801	216.186	218.886	3.61335	3.613	300.113_3.613	911479	284663	251698	182309	787351	469989	338031	280281	162832	712441	332000	360466	190087	497957	317035	269951	310417	250922
591	300.262	300.262	300.261	300.263	58.315	57.8054	59.3374	0.971917	0.972	300.262_0.972	2.60724e+07	1.29679e+07	1.12625e+07	8.02442e+06	2.08014e+07	1.17972e+07	1.06635e+07	9.96077e+06	7.92633e+06	1.71738e+07	1.18136e+07	1.03192e+07	7.69293e+06	1.52376e+07	1.11375e+07	9.41387e+06	9.03563e+06	7.59312e+06
592	300.215	300.215	300.191	300.229	142.845	141.786	147.056	2.38075	2.381	300.215_2.381	1.15164e+07	4.31782e+06	3.62054e+06	9.68212e+06	1.06758e+07	1.96212e+07	6.09145e+06	6.90819e+06	5.58842e+06	1.12143e+07	5.64268e+06	6.29152e+06	1.07875e+07	9.36448e+06	3.40381e+07	1.00181e+07	4.82466e+06	6.0243e+06
593	300.922	300.922	300.921	300.93	62.2736	60.7307	66.9854	1.03789	1.038	300.922_1.038	58402.7	204092	226970	1.4756e+06	90267.3	126047	227508	721324	2.97278e+06	105123	176279	327116	3.13137e+06	162694	216725	641279	416828	3.20322e+06
594	301.126	301.126	300.941	301.137	96.2646	61.4893	98.8834	1.60441	1.604	301.126_1.604	2.51204e+06	2.03709e+06	2.57562e+06	3.71545e+06	2.95354e+06	2.26269e+06	2.85912e+06	4.92443e+06	2.33986e+06	4.39524e+06	3.64747e+06	8.71414e+06	2.92394e+06	2.7671e+06	3.96255e+06	5.48032e+06	7.33435e+06	4.69953e+06
595	301.071	301.071	301.07	301.074	336.788	336.096	337.549	5.61314	5.613	301.071_5.613	2.08039e+06	1.07339e+06	1.60241e+06	1.29123e+06	3.11594e+06	1.12568e+06	1.76504e+06	976513	304150	1.87265e+06	1.77173e+06	3.56051e+06	1.59553e+06	1.4703e+06	286996	4.01133e+06	2.48151e+06	2.29808e+06
596	301.274	301.274	301.227	301.285	450.254	448.031	451.355	7.50424	7.504	301.274_7.504	1.84973e+06	1.04127e+06	1.03248e+06	1.33584e+06	6.28566e+06	1.14255e+06	1.30646e+06	1.53762e+06	1.04092e+06	1.28914e+06	1.64188e+06	1.26051e+06	1.41467e+06	1.36497e+06	1.72424e+06	1.25811e+06	992137	1.19897e+06
597	301.207	301.207	301.155	301.223	142.457	138.034	155.757	2.37428	2.374	301.207_2.374	1.17561e+06	467526	374457	1.00714e+06	904818	2.18201e+06	483361	630787	474209	1.03554e+06	477656	515023	1.24159e+06	973582	4.44609e+06	1.06002e+06	352409	567485
598	301.284	301.284	301.267	301.286	60.9416	58.1897	62.713	1.01569	1.016	301.284_1.016	2.21531e+06	1.36109e+06	1.03941e+06	507512	1.83736e+06	1.24827e+06	1.03192e+06	709234	549048	1.60605e+06	1.1494e+06	866498	472413	1.43725e+06	1.10322e+06	883730	653869	440662
599	302.067	302.067	301.999	302.158	98.1067	78.2717	104.526	1.63511	1.635	302.067_1.635	142618	184504	267413	477025	167339	136853	303042	519809	250719	425278	988569	1.64477e+06	380928	706170	476473	612538	861592	605696
600	302.021	302.021	301.97	302.101	175.942	170.338	177.417	2.93237	2.932	302.021_2.932	1.41255e+06	1.2606e+06	1.1693e+06	1.34597e+06	1.3488e+06	1.01358e+06	1.21023e+06	1.23028e+06	1.37853e+06	1.48736e+06	1.29643e+06	1.1664e+06	1.30281e+06	1.61628e+06	1.27708e+06	1.20686e+06	1.20532e+06	1.34593e+06
601	302.232	302.232	302.232	302.288	485.037	450.052	485.579	8.08396	8.084	302.232_8.084	1.4401e+07	1.17153e+07	1.18447e+07	1.12202e+07	1.34302e+07	1.19965e+07	1.16323e+07	1.12234e+07	1.10777e+07	1.37554e+07	1.14362e+07	1.17278e+07	1.14394e+07	1.3033e+07	1.11394e+07	1.13865e+07	1.08748e+07	1.15701e+07
602	302.305	302.305	302.305	302.306	561.917	560.88	562.402	9.36529	9.365	302.305_9.365	108912	268877	403483	625105	520396	937716	562065	591036	576210	758901	456604	299379	537047	381583	83123.9	1.26185e+06	429317	177286
603	303.14	303.14	303.121	303.142	159.609	157.626	160.863	2.66016	2.66	303.14_2.66	1.34416e+06	1.48389e+06	2.21375e+06	2.40905e+06	1.11688e+06	1.14402e+06	1.41414e+06	2.08193e+06	1.03471e+06	2.11215e+06	3.51309e+06	5.09068e+06	2.10256e+06	2.27939e+06	3.38946e+06	3.92751e+06	5.86536e+06	4.84264e+06
604	303.144	303.144	303.142	303.162	289.679	289.121	290.146	4.82798	4.828	303.144_4.828	4.25884e+06	1.11195e+06	1.28334e+06	3.56697e+06	752520	1.45719e+06	960583	2.92536e+06	1.09515e+06	1.07974e+06	644862	2.81508e+06	1.66936e+06	577825	778106	561421	1.11437e+06	2.40212e+06
605	303.131	303.131	302.976	303.136	104.813	102.119	123.811	1.74689	1.747	303.131_1.747	236956	293120	348541	623469	1.38611e+06	3.82959e+06	1.58199e+06	2.44781e+06	453282	634218	574563	1.44502e+06	497642	403188	468394	799946	1.4329e+06	516055
606	303.236	303.236	303.235	303.237	485.317	484.658	486.632	8.08862	8.089	303.236_8.089	2.21261e+06	1.93865e+06	1.98052e+06	1.71975e+06	2.08259e+06	1.83912e+06	1.90429e+06	1.88219e+06	1.72436e+06	2.05877e+06	1.9569e+06	1.94021e+06	1.75664e+06	2.07135e+06	1.7e+06	1.84508e+06	1.76288e+06	1.80457e+06
607	304.172	304.172	304.138	304.179	389.785	388.923	392.352	6.49642	6.496	304.172_6.496	2.75208e+06	1.11544e+07	9.48962e+06	5.05092e+06	8.34989e+06	6.26206e+06	4.86193e+06	3.00472e+06	3.61179e+06	3.58244e+06	2.93156e+06	1.08625e+07	7.49893e+06	9.91704e+06	7.90659e+06	5.86328e+06	4.63339e+06	2.51448e+06
608	304.156	304.156	304.152	304.163	159.063	158.311	160.203	2.65104	2.651	304.156_2.651	1.47991e+06	904481	818668	681349	821093	426849	532204	392662	310273	836461	1.04864e+06	1.14197e+06	389847	1.15267e+06	1.46406e+06	968941	1.15237e+06	815086
609	304.298	304.298	304.282	304.308	556.186	553.921	557.662	9.26977	9.27	304.298_9.27	3.85294e+06	2.11559e+06	1.41991e+06	6.19477e+06	6.51932e+06	1.0052e+07	7.6122e+06	1.80678e+06	8.52646e+06	3.65141e+06	5.2819e+06	4.34075e+06	2.8991e+07	5.59059e+06	3.37397e+07	3.25532e+06	4.63499e+06	2.62493e+06
610	304.951	304.951	304.891	304.999	51.4449	48.0912	57.0163	0.857415	0.857	304.951_0.857	1.36765e+07	6.28111e+06	6.84211e+06	3.25854e+06	1.92386e+06	772807	1.79804e+06	4.99939e+06	1.45369e+06	1.36202e+06	6.77305e+06	1.95788e+07	3.42131e+07	6.20043e+06	2.86639e+06	3.00309e+06	2.49133e+06	3.23836e+06
611	305.161	305.161	305.149	305.167	142.866	141.607	144.813	2.38109	2.381	305.161_2.381	1.15391e+06	914388	461107	834166	707127	1.28325e+06	337196	410747	340621	743324	628868	483236	863126	1.323e+06	2.8378e+06	871177	385760	509481
612	305.208	305.208	305.206	305.209	423.111	421.763	424.268	7.05185	7.052	305.208_7.052	1.59413e+06	1.61118e+06	1.54074e+06	1.17793e+06	1.5577e+06	1.64636e+06	1.52317e+06	1.51998e+06	1.16116e+06	1.65714e+06	1.62697e+06	1.47219e+06	1.15446e+06	1.63504e+06	1.52463e+06	1.5147e+06	1.28639e+06	1.18358e+06
613	305.296	305.296	305.285	305.303	555.367	553.527	556.419	9.25612	9.256	305.296_9.256	975458	506071	400685	1.2864e+06	1.46515e+06	2.15556e+06	1.68982e+06	482808	1.88224e+06	701220	1.17017e+06	949740	6.31777e+06	1.27813e+06	7.09075e+06	710908	983345	594402
614	305.176	305.176	305.126	305.186	387.36	385.132	392.938	6.45601	6.456	305.176_6.456	819370	1.65683e+06	1.34791e+06	768546	1.30576e+06	1.20109e+06	874809	818050	597630	873249	752753	1.5961e+06	1.22888e+06	1.51156e+06	1.18249e+06	922910	713578	500340
615	305.129	305.129	305.123	305.244	82.3581	67.7735	84.6301	1.37264	1.373	305.129_1.373	1.28591e+06	1.14519e+06	824783	376444	1.36391e+06	920491	699417	519013	278345	1.3299e+06	935892	1.06164e+06	353658	1.51459e+06	876918	851495	815219	553083
616	305.167	305.167	305.159	305.19	111.309	108.813	113.628	1.85515	1.855	305.167_1.855	1.2143e+06	1.14092e+06	1.50403e+06	611779	1.9587e+06	700619	858025	1.08141e+06	209218	930739	2.01673e+06	1.14323e+06	856802	1.4525e+06	749810	751632	880794	220991
617	305.922	305.922	305.899	306.049	55.9708	52.3095	66.0218	0.932846	0.933	305.922_0.933	1.81342e+06	2.89609e+06	2.69128e+06	2.59382e+06	2.18938e+06	2.51917e+06	2.45291e+06	2.78342e+06	2.26351e+06	1.88287e+06	2.85033e+06	3.01245e+06	2.26557e+06	2.52551e+06	2.64924e+06	2.86538e+06	3.01514e+06	2.16701e+06
618	306.137	306.137	306.135	306.139	398.378	397.693	399.339	6.63963	6.64	306.137_6.64	861659	1.0736e+06	933483	607962	655890	587139	471411	469569	392851	314016	335922	435312	226843	343033	302273	223589	200800	189997
619	306.169	306.169	306.162	306.185	191.899	190.887	192.875	3.19832	3.198	306.169_3.198	138840	183346	560092	101520	1.29946e+07	1.55468e+07	7.93874e+06	1.00763e+07	5.49536e+06	6.13072e+06	182897	270487	5.90219e+06	153830	423226	221078	226175	150333
620	306.928	306.928	306.92	306.93	60.8459	58.3632	61.8701	1.0141	1.014	306.928_1.014	1.73627e+06	2.16873e+06	2.50073e+06	3.76051e+06	1.88707e+06	2.42858e+06	2.82005e+06	3.6124e+06	4.11637e+06	2.1089e+06	2.4126e+06	3.17186e+06	4.35936e+06	2.11501e+06	2.47196e+06	3.04902e+06	3.11774e+06	4.4861e+06
621	307.083	307.083	306.934	307.085	48.1562	47.2864	60.6062	0.802603	0.803	307.083_0.803	1.72841e+06	2.31312e+06	2.75242e+06	3.83536e+06	2.66132e+06	3.01668e+06	2.01555e+06	2.31272e+06	1.07542e+06	1.37675e+06	3.74941e+06	4.13627e+06	3.1717e+06	3.69435e+06	2.70919e+06	1.29622e+06	2.75144e+06	3.15823e+06
622	307.176	307.176	307.115	307.176	164.69	163.52	174.256	2.74484	2.745	307.176_2.745	1.36894e+07	9.32256e+06	3.92889e+07	5.87588e+07	5.67342e+08	9.1254e+08	4.78493e+08	8.75467e+08	3.2227e+08	6.46257e+08	5.31584e+07	1.51367e+08	3.75294e+08	2.72437e+06	2.05763e+06	6.48399e+07	3.36716e+07	6.10006e+07
623	307.163	307.163	307.092	307.176	133.998	129.563	139.597	2.23331	2.233	307.163_2.233	2.28349e+06	2.18211e+06	4.62674e+06	6.25877e+06	1.08392e+08	1.81791e+08	1.05236e+08	1.85988e+08	8.86422e+07	1.39035e+08	7.34711e+06	2.29069e+07	1.00162e+08	1.03828e+06	818810	8.03682e+06	4.23432e+06	8.808e+06
624	307.187	307.187	307.187	307.188	485.26	485.037	485.829	8.08766	8.088	307.187_8.088	3.29365e+07	3.52598e+07	3.71343e+07	3.46813e+07	3.42324e+07	3.58703e+07	3.63054e+07	3.61628e+07	3.44626e+07	3.52951e+07	3.5124e+07	3.64901e+07	3.49259e+07	3.62167e+07	3.50177e+07	3.67884e+07	3.46925e+07	3.40904e+07
625	308.129	308.129	308.119	308.135	85.3589	80.2959	86.744	1.42265	1.423	308.129_1.423	905449	129328	183628	693465	1.2578e+06	1.66603e+06	939071	1.6479e+06	666620	917705	175122	926180	1.37405e+06	108137	403506	345987	482944	1.36589e+06
626	308.149	308.149	308.147	308.18	128.488	126.752	131.668	2.14147	2.141	308.149_2.141	12781.7	12692.2	45054.2	11366.3	222343	1.1939e+06	318406	956159	203097	495470	13686.5	22692.6	904358	24369.2	12262.1	15334.3	17498.9	24329
627	308.076	308.076	308.054	308.085	50.3426	47.3052	51.6811	0.839044	0.839	308.076_0.839	360670	193490	200303	369096	367581	436223	345139	518148	321080	364934	267291	332094	459141	342961	306205	261439	324030	276498
628	308.106	308.106	308.105	308.106	208.582	208.437	208.68	3.47637	3.476	308.106_3.476	12680.2	5452.5	2836.16	5441.61	17316.3	31521.3	8894.11	57470.4	6717.16	12669.6	4154.16	12487.2	28769.5	6844.52	12094.4	9852.92	8000.48	10204.3
629	308.279	308.279	308.127	308.28	559.905	543.25	561.107	9.33174	9.332	308.279_9.332	1.18879e+06	1.0256e+06	1.04136e+06	1.48318e+06	1.60887e+06	1.40505e+06	982795	1.03927e+06	615116	1.37125e+06	1.05206e+06	1.16617e+06	1.07258e+06	1.27283e+06	5.98684e+06	1.06552e+06	852894	999314
630	308.191	308.191	308.191	308.192	485.268	485.093	486.096	8.0878	8.088	308.191_8.088	5.52504e+06	5.99542e+06	6.39141e+06	5.90776e+06	5.81158e+06	6.14821e+06	6.2658e+06	6.15763e+06	5.92678e+06	6.09315e+06	6.07978e+06	6.24518e+06	5.90453e+06	6.09281e+06	5.82763e+06	6.36088e+06	5.87925e+06	5.89164e+06
631	308.18	308.18	308.161	308.182	164.652	163.52	168.322	2.7442	2.744	308.18_2.744	2.26457e+06	1.37964e+06	5.84462e+06	8.82737e+06	8.90591e+07	1.43726e+08	7.58464e+07	1.40018e+08	5.03272e+07	1.01732e+08	8.01976e+06	2.32267e+07	5.91217e+07	411406	272088	9.76685e+06	5.09213e+06	9.44649e+06
632	308.9	308.9	308.899	309.051	58.9676	47.068	80.5228	0.982794	0.983	308.9_0.983	571096	402177	615611	770755	431258	618737	741883	855770	929271	561892	440289	707234	1.07904e+06	534951	576980	843481	727321	1.10083e+06
633	309.132	309.132	309.131	309.154	389.453	388.551	389.938	6.49088	6.491	309.132_6.491	3.2788e+06	1.52517e+07	1.32669e+07	7.45298e+06	1.02297e+07	8.31381e+06	7.09468e+06	4.18337e+06	5.46565e+06	4.22183e+06	4.08009e+06	1.62055e+07	1.12122e+07	1.26845e+07	1.09194e+07	9.08439e+06	7.1873e+06	3.63947e+06
634	309.226	309.226	309.224	309.227	260.839	260.378	261.243	4.34732	4.347	309.226_4.347	4.19202e+06	3.17694e+06	3.20163e+06	2.92688e+06	3.94399e+06	3.41657e+06	3.18456e+06	3.32671e+06	3.01174e+06	3.81049e+06	3.3114e+06	3.49177e+06	3.08953e+06	3.88832e+06	3.47297e+06	3.7044e+06	3.10752e+06	3.06034e+06
635	309.168	309.168	309.097	309.189	163.107	131.668	173.181	2.71846	2.718	309.168_2.718	1.62392e+06	887602	1.16101e+06	1.45469e+06	7.82421e+06	1.29149e+07	7.04107e+06	1.28143e+07	4.81054e+06	9.41822e+06	1.38674e+06	3.2055e+06	5.53702e+06	1.24351e+06	946850	2.42519e+06	2.09667e+06	1.87447e+06
636	309.206	309.206	309.205	309.206	492.216	491.597	493.12	8.2036	8.204	309.206_8.204	1.39777e+06	1.10818e+06	1.36781e+06	821331	1.73968e+06	2.3761e+06	1.21564e+06	2.02522e+06	856791	1.42186e+06	1.17333e+06	1.13764e+06	1.39326e+06	1.22427e+06	987208	1.15545e+06	1.12264e+06	1.17204e+06
637	309.155	309.155	309.095	309.158	89.3521	84.2259	91.942	1.4892	1.489	309.155_1.489	874026	533382	377166	176329	1.33503e+06	2.86812e+06	1.11913e+06	2.19116e+06	571009	1.10421e+06	451246	322773	1.20853e+06	570786	380712	278338	231028	173514
638	310.134	310.134	310.133	310.14	389.273	388.017	389.821	6.48788	6.488	310.134_6.488	438902	2.17498e+06	1.81063e+06	968889	1.54525e+06	1.10705e+06	881548	485385	661531	508013	474742	2.27681e+06	1.53843e+06	1.82714e+06	1.49246e+06	1.23033e+06	904254	407735
639	310.172	310.172	310.098	310.285	163.704	151.118	177.597	2.7284	2.728	310.172_2.728	762544	90959.9	78495.7	462277	717211	1.36981e+06	879780	1.01805e+06	415413	951626	101901	783343	447468	120293	520351	192026	699713	835387
640	310.176	310.176	310.09	310.182	80.62	49.0376	102.066	1.34367	1.344	310.176_1.344	640362	373030	450332	620188	503316	671921	474046	889907	347722	633852	524284	1.17672e+06	742208	347921	388547	815129	1.2685e+06	1.16075e+06
641	310.31	310.31	310.309	310.311	811.556	811.311	812.204	13.5259	13.526	310.31_13.526	165466	181923	130811	149928	259810	160020	96378	171455	190667	549833	234623	208751	168130	397847	420716	3.07114e+06	181724	224945
642	310.985	310.985	310.945	310.999	102.121	78.0043	103.957	1.70202	1.702	310.985_1.702	19023.4	538883	429887	31184.1	18316.5	27177	15292.8	82507.7	43889.1	12440.4	578095	437536	83400.4	552587	58272.6	59909	74508.7	102982
643	310.996	310.996	310.989	311.181	46.7178	46.3107	54.6686	0.778631	0.779	310.996_0.779	2.49661e+06	4.1289e+06	3.29217e+06	3.28629e+06	2.22237e+06	565903	1.71653e+06	1.11409e+06	1.23076e+06	1.39846e+06	4.78993e+06	3.36169e+06	2.7654e+06	4.0609e+06	3.09515e+06	2.84528e+06	2.86669e+06	2.2102e+06
644	311.168	311.168	311.165	311.173	700.711	699.881	701.142	11.6785	11.679	311.168_11.679	698732	494994	584752	506498	1.31575e+06	1.52138e+06	2.2789e+06	2.24235e+06	2.27208e+06	2.76547e+06	1.7212e+06	1.77385e+06	1.13122e+06	1.86534e+06	1.17136e+06	2.04705e+06	846247	1.29016e+06
645	311.258	311.258	311.254	311.258	597.131	595.555	600.663	9.95218	9.952	311.258_9.952	2.09023e+06	3.18518e+06	4.35785e+06	2.62705e+06	3.84222e+06	5.82277e+06	2.95453e+06	6.29405e+06	1.87888e+06	2.51511e+06	3.48851e+06	3.18114e+06	4.82662e+06	2.91179e+06	2.28648e+06	4.1189e+06	4.9247e+06	4.89315e+06
646	311.194	311.194	311.19	311.199	422.94	422.07	424.287	7.049	7.049	311.194_7.049	2.40033e+06	2.15307e+06	2.21255e+06	1.93562e+06	2.41018e+06	2.28475e+06	2.20023e+06	2.21767e+06	1.9792e+06	2.27854e+06	2.1869e+06	2.15237e+06	2.04539e+06	2.22789e+06	2.01002e+06	2.10633e+06	2.06005e+06	2.13034e+06
647	311.173	311.173	311.16	311.2	131.282	130.077	138.484	2.18804	2.188	311.173_2.188	1.21249e+06	797644	555741	329198	941689	1.09296e+06	572202	883101	426410	896541	697157	459302	604464	911373	612042	418000	365426	224252
648	312.164	312.164	312.139	312.173	126.926	121.057	128.944	2.11543	2.115	312.164_2.115	7.13703e+06	6.11232e+06	5.72677e+06	6.10186e+06	5.74567e+06	7.13601e+06	5.35657e+06	8.07788e+06	4.33867e+06	8.46883e+06	6.18662e+06	7.54385e+06	7.28024e+06	5.57803e+06	7.46038e+06	7.11004e+06	8.16936e+06	8.50516e+06
649	312.129	312.129	312.129	312.129	84.0954	80.851	84.8033	1.40159	1.402	312.129_1.402	306106	172894	266802	157391	203969	379798	210781	303261	84112.1	488403	287621	349818	270461	169270	293279	365441	325415	379141
650	312.261	312.261	312.259	312.264	596.592	594.86	600.324	9.9432	9.943	312.261_9.943	305593	545283	723498	345653	672700	985616	484155	1.09824e+06	286307	400360	518653	480742	802272	460459	108586	667654	814376	809569
651	312.229	312.229	312.229	312.23	527.55	527.22	528.248	8.79251	8.793	312.229_8.793	279529	251239	251893	214376	236136	244205	246106	225981	183862	308904	241129	320828	187974	367376	269800	450579	208673	316393
652	312.361	312.361	312.36	312.362	741.928	738.824	743.995	12.3655	12.365	312.361_12.365	791464	257059	393616	726865	354239	367069	522442	342716	512117	1.27629e+06	432603	399320	474436	396008	683650	421138	413788	350965
653	312.326	312.326	312.31	312.326	886.163	884.978	887.368	14.7694	14.769	312.326_14.769	455890	533083	416455	759659	648033	570062	499307	699481	878100	927207	512532	618262	801359	586051	659240	1.42378e+06	643029	889649
654	313.088	313.088	313.073	313.105	213.957	189.245	214.517	3.56595	3.566	313.088_3.566	3.59112e+06	2.064e+06	1.86277e+06	1.74639e+06	2.76534e+06	2.1179e+06	1.95471e+06	1.97163e+06	1.60381e+06	2.87228e+06	2.19391e+06	2.457e+06	1.62784e+06	2.35127e+06	2.16409e+06	2.13996e+06	2.2722e+06	2.32645e+06
655	313.03	313.03	313	313.107	48.3764	47.3914	51.1064	0.806274	0.806	313.03_0.806	2.45028e+06	2.87638e+06	2.65404e+06	2.65913e+06	2.12092e+06	1.0571e+06	1.50702e+06	744870	1.39491e+06	1.77244e+06	3.04822e+06	2.79266e+06	2.20183e+06	7.47269e+06	2.39964e+06	2.24542e+06	2.31638e+06	1.86017e+06
656	313.233	313.233	313.219	313.237	566.06	551.901	568.022	9.43433	9.434	313.233_9.434	3.8121e+06	2.88929e+06	2.75445e+06	3.19336e+06	3.52893e+06	3.24213e+06	2.69508e+06	2.69274e+06	2.76466e+06	3.32372e+06	2.71617e+06	2.80182e+06	2.56512e+06	3.33944e+06	6.09329e+06	2.85718e+06	2.61068e+06	2.60548e+06
657	313.272	313.272	313.267	313.274	624.943	622.805	629.104	10.4157	10.416	313.272_10.416	1.15386e+06	1.30837e+06	2.01609e+06	799694	1.47012e+06	877296	801374	603093	478707	1.24228e+06	1.22765e+06	768525	866625	1.66935e+06	768269	914124	760916	721835
658	313.316	313.316	313.304	313.318	479.062	477.788	479.693	7.98437	7.984	313.316_7.984	5.5335e+06	4.91978e+06	4.68363e+06	4.54971e+06	5.54704e+06	4.92969e+06	4.91712e+06	4.94032e+06	4.56576e+06	5.32935e+06	5.09218e+06	5.19043e+06	4.3081e+06	5.35484e+06	4.79289e+06	5.03816e+06	4.75557e+06	4.51095e+06
659	314.007	314.007	313.986	314.141	62.0113	54.1632	77.4148	1.03352	1.034	314.007_1.034	5.73041e+06	5.40925e+06	6.17765e+06	6.27413e+06	5.40877e+06	5.13461e+06	5.87048e+06	7.04254e+06	7.10776e+06	5.18736e+06	5.61068e+06	7.5961e+06	8.19046e+06	5.35434e+06	5.92326e+06	7.16198e+06	7.10511e+06	9.82938e+06
660	314.109	314.109	314.046	314.118	213.989	213.345	214.714	3.56649	3.566	314.109_3.566	662981	489060	530479	417500	476426	503251	587463	535988	386679	627136	548119	653010	434702	500428	600621	589765	571198	551510
661	314.181	314.181	314.181	314.217	106.483	104.566	108.396	1.77472	1.775	314.181_1.775	1.07098e+06	912576	1.32404e+06	1.43757e+06	1.69611e+06	1.19624e+06	1.29171e+06	1.8082e+06	719819	2.29132e+06	1.84635e+06	2.27698e+06	1.77934e+06	898163	1.04307e+06	1.49497e+06	2.34663e+06	1.81209e+06
662	314.169	314.169	314.167	314.206	178.466	177.386	179.54	2.97443	2.974	314.169_2.974	486993	417435	393936	170590	1.41858e+06	1.57692e+06	864221	1.26e+06	334455	495489	365612	352836	500425	477915	703724	577195	279069	197854
663	314.268	314.268	314.264	314.269	60.9118	59.8823	62.5634	1.0152	1.015	314.268_1.015	8.5822e+06	6.98574e+06	6.58534e+06	5.08615e+06	8.81615e+06	6.99042e+06	6.65061e+06	7.18033e+06	4.77223e+06	7.51565e+06	6.89348e+06	6.39525e+06	4.86393e+06	6.89788e+06	6.81015e+06	6.11262e+06	5.53465e+06	4.71769e+06
664	314.966	314.966	314.962	314.967	47.0034	46.3107	50.6421	0.78339	0.783	314.966_0.783	4.36974e+06	6.11551e+06	5.5923e+06	5.35978e+06	3.46342e+06	1.11497e+06	3.03109e+06	1.18772e+06	2.40469e+06	2.5585e+06	6.53264e+06	5.82212e+06	5.42737e+06	6.51602e+06	4.93513e+06	4.77131e+06	4.2685e+06	5.00652e+06
665	315.174	315.174	315.142	315.179	162.749	161.574	164.555	2.71248	2.712	315.174_2.712	411719	265163	209726	78558	4.7102e+06	5.52126e+06	3.48252e+06	4.10785e+06	1.68403e+06	1.69062e+06	277939	212157	2.24318e+06	275646	246920	168980	124627	71502.3
666	315.195	315.195	315.193	315.201	530.132	528.988	530.836	8.83553	8.836	315.195_8.836	584276	369282	700140	271745	1.25886e+06	1.85726e+06	570916	1.47884e+06	191547	808080	425928	380891	707635	417007	470627	505647	512956	471987
667	315.142	315.142	315.105	315.266	115.034	59.1262	132.31	1.91723	1.917	315.142_1.917	279146	206872	366827	400930	2.91388e+06	5.03898e+06	2.36596e+06	4.97278e+06	1.40514e+06	2.33394e+06	590087	1.20841e+06	2.39802e+06	279011	977288	583191	900862	966046
668	316.035	316.035	316.033	316.17	103.345	100.564	126.207	1.72241	1.722	316.035_1.722	311370	410004	713706	1.43498e+06	249112	460998	764470	906742	1.27608e+06	428639	577522	1.17225e+06	1.33967e+06	377616	687084	1.1746e+06	1.36961e+06	2.05555e+06
669	316.285	316.285	316.285	316.285	60.077	58.9923	61.1055	1.00128	1.001	316.285_1.001	2.22795e+07	1.46487e+07	1.2261e+07	8.57599e+06	1.96974e+07	1.41115e+07	1.20407e+07	1.04031e+07	8.56083e+06	1.70702e+07	1.35144e+07	1.11743e+07	8.15411e+06	1.58401e+07	1.24645e+07	1.10957e+07	1.01655e+07	7.57876e+06
670	316.242	316.242	316.221	316.284	525.43	524.413	537.455	8.75716	8.757	316.242_8.757	1.13504e+06	839135	889485	910222	1.02159e+06	951548	871022	911090	806436	1.03021e+06	868760	821285	796796	999539	845601	759243	774999	822450
671	316.285	316.285	316.284	316.285	481.383	480.62	482.311	8.02305	8.023	316.285_8.023	2.31656e+06	2.47371e+06	2.75299e+06	2.20478e+06	2.122e+06	1.92257e+06	1.93148e+06	1.87994e+06	1.81124e+06	2.24793e+06	3.07636e+06	1.85082e+06	2.25737e+06	3.47695e+06	2.13158e+06	2.01054e+06	1.9123e+06	1.42169e+06
672	316.219	316.219	316.19	316.229	108.068	106.124	128.566	1.80113	1.801	316.219_1.801	8.42862e+06	5.21663e+06	4.37008e+06	3.07205e+06	6.88966e+06	1.43202e+06	4.22237e+06	3.57943e+06	2.86029e+06	6.4044e+06	4.96272e+06	4.26252e+06	2.96842e+06	5.74823e+06	2.21858e+06	4.04486e+06	3.49653e+06	2.81532e+06
673	317.14	317.14	317.005	317.153	131.89	81.3791	139.644	2.19816	2.198	317.14_2.198	2.80098e+06	2.03838e+06	2.7396e+06	3.19465e+06	2.08534e+06	2.37868e+06	2.40857e+06	2.94115e+06	2.05986e+06	3.38082e+06	2.81816e+06	5.57432e+06	2.22984e+06	2.91371e+06	2.78277e+06	4.91446e+06	6.63967e+06	5.25962e+06
674	317.211	317.211	317.209	317.212	456.505	456.111	457.036	7.60842	7.608	317.211_7.608	338313	180914	201712	210308	247871	378780	140613	294576	84378.2	201600	152036	252405	202405	174693	212644	199408	295398	485510
675	317.288	317.288	317.287	317.288	60.4732	59.4751	62.5116	1.00789	1.008	317.288_1.008	4.28667e+06	2.62318e+06	2.09294e+06	1.27849e+06	3.89554e+06	2.51095e+06	1.85814e+06	1.63806e+06	1.32794e+06	2.97388e+06	2.26994e+06	2.00869e+06	1.19522e+06	3.39404e+06	1.9033e+06	1.76212e+06	1.62558e+06	964994
676	317.904	317.904	317.9	317.908	74.8141	62.5132	90.391	1.2469	1.247	317.904_1.247	608560	655062	1.20687e+06	2.98754e+06	419566	664038	1.38782e+06	2.44665e+06	2.99736e+06	498106	881447	1.96858e+06	2.91924e+06	597626	795880	2.07494e+06	2.92132e+06	3.02108e+06
677	318.158	318.158	318.154	318.168	113.86	111.478	115.69	1.89766	1.898	318.158_1.898	1.71405e+06	1.28168e+06	1.87298e+06	1.01643e+06	784667	618405	613416	540774	288448	903344	669845	1.40275e+06	415514	859305	1.45427e+06	1.50778e+06	769286	671546
678	318.3	318.3	318.298	318.3	517.728	516.78	518.113	8.62879	8.629	318.3_8.629	1.40675e+06	1.87312e+06	4.79195e+06	6.07066e+06	4.3307e+06	8.48632e+06	4.54088e+06	5.58738e+06	4.43775e+06	5.6883e+06	3.9502e+06	4.35358e+06	7.1198e+06	2.89663e+06	1.83467e+06	4.03252e+06	2.9233e+06	1.46953e+06
679	318.202	318.202	318.191	318.217	429.156	425.999	436.437	7.1526	7.153	318.202_7.153	2.25732e+06	808244	677814	723433	734109	656274	689885	780881	544528	1.24053e+06	889988	1.00214e+06	664895	814166	1.69468e+06	951497	919242	2.10225e+06
680	319.137	319.137	318.995	319.149	104.961	78.0043	108.068	1.74935	1.749	319.137_1.749	1.47246e+06	2.27991e+06	5.32489e+06	5.0241e+06	3.93777e+06	3.60753e+06	4.39827e+06	6.42362e+06	2.47606e+06	6.16983e+06	8.26706e+06	1.1227e+07	5.6105e+06	2.37312e+06	3.83771e+06	6.27224e+06	1.19211e+07	7.21443e+06
681	319.023	319.023	319.015	319.181	168.017	141.402	168.61	2.80028	2.8	319.023_2.8	1.72888e+06	1.26136e+06	1.14102e+06	794373	1.64329e+06	4.33569e+06	1.83191e+06	4.0463e+06	1.33506e+06	957262	1.61296e+06	1.18753e+06	1.95341e+06	926221	545117	1.93475e+06	1.35262e+06	1.84055e+06
682	319.284	319.284	319.28	319.285	656.226	655.787	657.301	10.9371	10.937	319.284_10.937	1.05583e+06	804498	1.26786e+06	785904	951057	968022	921279	986267	954126	1.2271e+06	959353	1.00802e+06	920550	976299	1.68482e+06	2.36246e+06	819122	1.0231e+06
683	319.303	319.303	319.266	319.304	517.164	516.657	517.982	8.6194	8.619	319.303_8.619	222253	307416	835557	1.10502e+06	793877	1.53307e+06	793125	1.01377e+06	713456	1.09632e+06	597909	740171	1.17461e+06	463095	309849	663956	433021	215724
684	320.171	320.171	320.17	320.171	289.669	289.376	289.908	4.82782	4.828	320.171_4.828	2.20027e+08	5.66829e+07	6.37138e+07	1.68612e+08	3.88675e+07	6.1612e+07	4.91694e+07	1.33752e+08	5.33348e+07	5.44677e+07	3.44853e+07	1.38907e+08	7.04678e+07	3.0424e+07	4.03413e+07	3.16293e+07	5.61368e+07	1.10117e+08
685	320.14	320.14	320.14	320.14	106.537	101.148	108.068	1.77561	1.776	320.14_1.776	94374.1	182022	489817	478417	809673	734376	1.00889e+06	1.79356e+06	940770	1.28033e+06	842570	1.38346e+06	877154	147976	349079	575917	1.36852e+06	702429
686	320.134	320.134	320.133	320.134	74.9574	72.7855	75.8141	1.24929	1.249	320.134_1.249	1.79078e+06	1.09493e+06	916227	1.02716e+06	932762	1.00469e+06	1.20841e+06	1.6656e+06	944945	1.51346e+06	1.08729e+06	1.57927e+06	1.31013e+06	1.41709e+06	1.48462e+06	1.49578e+06	1.60409e+06	2.22652e+06
687	320.095	320.095	320.094	320.095	392.884	392.664	393.31	6.54806	6.548	320.095_6.548	38031.1	20368.7	156434	27427.3	167595	730545	92846	535505	19171.2	40355.1	81752.5	40892.3	229489	20439.8	17189	58009.2	95572.5	139221
688	321.174	321.174	321.173	321.177	289.599	289.121	289.878	4.82664	4.827	321.174_4.827	3.43338e+07	8.71973e+06	9.88777e+06	2.6175e+07	6.22902e+06	9.18173e+06	7.45096e+06	2.02467e+07	8.13389e+06	8.62643e+06	5.05555e+06	2.13367e+07	1.10428e+07	4.70645e+06	5.97521e+06	4.79608e+06	8.40126e+06	1.67651e+07
689	321.042	321.042	321.008	321.144	106.437	100.881	108.218	1.77396	1.774	321.042_1.774	112637	63498.2	123817	108344	101766	99413.2	196647	312001	172509	229225	215422	418102	100561	143029	205657	226672	319629	302289
690	321.17	321.17	321.165	321.181	356.817	355.382	357.352	5.94695	5.947	321.17_5.947	838738	804974	1.12428e+06	667834	1.93796e+06	3.41046e+06	1.94273e+06	2.18231e+06	561267	1.02031e+06	1.05794e+06	849902	1.54764e+06	806947	726951	894703	1.14788e+06	1.11004e+06
691	321.144	321.144	321.144	321.145	65.9684	63.4535	67.0421	1.09947	1.099	321.144_1.099	12629.6	17536	4827.73	7737.54	9029.64	10183.5	24699.5	46147.2	0	32894.6	13854.2	17500	21071	12629.4	13877.2	24937.9	6805.5	33354.4
692	321.203	321.203	321.203	321.261	526.904	520.887	527.461	8.78173	8.782	321.203_8.782	2.54948e+06	2.59629e+06	2.72603e+06	2.61339e+06	2.54993e+06	2.8448e+06	2.67504e+06	2.76277e+06	3.24887e+06	2.54599e+06	2.59557e+06	2.69753e+06	2.62301e+06	2.69387e+06	7.01823e+06	2.78556e+06	2.71112e+06	2.69687e+06
693	321.187	321.187	321.175	321.218	179.169	147.729	180.388	2.98615	2.986	321.187_2.986	1.30336e+06	925763	664780	378798	8.67194e+06	2.89916e+06	1.98406e+06	3.40093e+06	1.52736e+06	5.96981e+06	736690	695153	2.16519e+06	1.04766e+06	1.47983e+06	653698	322357	456467
694	322.178	322.178	322.177	322.183	290.927	290.033	292.847	4.84879	4.849	322.178_4.849	5.01808e+06	1.43806e+06	1.62645e+06	3.94259e+06	1.11866e+06	1.6187e+06	1.39937e+06	3.35681e+06	1.36961e+06	1.40775e+06	1.00819e+06	3.33673e+06	1.8159e+06	940513	1.11175e+06	1.0409e+06	1.59253e+06	2.68882e+06
695	322.185	322.185	322.181	322.186	141.437	140.065	175.815	2.35729	2.357	322.185_2.357	3.11483e+06	1.51216e+06	1.76144e+06	1.67557e+06	2.14651e+06	1.49391e+06	1.37673e+06	1.45183e+06	1.03952e+06	2.69082e+06	2.38631e+06	3.19343e+06	1.61729e+06	1.90377e+06	2.80357e+06	2.39164e+06	3.37941e+06	2.83551e+06
696	322.295	322.295	322.289	322.295	608.899	607.023	610.045	10.1483	10.148	322.295_10.148	605330	618862	543671	481975	681939	613009	536699	539388	536474	677949	583525	539531	450188	620043	3.24419e+06	590306	554739	506008
697	322.186	322.186	322.186	322.187	216.853	215.643	218.331	3.61421	3.614	322.186_3.614	1.64282e+06	965277	1.41855e+06	1.19101e+06	1.32378e+06	1.55489e+06	1.7265e+06	1.9105e+06	1.30442e+06	1.46947e+06	1.48215e+06	1.9991e+06	1.40899e+06	1.1849e+06	1.4774e+06	1.63243e+06	1.87671e+06	1.65606e+06
698	322.115	322.115	322.086	322.21	79.8971	74.262	103.218	1.33162	1.332	322.115_1.332	1.83602e+06	1.14553e+06	1.03118e+06	619353	1.39353e+06	2.29324e+06	924800	1.92164e+06	431847	1.17936e+06	1.30458e+06	1.20027e+06	642349	1.24035e+06	1.23763e+06	828420	1.05238e+06	735556
699	322.568	322.568	322.567	322.568	192.956	192.322	193.14	3.21593	3.216	322.568_3.216	2.17498e+06	1.63793e+06	1.76731e+06	2.56374e+06	1.59618e+06	1.78537e+06	1.94797e+06	2.67198e+06	2.34013e+06	2.07591e+06	1.69124e+06	3.10602e+06	2.72853e+06	1.66562e+06	1.89577e+06	2.71745e+06	3.22001e+06	3.22327e+06
700	322.938	322.938	322.936	322.962	58.2528	48.3243	64.1248	0.97088	0.971	322.938_0.971	3.3271e+06	553763	4.30817e+06	5.37656e+06	3.24599e+06	3.99318e+06	4.46423e+06	5.00069e+06	5.53282e+06	5.85012e+06	649450	5.0245e+06	5.64279e+06	509070	4.24736e+06	4.79199e+06	4.67386e+06	5.5673e+06
701	323.171	323.171	323.171	323.175	141.676	140.372	145.463	2.36127	2.361	323.171_2.361	2.29871e+06	1.12701e+06	3.53151e+06	1.15959e+07	3.75867e+07	8.42203e+07	3.25659e+07	6.31869e+07	1.89732e+07	3.63774e+07	7.02052e+06	2.723e+07	3.89632e+07	200546	149705	1.67969e+07	9.30057e+06	7.26075e+06
702	323.166	323.166	323.163	323.172	486.257	485.445	488.237	8.10428	8.104	323.166_8.104	718839	1.07649e+06	1.36067e+06	1.11834e+06	870974	1.1852e+06	1.30275e+06	1.32922e+06	1.14127e+06	916275	1.22105e+06	1.26338e+06	1.21089e+06	930045	1.11208e+06	1.29559e+06	1.30633e+06	1.1465e+06
703	323.078	323.078	323.072	323.093	92.3831	89.0982	112.556	1.53972	1.54	323.078_1.54	293485	256775	493177	368041	382690	749538	582498	517806	326281	636498	542249	811427	480519	332793	541947	391475	597473	616291
704	323.139	323.139	323.138	323.14	249.582	249.406	249.879	4.15971	4.16	323.139_4.16	192841	150436	116352	49112.7	2.3543e+06	1.41751e+06	1.66037e+06	1.73466e+06	1.00391e+06	1.48747e+06	96735.1	124904	299124	192903	122291	97953.1	72227.2	45214.1
705	323.156	323.156	323.146	323.193	429.438	424.252	433.055	7.1573	7.157	323.156_7.157	2.18526e+06	797102	907071	865910	1.02746e+06	1.13431e+06	865323	1.0634e+06	557241	1.43378e+06	996162	1.25891e+06	721007	1.01701e+06	1.52715e+06	1.01229e+06	998470	1.79493e+06
706	324.175	324.175	323.997	324.181	141.684	140.372	168.492	2.3614	2.361	324.175_2.361	1.02485e+06	839397	910274	2.01766e+06	5.57056e+06	1.30178e+07	5.08209e+06	9.87022e+06	2.9863e+06	5.64826e+06	1.48658e+06	4.78035e+06	6.0108e+06	377208	558616	3.07975e+06	1.85235e+06	2.47939e+06
707	324.203	324.203	324.202	324.217	95.4696	64.8177	98.1145	1.59116	1.591	324.203_1.591	800016	2.34935e+06	1.11261e+06	807949	847728	1.30979e+06	1.13317e+06	989756	707951	886946	2.47476e+06	1.4569e+06	827569	2.17454e+06	1.29572e+06	987487	1.29308e+06	1.20558e+06
708	325.126	325.126	325.125	325.127	289.618	289.376	289.908	4.82696	4.827	325.126_4.827	3.63397e+07	9.98787e+06	1.16589e+07	3.62101e+07	6.38485e+06	1.00912e+07	8.74248e+06	2.66411e+07	1.09996e+07	8.68961e+06	5.94644e+06	2.70216e+07	1.38922e+07	5.29982e+06	6.97072e+06	6.35543e+06	1.11383e+07	2.24387e+07
709	325.092	325.092	325.083	325.207	75.5335	72.1235	97.8837	1.25889	1.259	325.092_1.259	2.34078e+06	2.02079e+06	1.76824e+06	1.08916e+06	1.2526e+06	1.5717e+06	1.59072e+06	1.5639e+06	856757	1.87976e+06	1.75518e+06	2.4725e+06	1.35019e+06	2.22315e+06	2.23076e+06	2.15382e+06	2.33222e+06	1.96721e+06
710	325.201	325.201	325.199	325.204	484.658	483.223	486.649	8.07764	8.078	325.201_8.078	1.34165e+06	1.74224e+06	2.34333e+06	1.70816e+06	1.34986e+06	1.63971e+06	1.68351e+06	1.7805e+06	1.5834e+06	1.46541e+06	1.77001e+06	2.06735e+06	1.41777e+06	1.50639e+06	2.01077e+06	1.65991e+06	1.62496e+06	1.75007e+06
711	325.292	325.292	325.292	325.292	779.801	777.687	780.799	12.9967	12.997	325.292_12.997	2.71581e+06	2.98299e+06	2.82919e+06	3.14298e+06	2.74474e+06	2.81795e+06	2.95981e+06	3.46887e+06	3.23817e+06	2.72491e+06	3.1864e+06	2.99839e+06	3.28976e+06	2.78999e+06	2.76264e+06	3.09067e+06	3.15975e+06	3.19445e+06
712	325.241	325.241	325.233	325.256	536.209	535.346	549.005	8.93682	8.937	325.241_8.937	666959	691520	872021	931004	898086	1.04967e+06	591437	945158	865546	517096	618077	530214	948488	545980	390472	749109	722406	1.09371e+06
713	325.168	325.168	325.141	325.183	135.432	133.097	161.722	2.25719	2.257	325.168_2.257	1.25804e+06	985032	852710	1.09796e+06	1.10929e+06	1.71077e+06	1.03234e+06	1.52602e+06	901519	1.87129e+06	938655	1.19883e+06	1.26445e+06	931599	1.04626e+06	1.04763e+06	1.09176e+06	1.47783e+06
714	326.13	326.13	326.128	326.133	289.703	289.376	290.135	4.82838	4.828	326.13_4.828	5.52602e+06	1.39224e+06	1.76562e+06	5.30957e+06	905091	1.53844e+06	1.24612e+06	4.00878e+06	1.57695e+06	1.2881e+06	861033	3.98324e+06	2.07223e+06	739331	1.02096e+06	914195	1.57036e+06	3.31958e+06
715	326.145	326.145	326.141	326.151	118.803	117.671	121.237	1.98005	1.98	326.145_1.98	223740	136634	333671	383521	388641	923507	445057	1.10191e+06	423167	1.01306e+06	531038	1.0615e+06	707255	287439	253152	594903	744392	707996
716	326.254	326.254	326.253	326.254	260.533	260.038	260.886	4.34222	4.342	326.254_4.342	1.41761e+06	1.20433e+06	1.22459e+06	1.08797e+06	1.44467e+06	1.29785e+06	1.16304e+06	1.23706e+06	1.08207e+06	1.33375e+06	1.21584e+06	1.27214e+06	1.07685e+06	1.39291e+06	1.2244e+06	1.29336e+06	1.1597e+06	1.13532e+06
717	326.191	326.191	326.168	326.211	171.972	160.42	175.637	2.86619	2.866	326.191_2.866	1.42611e+06	986201	1.80548e+06	1.75757e+06	1.19508e+06	1.46054e+06	1.35099e+06	1.56919e+06	1.22694e+06	1.45805e+06	1.99106e+06	2.34789e+06	2.04799e+06	1.0585e+06	1.50552e+06	1.97694e+06	2.72993e+06	2.27449e+06
718	326.233	326.233	326.232	326.234	517.823	517.461	518.528	8.63039	8.63	326.233_8.63	299212	262615	473867	170953	549116	1.11309e+06	321523	950526	174620	423524	312602	198703	514014	298263	181565	313880	299830	351842
719	326.224	326.224	326.224	326.225	565.603	565.435	566.107	9.42672	9.427	326.224_9.427	610158	477279	426257	158401	428445	588684	211396	266398	88689.4	428577	257666	253996	82198.7	447576	18930.9	196439	211497	121401
720	326.378	326.378	326.376	326.378	663.508	660.437	664.46	11.0585	11.058	326.378_11.058	3.39931e+06	2.10928e+06	1.6813e+06	1.17517e+07	5.09761e+06	1.56621e+07	1.33424e+07	2.03169e+06	1.70908e+07	4.75488e+06	7.35881e+06	5.96816e+06	4.16668e+07	7.60345e+06	6.31189e+07	4.39107e+06	7.59739e+06	3.20349e+06
721	327.008	327.008	327.007	327.009	63.1737	61.4304	66.8417	1.05289	1.053	327.008_1.053	4.22474e+07	2.06032e+07	1.64445e+07	1.50693e+07	2.98021e+07	2.82728e+07	1.62683e+07	1.5834e+07	1.49154e+07	3.78996e+07	1.94425e+07	1.63227e+07	1.37573e+07	3.46966e+07	1.77639e+07	1.58771e+07	1.54216e+07	1.48044e+07
722	327.105	327.105	327.105	327.106	98.8955	97.614	99.0041	1.64826	1.648	327.105_1.648	43982.9	19570.5	40131.3	20995.3	29451.1	28687.3	20301.4	19222.9	10331	37944.3	50887.7	139186	0	52196.1	50195.7	50073.7	170514	109180
723	327.111	327.111	327.095	327.133	223.9	223.187	224.872	3.73166	3.732	327.111_3.732	101593	79684.6	65246.7	73409.4	556037	628040	398613	736140	224303	362756	52490.2	244018	158451	81278.6	63078.1	123126	175102	197658
724	327.232	327.232	327.201	327.233	563.659	562.888	568.07	9.39431	9.394	327.232_9.394	702846	391353	589721	1.04076e+06	574136	1.26128e+06	343091	643455	291228	479056	408369	509651	683093	603934	7.2643e+06	483368	746063	459421
725	327.142	327.142	327.083	327.21	142.787	140.328	189.223	2.37978	2.38	327.142_2.38	1.10868e+06	871662	1.69994e+06	2.57192e+06	709812	2.27743e+06	952127	534323	748793	895314	2.46052e+06	4.01832e+06	1.29897e+06	633181	6.30225e+06	3.36648e+06	8.73882e+06	3.75226e+06
726	327.181	327.181	327.147	327.188	305.071	292.437	305.766	5.08451	5.085	327.181_5.085	1.48681e+06	707549	618214	616421	654638	617682	659530	699363	532298	769829	670186	829308	606816	629918	604313	624271	624195	675243
727	327.251	327.251	327.25	327.252	608.953	608.264	611.347	10.1492	10.149	327.251_10.149	426550	326929	380911	436621	435984	400024	455950	470523	602310	371095	443275	453341	428896	399411	2.32124e+06	457364	478236	543593
728	327.37	327.37	327.353	327.382	663.435	660.437	664.613	11.0573	11.057	327.37_11.057	1.05718e+06	656744	588577	2.78828e+06	1.29294e+06	3.60058e+06	3.06468e+06	561147	3.90154e+06	1.24234e+06	1.72769e+06	1.39361e+06	9.69613e+06	1.76233e+06	1.46936e+07	1.11883e+06	1.82412e+06	774168
729	328.147	328.147	327.983	328.174	96.5417	78.4912	102.385	1.60903	1.609	328.147_1.609	4.09442e+06	3.21147e+06	2.99522e+06	3.0089e+06	2.68105e+06	2.5633e+06	2.69624e+06	2.97453e+06	2.16482e+06	3.08878e+06	2.93533e+06	3.45756e+06	2.83881e+06	3.04298e+06	2.95587e+06	3.58105e+06	3.86037e+06	4.07879e+06
730	328.121	328.121	328.084	328.206	135.365	130.351	141.563	2.25608	2.256	328.121_2.256	4.86636e+06	3.88229e+06	4.09757e+06	3.67724e+06	3.87512e+06	9.1447e+06	3.34374e+06	5.77112e+06	2.28328e+06	9.18237e+06	4.25389e+06	5.71829e+06	7.92636e+06	2.73762e+06	6.81011e+06	7.46848e+06	6.35526e+06	7.96997e+06
731	328.248	328.248	328.247	328.251	414.614	414.13	415.142	6.91023	6.91	328.248_6.91	926198	659479	949609	452380	1.15926e+06	1.5874e+06	763419	1.42503e+06	332181	869318	563506	604303	890559	584687	461712	667561	727794	936637
732	328.248	328.248	328.248	328.249	451.891	451.012	454.082	7.53152	7.532	328.248_7.532	698272	500818	581943	301864	795416	1.06311e+06	567696	1.01061e+06	290785	636411	456129	546283	668294	549092	402927	468724	458039	647586
733	328.321	328.321	328.206	328.321	63.6618	61.8848	66.6617	1.06103	1.061	328.321_1.061	3.01574e+06	4.20605e+06	4.07152e+06	2.46033e+06	4.7575e+06	4.33466e+06	4.37162e+06	4.12161e+06	2.71724e+06	3.69979e+06	4.38106e+06	3.84087e+06	2.67706e+06	3.95106e+06	4.07777e+06	3.71692e+06	2.92005e+06	2.36555e+06
734	328.203	328.203	328.183	328.231	101.019	98.6514	101.741	1.68365	1.684	328.203_1.684	4.22665e+06	3.69869e+06	3.15286e+06	3.09367e+06	2.84111e+06	2.50475e+06	3.08456e+06	2.91888e+06	2.39982e+06	2.75752e+06	3.28448e+06	3.50518e+06	2.66356e+06	3.35448e+06	3.1382e+06	3.31862e+06	3.50857e+06	3.74276e+06
735	329.005	329.005	329.005	329.011	54.5882	52.5897	64.3971	0.909804	0.91	329.005_0.91	5.03542e+07	2.57312e+07	1.98847e+07	1.84384e+07	3.45951e+07	1.75145e+07	1.5248e+07	1.46032e+07	1.46877e+07	2.72741e+07	1.82999e+07	1.95822e+07	1.50585e+07	2.87711e+07	2.44116e+07	2.10256e+07	1.6196e+07	1.60971e+07
736	329.157	329.157	329.156	329.162	159.855	158.471	173.95	2.66426	2.664	329.157_2.664	793832	835797	1.79893e+06	1.73991e+06	654771	1.11506e+06	1.09359e+06	1.34752e+06	539879	2.0196e+06	2.31932e+06	4.85445e+06	1.3421e+06	1.25341e+06	2.04259e+06	2.8184e+06	4.81294e+06	3.36403e+06
737	329.069	329.069	329.065	329.092	195.659	194.085	196.804	3.26099	3.261	329.069_3.261	1.7916e+06	946828	1.696e+06	2.52234e+06	1.86269e+06	1.48189e+06	1.8923e+06	2.63312e+06	1.8038e+06	2.40045e+06	2.56272e+06	3.00723e+06	1.96439e+06	1.28713e+06	1.89756e+06	1.90359e+06	3.44698e+06	3.7584e+06
738	329.135	329.135	329.127	329.2	103.008	99.6629	131.466	1.7168	1.717	329.135_1.717	1.74267e+06	1.884e+06	1.40585e+06	1.07713e+06	1.11135e+06	1.7308e+06	962418	1.68994e+06	621942	2.14697e+06	1.63494e+06	1.51805e+06	1.75171e+06	1.29852e+06	2.23373e+06	1.66306e+06	2.20989e+06	2.03748e+06
739	329.208	329.208	329.207	329.209	636.066	635.667	636.526	10.6011	10.601	329.208_10.601	171414	131209	288055	95786.8	1.61931e+06	896637	1.0552e+06	308093	201200	592101	342986	136140	629256	148419	41911.3	301412	285793	142627
740	329.315	329.315	329.311	329.316	530.583	530.213	531.576	8.84305	8.843	329.315_8.843	516814	235523	322766	503277	1.11482e+06	379546	390778	484599	328500	403035	459119	356471	495453	417576	597463	393695	306527	358051
741	330.136	330.136	330.096	330.138	102.356	95.2883	107.233	1.70593	1.706	330.136_1.706	4.68144e+06	3.34118e+06	2.72123e+06	3.15878e+06	3.67181e+06	4.35364e+06	3.45397e+06	5.04859e+06	2.85562e+06	4.82255e+06	3.22402e+06	4.4772e+06	5.05793e+06	2.99895e+06	3.70121e+06	4.76843e+06	4.8147e+06	4.87579e+06
742	330.048	330.048	330.007	330.119	53.0309	51.7487	53.7288	0.883848	0.884	330.048_0.884	1.00743e+06	2.01482e+06	543929	571480	752276	659706	449087	2.26381e+06	366961	787189	722756	600401	1.15574e+06	821860	1.0283e+06	720090	856649	605118
743	330.263	330.263	330.263	330.264	484.697	483.979	486.899	8.07829	8.078	330.263_8.078	2.34926e+06	2.26459e+06	2.60732e+06	2.20808e+06	2.14869e+06	2.39749e+06	2.48677e+06	2.60733e+06	2.16748e+06	2.42079e+06	2.29071e+06	2.75932e+06	2.26386e+06	2.29108e+06	2.19363e+06	2.59431e+06	2.21757e+06	2.48235e+06
744	330.242	330.242	330.238	330.245	256.612	255.536	257.037	4.27686	4.277	330.242_4.277	1.44095e+06	1.62109e+06	1.55075e+06	1.2556e+06	1.39836e+06	1.58861e+06	1.47206e+06	1.42121e+06	1.26052e+06	1.75246e+06	1.55417e+06	1.54697e+06	1.26284e+06	1.81782e+06	1.56727e+06	1.45545e+06	1.34825e+06	1.29117e+06
745	330.281	330.281	330.263	330.334	566.902	564.33	594.42	9.44837	9.448	330.281_9.448	6.83034e+06	7.15264e+06	8.82099e+06	6.88315e+06	6.37038e+06	5.4513e+06	5.2717e+06	7.43088e+06	6.87817e+06	6.31448e+06	8.53427e+06	7.48134e+06	6.80169e+06	9.84484e+06	5.27083e+06	8.52395e+06	7.08841e+06	7.44364e+06
746	331.081	331.081	331.074	331.081	339.36	338.385	340.202	5.656	5.656	331.081_5.656	8.14795e+06	1.18299e+07	1.01197e+07	1.05616e+07	7.67944e+06	5.13676e+06	5.15165e+06	3.03762e+06	2.34594e+06	6.56476e+06	1.0946e+07	9.44497e+06	7.18935e+06	1.03756e+07	9.59573e+06	7.55881e+06	6.83111e+06	9.95232e+06
747	331.171	331.171	331.152	331.173	173.892	169.444	198.655	2.8982	2.898	331.171_2.898	2.11594e+06	1.45428e+06	3.14301e+06	3.64502e+06	2.51521e+06	3.56918e+06	4.62239e+06	6.9784e+06	4.27393e+06	5.1898e+06	3.55055e+06	7.90101e+06	3.71511e+06	2.41876e+06	3.35538e+06	6.49219e+06	9.88346e+06	6.06093e+06
748	331.113	331.113	331.062	331.155	106.25	102.729	124.07	1.77083	1.771	331.113_1.771	5.79226e+06	2.91139e+06	2.87225e+06	2.82596e+06	4.55382e+06	3.44317e+06	6.67555e+06	6.36452e+06	5.94593e+06	1.33055e+07	3.02647e+06	2.55186e+06	3.30515e+06	3.64867e+06	3.0515e+06	2.75495e+06	3.49901e+06	2.53804e+06
749	331.005	331.005	331.002	331.155	63.1012	53.9922	67.4607	1.05169	1.052	331.005_1.052	1.68319e+07	6.54578e+06	5.58187e+06	5.1377e+06	1.33546e+07	6.52128e+06	5.52709e+06	5.15716e+06	5.09065e+06	8.56929e+06	5.92954e+06	5.37817e+06	5.02989e+06	7.69762e+06	5.76196e+06	5.42222e+06	5.19626e+06	5.00175e+06
750	331.21	331.21	331.096	331.212	260.812	260.421	284.73	4.34686	4.347	331.21_4.347	1.26594e+06	1.08739e+06	1.15381e+06	1.16144e+06	1.26782e+06	1.14571e+06	1.11232e+06	1.24057e+06	1.12457e+06	1.24043e+06	1.18022e+06	1.22664e+06	1.13676e+06	1.34384e+06	1.1797e+06	1.39816e+06	1.1728e+06	1.16403e+06
751	331.188	331.188	331.188	331.188	517.905	517.374	518.102	8.63175	8.632	331.188_8.632	1.54574e+06	1.29216e+06	1.7483e+06	976992	2.30453e+06	4.01698e+06	1.60958e+06	2.98452e+06	931342	1.65171e+06	1.43309e+06	1.26754e+06	1.77092e+06	1.38345e+06	1.12436e+06	1.45196e+06	1.34627e+06	1.45138e+06
752	331.188	331.188	331.188	331.189	491.865	489.487	492.881	8.19775	8.198	331.188_8.198	1.59543e+06	1.03828e+06	1.80249e+06	1.01922e+06	2.33986e+06	4.01831e+06	1.66744e+06	3.03e+06	979968	1.69176e+06	1.477e+06	1.32436e+06	1.80128e+06	1.43289e+06	1.1702e+06	1.4935e+06	1.38401e+06	1.50378e+06
753	331.268	331.268	331.267	331.339	567.498	566.506	594.42	9.45831	9.458	331.268_9.458	1.10355e+06	1.2035e+06	894236	478822	1.08161e+06	652320	834089	819675	785522	1.00588e+06	853728	895571	665576	1.01306e+06	98974.7	891751	793889	756587
754	331.916	331.916	331.915	331.919	56.4701	54.0924	59.8524	0.941169	0.941	331.916_0.941	2.36658e+06	1.71513e+06	1.43894e+06	2.01075e+06	1.33774e+06	1.26486e+06	1.5064e+06	3.09146e+06	2.74845e+06	1.36874e+06	1.49877e+06	1.75464e+06	2.38179e+06	1.37052e+06	1.38515e+06	2.39932e+06	1.61162e+06	1.91561e+06
755	332.134	332.134	332.129	332.166	97.0557	93.143	124.35	1.6176	1.618	332.134_1.618	1.07962e+06	688398	1.26059e+06	1.04522e+06	1.06006e+06	1.21282e+06	1.20701e+06	1.8127e+06	1.00816e+06	3.7103e+06	707706	1.68148e+06	1.2395e+06	595860	859689	1.18054e+06	1.56325e+06	1.41253e+06
756	332.088	332.088	332.055	332.16	168.492	165.315	169.965	2.8082	2.808	332.088_2.808	1.521e+06	1.32198e+06	1.31173e+06	1.15942e+06	1.47991e+06	1.10345e+06	1.09215e+06	838602	340583	1.19059e+06	1.68134e+06	1.91032e+06	1.34433e+06	1.06007e+06	939944	2.27097e+06	2.36708e+06	2.0963e+06
757	332.087	332.087	332.084	332.089	339.368	338.546	340.268	5.65614	5.656	332.087_5.656	1.34536e+06	2.13215e+06	1.80748e+06	1.7858e+06	1.28267e+06	559895	789816	348216	240884	689715	1.99319e+06	1.62136e+06	1.13287e+06	1.81962e+06	1.67581e+06	1.24321e+06	1.18305e+06	1.67887e+06
758	332.17	332.17	332.15	332.172	203.551	198.655	204.745	3.39251	3.393	332.17_3.393	186795	155203	249665	123807	257504	216731	289976	413600	214091	316870	255685	276679	170476	266631	343877	219543	168967	175601
759	332.135	332.135	332.134	332.159	49.9599	47.2962	63.1862	0.832665	0.833	332.135_0.833	1.48377e+06	1.28769e+06	1.1036e+06	1.13358e+06	1.22032e+06	1.06451e+06	1.04931e+06	506513	432651	1.46617e+06	1.41189e+06	1.6771e+06	1.22301e+06	1.38081e+06	1.51157e+06	1.13448e+06	1.20983e+06	865334
760	332.207	332.207	332.205	332.208	389.454	388.98	389.864	6.49091	6.491	332.207_6.491	148356	829875	1.08382e+06	724033	460395	481313	542046	344069	444123	176603	264629	1.31054e+06	958282	609623	790534	733933	640009	306759
761	332.331	332.331	332.331	332.331	633.036	630.135	634.017	10.5506	10.551	332.331_10.551	1.32227e+07	3.04327e+06	2.55775e+06	7.65614e+06	5.7445e+06	1.07056e+07	8.81179e+06	2.95368e+06	1.05377e+07	4.29249e+06	7.03755e+06	5.62386e+06	2.77832e+07	7.12645e+06	3.24178e+07	4.05088e+06	5.92678e+06	3.4824e+06
762	332.977	332.977	332.973	332.981	49.2762	48.5837	53.6035	0.82127	0.821	332.977_0.821	2.87468e+06	4.56521e+06	3.97064e+06	4.51601e+06	2.78435e+06	689878	2.11188e+06	928240	1.9033e+06	1.64786e+06	4.7244e+06	4.40732e+06	3.97708e+06	5.06458e+06	3.50292e+06	3.7089e+06	3.44247e+06	4.188e+06
763	333.152	333.152	333.151	333.157	131.016	129.555	132.135	2.1836	2.184	333.152_2.184	1.03474e+06	1.24619e+06	1.62128e+06	2.01675e+06	1.12107e+06	1.09521e+06	1.51324e+06	2.28357e+06	1.14834e+06	2.64472e+06	2.87592e+06	4.68407e+06	2.04575e+06	1.58178e+06	2.85772e+06	3.26408e+06	5.62532e+06	4.7208e+06
764	333.137	333.137	333.137	333.17	96.3323	94.794	100.146	1.60554	1.606	333.137_1.606	873108	755988	549948	637503	821071	794695	1.01776e+06	1.26474e+06	797073	1.04749e+06	579514	723483	615797	641575	594323	679100	843895	876740
765	333.159	333.159	333.149	333.165	183.081	182.198	183.534	3.05135	3.051	333.159_3.051	49405	43157.7	77135.9	113449	841736	1.00035e+06	1.12379e+06	1.79803e+06	1.43637e+06	716749	90246.9	176167	487780	59688	59509.8	77314.4	187734	129113
766	333.203	333.203	333.203	333.204	465.144	461.237	467.053	7.75241	7.752	333.203_7.752	2.14244e+06	1.64578e+06	3.43466e+06	1.23211e+06	2.24613e+06	4.61119e+06	1.4497e+06	4.79174e+06	708624	1.69549e+06	1.69866e+06	2.28898e+06	1.87479e+06	1.517e+06	1.07985e+06	1.50473e+06	1.79551e+06	3.17932e+06
767	333.328	333.328	333.316	333.335	633.293	630.135	636.761	10.5549	10.555	333.328_10.555	2.30979e+06	933045	815181	1.93809e+06	2.50883e+06	2.57039e+06	2.25703e+06	807371	2.55087e+06	1.49793e+06	1.8321e+06	2.0684e+06	6.80499e+06	1.85805e+06	7.80192e+06	1.24742e+06	1.88889e+06	961662
768	333.989	333.989	333.98	334.028	51.5766	47.6612	51.9485	0.85961	0.86	333.989_0.86	120132	302404	227478	293479	88221	67350.1	94739	93830.7	99810.2	81225.1	330450	297931	344591	325994	150300	257300	194086	283373
769	334.092	334.092	334.089	334.156	106.666	98.2046	143.86	1.77777	1.778	334.092_1.778	1.45704e+07	1.33535e+07	1.63692e+07	8.09268e+06	3.5891e+06	4.94231e+06	3.85535e+06	5.28559e+06	2.78336e+06	6.88222e+06	6.60574e+06	9.98033e+06	5.05667e+06	5.94708e+06	1.33938e+07	1.14858e+07	9.68137e+06	9.7228e+06
770	334.186	334.186	334.185	334.191	227.578	226.384	228.126	3.79296	3.793	334.186_3.793	2.95466e+06	2.23393e+06	2.20419e+06	2.04638e+06	2.69897e+06	2.64697e+06	2.29445e+06	2.37426e+06	2.08717e+06	3.13896e+06	2.25739e+06	2.47546e+06	2.2798e+06	2.41642e+06	2.77915e+06	2.31653e+06	2.33752e+06	2.42947e+06
771	334.188	334.188	334.185	334.194	289.972	289.623	290.882	4.83286	4.833	334.188_4.833	1.71092e+06	586014	649068	1.39418e+06	529029	636554	598066	1.16557e+06	570511	667172	421541	1.14729e+06	709809	470486	492721	461863	672164	1.04159e+06
772	334.925	334.925	334.922	334.927	62.1819	59.3851	65.2103	1.03636	1.036	334.925_1.036	719677	1.27e+06	1.90521e+06	3.37645e+06	919322	1.40947e+06	2.02743e+06	2.70737e+06	3.59849e+06	1.02603e+06	1.56584e+06	2.56173e+06	3.99049e+06	1.25384e+06	1.60405e+06	2.07959e+06	2.56386e+06	4.22036e+06
773	335.094	335.094	335.086	335.157	104.473	101.163	131.553	1.74121	1.741	335.094_1.741	2.19819e+06	1.7789e+06	1.4789e+06	984064	1.51595e+06	1.70626e+06	1.37898e+06	2.12443e+06	794169	1.80623e+06	1.91452e+06	1.48936e+06	1.24815e+06	1.48613e+06	2.21277e+06	1.69777e+06	1.86284e+06	1.73029e+06
774	335.229	335.229	335.219	335.278	569.044	542.985	598.186	9.48406	9.484	335.229_9.484	1.52052e+07	1.43234e+07	1.57042e+07	1.94274e+07	1.39854e+07	1.92929e+07	1.49201e+07	1.59332e+07	1.58502e+07	1.43096e+07	1.49251e+07	1.53764e+07	1.63013e+07	1.4953e+07	2.26863e+08	1.61387e+07	2.16371e+07	2.28743e+07
775	335.258	335.258	335.256	335.258	500.031	499.54	500.99	8.33384	8.334	335.258_8.334	1.22624e+06	1.0304e+06	1.13332e+06	929095	1.53911e+06	960368	1.03293e+06	995230	391945	626483	1.96184e+06	1.6117e+06	1.56782e+06	1.28609e+06	617090	1.63412e+06	1.87898e+06	1.68699e+06
776	335.91	335.91	335.91	335.92	65.6435	61.7329	68.4071	1.09406	1.094	335.91_1.094	236884	264990	464233	1.46198e+06	130143	225255	635876	1.09742e+06	1.87897e+06	215043	333942	993714	1.88472e+06	240248	338241	1.02409e+06	916308	1.52953e+06
777	336.095	336.095	336.094	336.171	103.885	100.863	125.335	1.73141	1.731	336.095_1.731	120898	98357.9	57077.8	86831.8	980026	124076	82482.4	204427	50421.1	108769	103428	150748	101000	58807.2	143093	176263	227208	260366
778	336.233	336.233	336.222	336.282	568.648	543.253	570.096	9.47746	9.477	336.233_9.477	2.86612e+06	2.83902e+06	3.85054e+06	3.70333e+06	2.61651e+06	3.68203e+06	2.85214e+06	3.11081e+06	2.99651e+06	2.71984e+06	2.91823e+06	3.0671e+06	3.67436e+06	2.94257e+06	4.53221e+07	3.47488e+06	4.37722e+06	4.53419e+06
779	336.311	336.311	336.31	336.314	656.785	655.947	658.716	10.9464	10.946	336.311_10.946	2.59311e+06	1.82253e+06	2.81032e+06	1.67865e+06	2.21116e+06	2.19937e+06	2.08119e+06	2.25584e+06	2.0623e+06	3.3023e+06	2.17975e+06	2.34779e+06	1.93273e+06	2.32741e+06	3.42746e+06	5.11138e+06	1.85938e+06	2.18783e+06
780	337.09	337.09	337.089	337.169	98.2117	94.6102	126.71	1.63686	1.637	337.09_1.637	144669	140915	315072	136848	4.69496e+06	144262	141780	185562	56941.9	2.80242e+06	195086	336313	160295	192859	239699	180388	301560	318895
781	337.118	337.118	337.116	337.136	205.219	203.946	205.695	3.42031	3.42	337.118_3.42	307560	196758	206650	121456	221043	181724	159444	185236	99663	223653	190150	198501	127382	277041	343660	155359	191921	177626
782	337.079	337.079	337.01	337.081	62.7557	50.6421	65.2265	1.04593	1.046	337.079_1.046	66517.4	26494	25350.5	40566.3	29691.8	22333.5	102470	54688.9	188507	24626.3	35532.8	85745.2	21641.1	55223.2	34819.1	42709.9	113069	65356.8
783	337.165	337.165	337.104	337.235	479.696	470.836	484.512	7.99494	7.995	337.165_7.995	3.46202e+06	3.03533e+06	3.18174e+06	3.20104e+06	3.58858e+06	3.13436e+06	3.02993e+06	3.0278e+06	2.81312e+06	3.40294e+06	3.06916e+06	3.40241e+06	2.97177e+06	6.07866e+06	3.69012e+06	3.66493e+06	2.75142e+06	3.02081e+06
784	337.186	337.186	337.182	337.187	174.827	173.079	177.683	2.91378	2.914	337.186_2.914	1.35896e+06	1.21544e+06	1.76609e+06	2.96213e+06	6.57881e+06	9.50058e+06	6.062e+06	1.38148e+07	3.84368e+06	4.2431e+06	2.09911e+06	4.48434e+06	7.40666e+06	567314	386389	4.8503e+06	1.46919e+06	3.94904e+06
785	337.273	337.273	337.267	337.285	582.948	555.919	586.118	9.71579	9.716	337.273_9.716	434063	550415	575353	289370	464903	173216	367007	342695	208899	407741	779405	610716	443827	844831	4.86942e+06	563203	500291	554718
786	337.281	337.281	337.273	337.311	652.53	649.29	655.147	10.8755	10.875	337.281_10.875	680535	638022	715525	345973	1.30731e+06	439558	744279	356114	320719	626902	1.53686e+06	633902	942326	989577	692251	1.1317e+06	557176	487869
787	338.096	338.096	338.084	338.112	98.1222	93.7287	99.8041	1.63537	1.635	338.096_1.635	101681	35016.6	30671	16752.7	74394	36934.7	66506.7	57715.9	8650.89	39295.4	57137.8	106389	50289.2	21864.2	54552.2	19824.1	115554	67442.9
788	338.174	338.174	338.148	338.192	158.229	145.758	177.95	2.63714	2.637	338.174_2.637	3.31556e+06	557068	359491	1.05556e+06	1.31016e+06	1.83638e+06	1.1807e+06	3.61682e+06	476486	3.062e+06	757179	3.38536e+06	1.35732e+06	1.00322e+06	1.1006e+06	1.14643e+06	1.9621e+06	2.70618e+06
789	338.291	338.291	338.29	338.297	520.694	520.426	521.375	8.67824	8.678	338.291_8.678	1.33503e+06	487608	317717	690201	2.38772e+06	2.30613e+06	389585	315741	3.54677e+06	687007	478043	370372	715705	665128	1.46743e+07	383770	265889	239209
790	338.342	338.342	338.341	338.342	889.004	888.024	889.539	14.8167	14.817	338.342_14.817	6.00345e+06	5.03989e+06	5.77235e+06	5.28683e+06	8.736e+06	5.13541e+06	6.38365e+06	6.63281e+06	6.153e+06	1.35519e+07	7.56847e+06	7.84489e+06	5.55366e+06	1.12538e+07	1.23275e+07	5.20539e+07	6.53354e+06	7.69782e+06
791	338.342	338.342	338.341	338.342	53.6245	52.598	55.9838	0.893742	0.894	338.342_0.894	3.14585e+06	2.2365e+06	1.45541e+06	861941	3.18203e+06	2.29636e+06	1.62968e+06	1.14058e+06	943111	2.60545e+06	1.90459e+06	1.28944e+06	770571	2.46359e+06	1.84611e+06	1.31037e+06	993637	734004
792	339.14	339.14	339.124	339.141	226.591	221.209	227.391	3.77652	3.777	339.14_3.777	4.36002e+06	5.27923e+06	6.77772e+06	6.43861e+06	5.20991e+06	8.03117e+06	7.95219e+06	8.43789e+06	6.90597e+06	7.00146e+06	7.05811e+06	8.44102e+06	7.38649e+06	5.65606e+06	6.98677e+06	7.65138e+06	8.12615e+06	7.94685e+06
793	339.107	339.107	339.101	339.109	165.873	150.357	173.285	2.76456	2.765	339.107_2.765	5.87024e+06	2.97604e+06	3.31162e+06	3.52943e+06	2.9613e+06	4.06898e+06	2.98737e+06	4.71138e+06	2.53058e+06	4.85959e+06	3.55928e+06	5.1284e+06	3.51415e+06	4.19683e+06	3.8531e+06	5.71688e+06	5.21127e+06	4.7839e+06
794	339.158	339.158	339.155	339.18	66.2857	56.2324	67.2672	1.10476	1.105	339.158_1.105	237946	99198.1	77666.1	41082	354376	292855	245409	330750	187814	255422	60662.1	35082.8	123216	207643	82155.1	52367.7	27410.7	36123
795	339.105	339.105	339.104	339.105	92.6697	87.306	96.1972	1.54449	1.544	339.105_1.544	1.83624e+06	1.27297e+06	2.50803e+06	1.07234e+06	436636	548324	519643	776106	386291	837242	585690	1.55898e+06	572818	595262	1.45156e+06	1.39592e+06	920045	1.16481e+06
796	339.156	339.156	339.155	339.164	121.796	120.882	123.046	2.02994	2.03	339.156_2.03	160923	90181	70238.3	105456	344669	677282	1.02384e+06	923734	1.30471e+06	1.30077e+06	80904.4	180898	539878	105571	68508.9	171926	224123	102675
797	339.345	339.345	339.344	339.345	889.118	888.024	889.623	14.8186	14.819	339.345_14.819	1.41626e+06	1.11005e+06	1.25311e+06	1.1234e+06	2.09593e+06	1.1104e+06	1.31589e+06	1.42468e+06	1.41913e+06	3.28193e+06	1.68787e+06	1.74989e+06	1.28744e+06	2.65359e+06	2.78295e+06	1.19995e+07	1.44381e+06	1.73703e+06
798	340.158	340.158	340.124	340.163	161.226	156.61	162.082	2.68711	2.687	340.158_2.687	8.92261e+06	4.5613e+06	8.61312e+06	9.17892e+06	9.68002e+06	1.13088e+07	9.77693e+06	1.41842e+07	9.02518e+06	1.52792e+07	8.79429e+06	2.01781e+07	9.82207e+06	8.25745e+06	6.90638e+06	1.44583e+07	1.77413e+07	1.27621e+07
799	340.144	340.144	340.143	340.145	226.753	226.093	227.664	3.77922	3.779	340.144_3.779	615443	832169	1.07143e+06	979461	805949	1.15714e+06	1.18703e+06	1.20692e+06	977511	1.07319e+06	1.05696e+06	1.35587e+06	1.05511e+06	789732	1.07704e+06	1.12384e+06	1.17922e+06	1.22925e+06
800	340.347	340.347	340.347	340.349	888.024	887.592	888.327	14.8004	14.8	340.347_14.8	0	0	0	0	0	0	76261.5	0	0	353114	0	0	0	0	0	1.2855e+06	0	0
801	341.161	341.161	341.146	341.165	161.611	158.903	169.408	2.69351	2.694	341.161_2.694	1.43325e+06	558098	1.04664e+06	1.22073e+06	1.14619e+06	1.46455e+06	1.35029e+06	1.72094e+06	1.18327e+06	1.84615e+06	1.28722e+06	2.49596e+06	1.2404e+06	1.4106e+06	995123	1.77482e+06	2.32335e+06	1.7802e+06
802	341.099	341.099	341.099	341.103	289.671	289.27	289.816	4.82785	4.828	341.099_4.828	930547	240270	257353	1.06166e+06	132756	261425	198063	748341	253066	225228	148675	768586	378820	100281	164855	128094	286289	611910
803	341.287	341.287	341.286	341.299	618.816	616.361	619.605	10.3136	10.314	341.287_10.314	7.14168e+06	5.13264e+06	4.82766e+06	4.06948e+06	6.63765e+06	4.79321e+06	5.17185e+06	4.63907e+06	4.22119e+06	6.17399e+06	5.01698e+06	4.99994e+06	3.99074e+06	5.543e+06	4.18091e+06	4.70175e+06	4.41842e+06	4.19885e+06
804	341.239	341.239	341.232	341.247	411.679	411.46	412.088	6.86131	6.861	341.239_6.861	861178	615392	796264	499217	894864	1.61391e+06	623742	1.18626e+06	460725	638864	538371	537147	711312	680368	558958	584213	580505	601424
805	342.013	342.013	342.007	342.056	167.267	165.533	168.331	2.78778	2.788	342.013_2.788	1.19207e+06	703329	811193	1.02003e+06	854896	470975	671379	437693	34748.7	451601	1.0348e+06	887673	1.77567e+06	527075	364066	1.95004e+06	1.74407e+06	2.50717e+06
806	342.265	342.265	342.264	342.282	535.782	535.348	536.969	8.9297	8.93	342.265_8.93	1.83163e+06	1.99032e+06	2.69421e+06	1.24474e+06	2.50229e+06	3.23993e+06	1.3572e+06	2.66776e+06	508520	1.13087e+06	1.70856e+06	1.57334e+06	2.25947e+06	1.28946e+06	983910	1.80683e+06	1.70767e+06	2.59293e+06
807	342.3	342.3	342.3	342.3	60.369	59.1262	61.9336	1.00615	1.006	342.3_1.006	3.11817e+06	3.72964e+06	3.71521e+06	2.52183e+06	3.65505e+06	4.18449e+06	3.76663e+06	3.22287e+06	3.83816e+06	3.42169e+06	3.86937e+06	3.65081e+06	3.05304e+06	3.5571e+06	3.31453e+06	3.6432e+06	2.94089e+06	2.25689e+06
808	342.183	342.183	342.087	342.226	133.905	132.136	163.944	2.23175	2.232	342.183_2.232	1.31687e+07	9.23779e+06	9.5728e+06	1.10604e+07	9.36365e+06	8.46902e+06	1.0024e+07	1.10925e+07	8.65389e+06	1.06339e+07	1.02875e+07	1.2041e+07	1.06319e+07	9.38962e+06	1.09366e+07	1.18959e+07	1.23107e+07	1.57679e+07
809	342.163	342.163	342.126	342.211	99.5375	86.3719	107.789	1.65896	1.659	342.163_1.659	1.65658e+06	2.0081e+06	2.53504e+06	2.49346e+06	2.02462e+06	2.03033e+06	2.21165e+06	3.0302e+06	1.1877e+06	2.54448e+06	2.38741e+06	3.4916e+06	2.71399e+06	1.61498e+06	1.85476e+06	2.73185e+06	3.45992e+06	3.07465e+06
810	342.23	342.23	342.226	342.233	187.027	186.625	187.419	3.11712	3.117	342.23_3.117	1.16445e+06	903669	1.10592e+06	956016	821599	894510	1.0991e+06	1.16324e+06	751658	1.10326e+06	1.37834e+06	1.82624e+06	1.1014e+06	1.01387e+06	1.69787e+06	1.38772e+06	1.80482e+06	1.57038e+06
811	343.102	343.102	342.997	343.181	158.909	157.32	192.487	2.64849	2.648	343.102_2.648	4.719e+06	678268	787251	1.68641e+06	1.02698e+06	1.14234e+06	896999	1.73226e+06	557935	3.03971e+06	1.36921e+06	5.44337e+06	2.32545e+06	1.42639e+06	1.89772e+06	1.77288e+06	3.18097e+06	5.72362e+06
812	343.104	343.104	343.088	343.212	110.053	104.781	112.233	1.83421	1.834	343.104_1.834	2.49358e+06	2.62693e+06	3.13434e+06	2.94428e+06	2.52678e+06	2.43363e+06	2.95163e+06	3.7441e+06	2.78403e+06	3.04704e+06	3.45748e+06	4.85714e+06	3.30629e+06	2.96498e+06	3.3123e+06	3.39481e+06	4.39101e+06	4.80892e+06
813	343.268	343.268	343.243	343.296	505.677	500.723	538.168	8.42795	8.428	343.268_8.428	558683	614959	923856	975430	669537	2.0025e+06	1.09198e+06	1.38266e+06	1.47473e+06	1.66312e+06	1.03245e+06	1.1448e+06	1.08148e+06	905775	2.59951e+06	2.27989e+06	1.08289e+06	3.78244e+06
814	344.226	344.226	344.2	344.229	162.284	160.799	169.103	2.70474	2.705	344.226_2.705	8.08222e+06	4.62033e+06	3.94639e+06	1.02342e+07	6.3368e+06	2.08511e+07	5.56638e+06	6.6813e+06	4.76152e+06	9.18228e+06	5.33128e+06	5.89864e+06	1.22662e+07	5.80226e+06	3.69467e+07	5.87275e+06	5.96926e+06	6.58529e+06
815	344.132	344.132	344.098	344.232	107.233	98.9185	130.867	1.78722	1.787	344.132_1.787	2.0016e+06	794737	1.78767e+06	1.05129e+06	970860	2.39574e+06	1.05021e+06	1.67781e+06	828040	1.95183e+06	943481	1.48372e+06	1.87146e+06	816081	901746	2.24581e+06	2.65421e+06	1.64751e+06
816	344.315	344.315	344.315	344.316	60.3976	57.645	62.4167	1.00663	1.007	344.315_1.007	3.23703e+06	3.54579e+06	3.18472e+06	2.27278e+06	3.16595e+06	3.37238e+06	3.13469e+06	2.51376e+06	1.97822e+06	3.06549e+06	3.38676e+06	3.03401e+06	1.86301e+06	3.28191e+06	3.06175e+06	2.96265e+06	2.28853e+06	1.65192e+06
817	344.928	344.928	344.921	344.93	51.4617	47.8458	52.5085	0.857696	0.858	344.928_0.858	521932	690845	532549	623373	442132	146571	407454	145069	328660	232345	731054	646226	561404	780548	543527	605155	503687	595134
818	345.129	345.129	345.125	345.129	134.65	133.646	135.552	2.24417	2.244	345.129_2.244	7.63475e+06	7.22152e+06	7.79129e+06	6.00943e+06	6.67605e+06	1.78821e+07	6.12269e+06	1.0036e+07	4.12077e+06	1.83168e+07	8.03972e+06	1.87118e+07	1.40517e+07	4.70582e+06	1.04382e+07	1.3404e+07	1.08633e+07	1.38541e+07
819	345.152	345.152	345.132	345.159	109.345	106.984	111.584	1.82242	1.822	345.152_1.822	127126	596779	2.04927e+06	856245	1.32931e+06	597848	992921	1.16679e+06	214329	605573	2.81376e+06	2.33612e+06	1.27958e+06	163155	459079	1.07022e+06	2.25909e+06	928356
820	345.121	345.121	345.117	345.23	162.141	160.533	167.273	2.70235	2.702	345.121_2.702	1.51388e+06	896782	3.36871e+06	2.03199e+06	3.32142e+06	3.23667e+06	3.00703e+06	4.43896e+06	2.36699e+06	2.18071e+06	3.49378e+06	9.11302e+06	2.08737e+06	1.19848e+06	6.02904e+06	1.91912e+06	2.84992e+06	2.02422e+06
821	345.204	345.204	345.203	345.317	622.81	615.935	623.038	10.3802	10.38	345.204_10.38	92629.5	70126.7	168617	23445.3	1.21774e+06	670320	768892	197342	97393.1	313097	168468	56494.1	337368	88981.9	15517.3	162047	109163	53755.7
822	345.56	345.56	345.559	345.56	196.216	195.792	196.79	3.27027	3.27	345.56_3.27	519740	284313	623096	1.06399e+06	354431	361252	606382	1.05993e+06	836381	562055	742980	1.17151e+06	908597	328214	632565	964584	1.4736e+06	1.77302e+06
823	346.008	346.008	345.962	346.012	51.1653	49.9887	54.5632	0.852755	0.853	346.008_0.853	988331	2.14519e+06	1.88483e+06	2.55902e+06	1.04627e+06	251090	999988	539274	1.16618e+06	575953	2.30511e+06	2.42328e+06	2.35718e+06	2.23516e+06	1.67768e+06	2.24937e+06	1.89225e+06	2.47682e+06
824	346.147	346.147	346.139	346.165	142.797	112.077	156.657	2.37994	2.38	346.147_2.38	3.33519e+06	1.2819e+06	2.78581e+06	2.78712e+06	2.80138e+06	4.66274e+06	2.78934e+06	4.31535e+06	2.41898e+06	4.95705e+06	3.07089e+06	4.68359e+06	4.01457e+06	2.34217e+06	3.55407e+06	4.3011e+06	5.04064e+06	4.75699e+06
825	346.258	346.258	346.257	346.26	334.432	333.966	335.027	5.57387	5.574	346.258_5.574	914279	623877	1.25145e+06	583310	1.64065e+06	2.17823e+06	944403	2.01887e+06	336256	959892	911088	997109	1.53173e+06	573713	452978	860353	1.25355e+06	1.70164e+06
826	346.114	346.114	346.114	346.115	77.5449	76.8816	79.2334	1.29242	1.292	346.114_1.292	176718	161579	169988	195343	163558	204625	154030	219384	61918.9	194975	131268	265364	189348	111238	179260	234605	278469	273065
827	347.133	347.133	347.131	347.141	133.121	131.717	135.183	2.21868	2.219	347.133_2.219	4.60221e+06	3.03207e+06	3.01668e+06	4.15514e+06	3.06437e+06	2.55134e+06	3.95685e+06	5.99692e+06	4.1925e+06	5.40083e+06	3.62505e+06	7.08444e+06	3.96784e+06	3.79194e+06	3.8524e+06	4.94741e+06	5.8556e+06	6.03856e+06
828	347.167	347.167	347.163	347.168	186.31	185.773	186.838	3.10516	3.105	347.167_3.105	1.64264e+06	1.10145e+06	2.21095e+06	2.77105e+06	1.32561e+06	2.352e+06	2.26134e+06	4.38645e+06	1.72884e+06	2.64945e+06	4.24022e+06	7.413e+06	3.37995e+06	1.88904e+06	4.1178e+06	4.81384e+06	7.76004e+06	6.29372e+06
829	347.15	347.15	346.992	347.168	92.175	78.2717	104.27	1.53625	1.536	347.15_1.536	72244.8	826364	750275	1.22503e+06	4.32044e+06	2.95992e+06	4.50538e+06	6.3787e+06	2.97508e+06	8.35721e+06	1.48799e+06	998971	1.12915e+06	859412	120065	664763	900730	1.08925e+06
830	347.22	347.22	347.218	347.221	536.23	535.674	537.046	8.93717	8.937	347.22_8.937	7.33899e+06	7.70719e+06	1.02055e+07	4.11624e+06	9.56986e+06	1.31426e+07	4.64178e+06	9.97859e+06	1.34959e+06	3.9512e+06	6.19554e+06	4.97458e+06	6.30019e+06	5.36918e+06	3.32155e+06	6.95032e+06	5.96256e+06	8.16621e+06
831	348.087	348.087	348.07	348.127	61.2399	54.1109	64.8177	1.02067	1.021	348.087_1.021	3.1882e+06	2.18573e+06	2.89122e+06	2.06399e+06	3.48124e+06	4.58037e+06	2.5549e+06	3.92357e+06	1.20447e+06	2.20343e+06	2.83599e+06	2.5025e+06	2.51917e+06	2.38776e+06	868466	2.55711e+06	3.12464e+06	3.40553e+06
832	348.028	348.028	348.026	348.17	168.349	167.472	185.871	2.80582	2.806	348.028_2.806	4.01156e+06	2.95582e+06	2.99534e+06	2.11953e+06	4.1721e+06	2.61851e+06	2.23791e+06	1.32892e+06	150342	2.49103e+06	4.10132e+06	2.96958e+06	3.03145e+06	2.38609e+06	1.41253e+06	4.78926e+06	3.40707e+06	4.54049e+06
833	348.131	348.131	348.129	348.164	107.833	91.2567	110.293	1.79722	1.797	348.131_1.797	1.30664e+06	731435	1.46867e+06	1.5556e+06	1.62386e+06	1.86442e+06	1.90203e+06	2.51522e+06	1.75183e+06	3.37227e+06	1.4695e+06	2.76919e+06	1.52032e+06	1.15702e+06	1.60559e+06	1.55969e+06	2.68702e+06	2.79338e+06
834	348.201	348.201	348.199	348.202	289.64	288.848	289.938	4.82733	4.827	348.201_4.827	3.04288e+06	1.39219e+06	2.55246e+06	9.0357e+06	636481	1.69951e+06	2.00182e+06	6.84949e+06	2.87844e+06	949924	1.10407e+06	6.36383e+06	3.68092e+06	687670	1.35332e+06	1.59099e+06	2.97088e+06	6.09488e+06
835	348.222	348.222	348.22	348.231	536.074	535.529	536.703	8.93457	8.935	348.222_8.935	1.38324e+06	1.53942e+06	2.12037e+06	781306	1.86252e+06	2.67382e+06	914756	1.92183e+06	201263	725986	1.22923e+06	910024	1.28423e+06	1.13322e+06	631794	1.37471e+06	1.14073e+06	1.65488e+06
836	348.202	348.202	348.201	348.202	393.281	392.425	393.681	6.55469	6.555	348.202_6.555	1.15184e+06	5.2736e+06	4.60527e+06	2.47035e+06	3.94566e+06	2.96816e+06	2.29785e+06	1.26207e+06	1.72146e+06	1.42544e+06	1.2766e+06	5.37503e+06	3.70724e+06	4.89646e+06	3.87136e+06	2.8294e+06	2.20324e+06	1.14704e+06
837	348.907	348.907	348.901	348.915	50.2973	47.7921	52.1761	0.838289	0.838	348.907_0.838	762036	728544	597761	634868	614926	219846	519545	142744	303283	538973	608798	687011	439596	993439	687191	614007	610720	434784
838	349.127	349.127	349.084	349.166	176.739	150.885	177.912	2.94565	2.946	349.127_2.946	647608	591469	1.07699e+06	1.08823e+06	460018	865468	637119	775485	537374	3.75296e+06	615852	1.77231e+06	625046	725188	2.18554e+06	1.73218e+06	2.20627e+06	765872
839	349.166	349.166	349.165	349.167	64.8933	62.5353	65.9088	1.08156	1.082	349.166_1.082	133553	49793.4	72391.5	51407.2	890167	1.28058e+06	1.76073e+06	2.71669e+06	942552	1.58956e+06	89356.5	94710.9	291973	42150.9	52318.7	87955.5	112730	121433
840	349.127	349.127	349.123	349.128	131.08	129.802	132.094	2.18467	2.185	349.127_2.185	858644	647174	764437	606575	449894	465027	428275	609314	396051	851118	650425	1.02749e+06	393153	867720	585345	858263	1.07192e+06	950852
841	349.165	349.165	349.163	349.166	102.581	100.791	103.598	1.70968	1.71	349.165_1.71	94538.3	60409.5	87379.1	161297	985365	937025	1.25644e+06	2.29692e+06	1.30977e+06	1.69529e+06	87182.9	342060	415905	73473.9	168821	129095	329429	331860
842	349.236	349.236	349.229	349.237	432.658	432.021	433.915	7.21097	7.211	349.236_7.211	971113	944885	1.58051e+06	859125	1.86806e+06	3.4567e+06	1.27281e+06	3.25571e+06	569970	1.34224e+06	824418	802534	1.8841e+06	761515	637324	1.09396e+06	1.25599e+06	1.7374e+06
843	349.207	349.207	349.204	349.21	288.917	288.478	289.689	4.81529	4.815	349.207_4.815	588323	282735	524605	1.5613e+06	254453	577436	407939	1.26149e+06	406194	257162	241331	1.08825e+06	607486	202436	301031	288450	531817	1.04236e+06
844	349.215	349.215	349.213	349.227	393.433	392.401	396.231	6.55722	6.557	349.215_6.557	623691	1.19096e+06	1.17071e+06	569585	1.49854e+06	1.65277e+06	910390	1.14572e+06	299907	490783	536277	1.03976e+06	1.13314e+06	921281	633827	755571	737510	982211
845	350.027	350.027	350.022	350.028	167.877	167.48	168.492	2.79795	2.798	350.027_2.798	943109	836662	989550	1.48105e+06	900915	719217	731054	632725	83212.9	404126	1.19352e+06	1.06391e+06	2.22121e+06	472530	310798	2.01723e+06	1.9045e+06	3.28763e+06
846	350.078	350.078	350.069	350.101	102.572	99.611	104.413	1.70953	1.71	350.078_1.71	1.3117e+06	1.67283e+06	1.02365e+06	1.28565e+06	1.20967e+06	1.7576e+06	1.32504e+06	2.14747e+06	1.15608e+06	1.32572e+06	1.14821e+06	1.42106e+06	1.51431e+06	1.52644e+06	1.75896e+06	1.26542e+06	1.79914e+06	2.10059e+06
847	350.087	350.087	350.084	350.169	135.467	133.956	152.072	2.25779	2.258	350.087_2.258	9.88269e+06	1.0471e+07	8.1986e+06	7.30834e+06	5.76533e+06	1.30779e+07	5.12629e+06	7.30447e+06	3.69669e+06	1.4351e+07	1.07424e+07	1.21729e+07	1.15091e+07	6.88162e+06	1.65248e+07	1.98569e+07	1.72156e+07	2.23446e+07
848	350.218	350.218	350.217	350.22	188.934	187.737	189.916	3.14889	3.149	350.218_3.149	526555	190179	372348	971782	315349	601809	439589	1.35492e+06	392424	503554	356324	1.4304e+06	1.06953e+06	204397	355174	386682	700156	1.25293e+06
849	350.241	350.241	350.24	350.241	432.364	431.985	432.84	7.20607	7.206	350.241_7.206	218395	170924	269425	115618	406483	705402	233104	669341	70211.5	261588	127802	129500	363572	149366	92223.7	182233	197454	310785
850	350.326	350.326	350.326	350.326	650.484	649.388	654.26	10.8414	10.841	350.326_10.841	5.40909e+06	3.2675e+06	3.04634e+06	3.01209e+06	4.57161e+06	2.90335e+06	3.32622e+06	2.99599e+06	3.47928e+06	6.95698e+06	3.30761e+06	3.79744e+06	3.20732e+06	4.50696e+06	3.42476e+06	4.56193e+06	3.58535e+06	3.76266e+06
851	351.042	351.042	351.03	351.049	168.61	167.458	169.069	2.81016	2.81	351.042_2.81	231236	196585	179656	138246	473049	500598	301265	128656	6929.22	261511	271808	177422	600168	161551	35573.8	375607	259493	525022
852	350.987	350.987	350.986	351.181	64.6497	57.1778	74.4755	1.0775	1.077	350.987_1.077	1.51055e+06	1.26944e+06	964355	671840	2.22007e+06	1.1404e+06	2.10525e+06	2.04202e+06	1.00296e+06	3.28571e+06	1.75559e+06	936431	629542	1.47644e+06	1.02434e+06	755172	844836	540131
853	351.076	351.076	351.071	351.092	103.89	99.8788	106.167	1.7315	1.731	351.076_1.731	834352	624586	401845	323656	654031	515097	401751	553807	235728	529167	476585	288851	212161	814164	547061	369254	298464	220189
854	351.25	351.25	351.241	351.253	422.924	422.414	423.825	7.04873	7.049	351.25_7.049	1.69718e+06	1.34027e+06	2.72865e+06	1.30147e+06	2.83863e+06	5.18135e+06	1.86937e+06	5.2019e+06	923323	2.00058e+06	1.20577e+06	1.42818e+06	2.74956e+06	1.19158e+06	959551	2.06439e+06	2.30302e+06	2.92592e+06
855	351.099	351.099	351.087	351.187	136.448	134.869	164.565	2.27413	2.274	351.099_2.274	2.26688e+06	1.94909e+06	2.48159e+06	1.60283e+06	1.06643e+06	2.13909e+06	1.09961e+06	1.7008e+06	976110	2.4255e+06	2.12919e+06	2.46669e+06	2.14482e+06	1.67904e+06	2.84451e+06	3.55367e+06	3.19341e+06	4.10046e+06
856	352.161	352.161	351.999	352.177	174.607	167.48	175.942	2.91012	2.91	352.161_2.91	3.42856e+06	2.92875e+06	3.05575e+06	3.25368e+06	3.5445e+06	2.65393e+06	2.60648e+06	2.17836e+06	1.3851e+06	2.18805e+06	3.98808e+06	3.13467e+06	5.27326e+06	2.32148e+06	1.54252e+06	5.11324e+06	4.45604e+06	7.17474e+06
857	352.101	352.101	352.062	352.102	109.822	102.996	111.127	1.83037	1.83	352.101_1.83	2.11296e+06	2.29083e+06	1.6452e+06	1.30362e+06	1.285e+06	2.79891e+06	1.23472e+06	2.2503e+06	904077	2.56748e+06	1.98623e+06	2.72077e+06	3.18071e+06	1.25149e+06	2.73426e+06	3.62609e+06	3.00675e+06	3.70116e+06
858	352.306	352.306	352.306	352.306	556.322	555.646	558.626	9.27203	9.272	352.306_9.272	1.24192e+07	3.97574e+06	1.99727e+06	2.15122e+07	2.30028e+06	2.69317e+07	2.29386e+06	2.2271e+06	2.58032e+06	2.47426e+06	2.14659e+06	2.42832e+06	7.75615e+06	2.28934e+06	7.23977e+08	2.31069e+06	2.27362e+06	2.29778e+06
859	352.339	352.339	352.183	352.339	47.6776	47.0563	73.804	0.794627	0.795	352.339_0.795	3.06375e+06	3.43927e+06	3.46611e+06	3.78869e+06	3.17434e+06	3.23445e+06	3.29973e+06	3.61736e+06	3.43654e+06	3.42818e+06	3.48209e+06	3.63104e+06	3.52001e+06	3.3157e+06	3.47128e+06	3.54131e+06	3.48288e+06	3.51498e+06
860	352.339	352.339	352.339	352.339	885.929	885.113	886.923	14.7655	14.765	352.339_14.765	6.58037e+06	6.50253e+06	7.34106e+06	6.18973e+06	6.32364e+06	6.1748e+06	6.65499e+06	7.09495e+06	6.12559e+06	6.42312e+06	6.51477e+06	7.20357e+06	6.12164e+06	6.41876e+06	6.44354e+06	6.73536e+06	6.26184e+06	6.10906e+06
861	353.002	353.002	353.001	353.002	167.062	166.921	168.492	2.78437	2.784	353.002_2.784	237474	227696	224542	290184	273245	74037.2	128847	15237.6	5759.14	40951.8	365500	299776	523557	129197	66425.2	535391	373547	742618
862	353.053	353.053	353.052	353.053	63.1531	61.7339	63.7212	1.05255	1.053	353.053_1.053	76324.6	6696.51	11661	14663.7	25279	53649.9	74138.9	130647	134932	88148.2	3515.77	74248.9	36167.3	13074.4	7673.04	48189.4	104523	42822.3
863	353.084	353.084	353.08	353.086	107.338	102.367	109.736	1.78897	1.789	353.084_1.789	5.8885e+06	3.49898e+06	6.89849e+06	6.74181e+06	4.55734e+06	6.02492e+06	5.95214e+06	6.9932e+06	5.67285e+06	8.67551e+06	6.89468e+06	1.17625e+07	4.82822e+06	5.50508e+06	8.55438e+06	7.34196e+06	1.18945e+07	1.06843e+07
864	353.15	353.15	353.149	353.15	262.291	262.001	263.022	4.37152	4.372	353.15_4.372	182013	288434	379191	388319	8.17147e+06	5.18544e+06	6.59757e+06	7.18367e+06	4.4944e+06	5.1712e+06	418666	614937	1.35553e+06	331866	446698	526679	685938	530152
865	353.16	353.16	353.16	353.162	393.032	392.458	393.302	6.55053	6.551	353.16_6.551	354884	1.42193e+06	1.20734e+06	712047	930171	764435	605128	345469	497462	417948	394377	1.60715e+06	967449	1.1939e+06	1.04739e+06	879131	655828	350323
866	353.269	353.269	353.268	353.306	543.599	543.216	555.919	9.05998	9.06	353.269_9.06	2.27316e+07	2.49389e+07	3.53753e+07	2.20003e+07	2.30418e+07	2.51299e+07	1.84354e+07	3.69398e+07	1.35926e+07	1.98989e+07	2.98177e+07	3.25846e+07	3.73841e+07	2.86487e+07	1.49057e+08	3.64297e+07	4.60146e+07	5.16994e+07
867	353.269	353.269	353.267	353.269	500.131	499.106	501.303	8.33552	8.336	353.269_8.336	1.00089e+07	7.77417e+06	9.20394e+06	7.78832e+06	1.20752e+07	7.95576e+06	7.82164e+06	7.84062e+06	3.06783e+06	4.67409e+06	1.49738e+07	1.29303e+07	1.25987e+07	9.62096e+06	4.90707e+06	1.29208e+07	1.49032e+07	1.35621e+07
868	354.176	354.176	354.174	354.18	205.308	199.265	207.675	3.4218	3.422	354.176_3.422	454730	244841	417893	465336	2.66741e+06	2.33035e+06	2.31857e+06	2.11688e+06	1.97657e+06	1.922e+06	552771	1.10011e+06	994299	411393	606260	877635	1.18608e+06	843573
869	354.09	354.09	354.087	354.161	107.48	101.765	109.132	1.79133	1.791	354.09_1.791	703047	430481	1.0351e+06	944003	516465	799963	878607	1.07229e+06	767404	1.32141e+06	1.05119e+06	1.80011e+06	665742	710995	1.22058e+06	1.05882e+06	1.78916e+06	1.54642e+06
870	354.153	354.153	354.152	354.154	262.012	261.733	262.18	4.36686	4.367	354.153_4.367	33200.4	2643.57	24096.4	8901.87	1.67118e+06	971626	1.2629e+06	1.37929e+06	883291	1.04771e+06	2549.48	23168.5	178935	8730.07	27980.6	14474.8	13703.4	20755.3
871	354.272	354.272	354.271	354.304	543.59	542.982	555.115	9.05983	9.06	354.272_9.06	4.92116e+06	5.50925e+06	7.72392e+06	4.59613e+06	5.18983e+06	5.10556e+06	4.06312e+06	8.17159e+06	2.86387e+06	4.28572e+06	6.4851e+06	7.07529e+06	8.30633e+06	6.48156e+06	1.96606e+07	8.01441e+06	1.01371e+07	1.17448e+07
872	354.272	354.272	354.271	354.273	500.224	499.617	501.256	8.33706	8.337	354.272_8.337	2.16451e+06	1.70735e+06	2.04527e+06	1.67187e+06	2.67808e+06	1.78447e+06	1.62717e+06	1.78148e+06	614364	1.02763e+06	3.36387e+06	2.91074e+06	2.75277e+06	2.19329e+06	1.04788e+06	2.82044e+06	3.22512e+06	2.90082e+06
873	355.016	355.016	354.985	355.022	53.5374	50.8423	54.4111	0.89229	0.892	355.016_0.892	533366	1.13472e+06	943881	1.03074e+06	552265	97926.7	482053	165110	434207	280711	1.25113e+06	1.14273e+06	835999	1.16692e+06	871855	939085	840614	829743
874	355.103	355.103	355.101	355.103	130.402	127.649	134.77	2.17337	2.173	355.103_2.173	7.49752e+06	7.30454e+06	5.60289e+06	7.40728e+06	6.04706e+06	6.60025e+06	7.14704e+06	9.11512e+06	7.25803e+06	7.12754e+06	7.5747e+06	1.08559e+07	7.51561e+06	7.51459e+06	8.88629e+06	7.97235e+06	9.42839e+06	1.29661e+07
875	355.099	355.099	355.098	355.158	94.8268	71.4495	96.7429	1.58045	1.58	355.099_1.58	2.6541e+06	3.25116e+06	2.3638e+06	3.10384e+06	1.85432e+06	1.93455e+06	2.11735e+06	1.72504e+06	1.75934e+06	2.69181e+06	2.6882e+06	3.85111e+06	2.05371e+06	3.20864e+06	3.36163e+06	3.1649e+06	4.35232e+06	4.21287e+06
876	355.172	355.172	355.161	355.183	188.631	180.87	190.739	3.14386	3.144	355.172_3.144	352857	421847	1.32551e+06	1.96765e+06	2.76449e+06	3.91125e+06	2.56525e+06	6.96761e+06	2.14278e+06	4.22595e+06	2.70945e+06	3.87716e+06	3.87472e+06	435727	1.00279e+06	1.35402e+06	3.98333e+06	1.3223e+06
877	355.275	355.275	355.273	355.305	542.676	541.878	554.847	9.0446	9.045	355.275_9.045	812803	820390	1.02413e+06	662800	884129	718530	638946	1.05117e+06	470268	679222	1.01469e+06	972487	1.009e+06	969534	1.67666e+06	1.08897e+06	1.33393e+06	1.40246e+06
878	355.282	355.282	355.282	355.282	649.567	648.526	652.134	10.8261	10.826	355.282_10.826	1.47251e+06	1.35602e+06	1.34457e+06	1.8666e+06	1.30919e+06	1.34304e+06	1.55119e+06	1.73849e+06	2.57739e+06	2.04077e+06	1.49831e+06	1.94312e+06	2.08203e+06	1.52433e+06	1.76568e+06	2.39689e+06	2.26723e+06	2.80296e+06
879	355.283	355.283	355.282	355.284	584.54	583.89	585.359	9.74234	9.742	355.283_9.742	420013	483826	567141	273585	522035	262267	332725	427621	205001	332456	507716	429238	386544	625483	26806.4	475047	432409	385681
880	355.195	355.195	355.172	355.202	216.791	214.791	224.906	3.61319	3.613	355.195_3.613	2.54365e+06	1.69295e+06	813822	798921	975871	4.26828e+06	1.35156e+06	4.08843e+06	973607	4.74783e+06	884233	1.05619e+06	3.15111e+06	674541	904304	3.96337e+06	1.72294e+06	1.15948e+06
881	356.095	356.095	356.009	356.14	96.1862	63.0424	104.956	1.6031	1.603	356.095_1.603	143352	315151	171846	344921	92254.7	85250.9	133646	101621	114696	180740	272515	486529	88157.2	318709	397209	293827	517798	514839
882	356.129	356.129	356.106	356.244	129.967	126.349	132.12	2.16612	2.166	356.129_2.166	1.27701e+06	1.2923e+06	925427	1.2045e+06	1.15313e+06	853872	1.47137e+06	1.73792e+06	1.23027e+06	1.0148e+06	1.29954e+06	2.02339e+06	1.70948e+06	1.32952e+06	2.59401e+06	1.51068e+06	1.8857e+06	2.36132e+06
883	356.279	356.279	356.277	356.28	647.265	646.777	647.682	10.7878	10.788	356.279_10.788	429231	174829	396405	59168.1	1.77188e+06	703726	716036	132240	120481	311134	337687	137773	252582	176539	105862	171772	181157	144160
884	356.279	356.279	356.278	356.279	537.733	537.239	539.434	8.96221	8.962	356.279_8.962	304630	249228	313752	105999	377191	326007	161725	262741	53138	203553	212941	184170	147264	259988	149948	182783	193194	258725
885	356.217	356.217	356.193	356.222	216.217	215.349	223.182	3.60361	3.604	356.217_3.604	820447	634670	386264	197809	386590	897203	419664	841011	240964	1.15647e+06	401751	261390	649240	434728	482809	997215	470108	255752
886	356.279	356.279	356.191	356.28	61.3188	60.7838	72.0084	1.02198	1.022	356.279_1.022	1.93697e+06	2.91964e+06	2.57035e+06	1.70912e+06	3.09287e+06	3.19541e+06	2.41723e+06	1.78198e+06	1.90935e+06	2.9534e+06	2.79064e+06	2.11112e+06	1.82664e+06	2.98109e+06	2.50789e+06	2.17821e+06	1.936e+06	1.62818e+06
887	357.076	357.076	357.075	357.106	194.679	193.692	199.024	3.24465	3.245	357.076_3.245	24044.9	18131.8	59424.3	178629	751990	2.07497e+06	829619	1.90418e+06	795077	2.03062e+06	85348.5	249279	1.76905e+06	39266.1	87747.7	179544	179043	390566
888	357.165	357.165	357.165	357.167	101.103	92.3513	102.838	1.68505	1.685	357.165_1.685	253712	139101	120785	176817	44171.1	136481	73081.3	49647.9	20440.1	182383	163862	288340	328357	109719	266082	266391	394494	758012
889	357.173	357.173	357.118	357.18	154.677	152.727	155.297	2.57795	2.578	357.173_2.578	1.47539e+06	976805	1.01523e+06	1.14548e+06	2.26088e+06	7.70101e+06	2.11416e+06	2.917e+06	1.76782e+06	6.96941e+06	1.15333e+06	2.67989e+06	3.56151e+06	1.09932e+06	1.29812e+06	1.79604e+06	2.60642e+06	1.94386e+06
890	357.25	357.25	357.245	357.25	51.5028	50.0837	54.8483	0.85838	0.858	357.25_0.858	8.3429e+06	6.04413e+06	5.91058e+06	5.49838e+06	5.76007e+06	6.38422e+06	6.83169e+06	6.32321e+06	4.07441e+06	9.61308e+06	7.9896e+06	9.67512e+06	5.32414e+06	7.04036e+06	7.20951e+06	7.54266e+06	1.05144e+07	7.02911e+06
891	357.235	357.235	357.234	357.236	263.604	263.119	264.195	4.39341	4.393	357.235_4.393	826506	466812	414990	1.08172e+06	525809	1.77783e+06	668664	1.16938e+06	544715	1.37932e+06	639733	524315	1.18087e+06	509393	4.75558e+06	684247	504579	601840
892	357.261	357.261	357.261	357.263	556.379	556.187	556.588	9.27298	9.273	357.261_9.273	1.73195e+06	826110	730698	3.24689e+06	964913	3.46701e+06	684253	663011	648737	946818	794452	756536	1.28219e+06	909238	1.05045e+08	768832	661878	631369
893	357.224	357.224	357.184	357.228	131.993	130.408	156.844	2.19989	2.2	357.224_2.2	716574	357089	283585	317997	1.97583e+06	647985	1.79324e+06	344437	1.26502e+06	1.60303e+06	526223	791498	416429	354758	585655	767563	1.45514e+06	919850
894	358.115	358.115	358.113	358.144	156.832	155.346	157.38	2.61387	2.614	358.115_2.614	1.52405e+07	9.33286e+06	1.84732e+07	1.89986e+07	1.88214e+07	8.53215e+07	1.64474e+07	2.69319e+07	1.16423e+07	5.12971e+07	1.50195e+07	2.87985e+07	2.21502e+07	1.43131e+07	1.5523e+07	2.52625e+07	2.74057e+07	2.81477e+07
895	358.165	358.165	358.164	358.169	501.947	501.427	502.636	8.36579	8.366	358.165_8.366	1.41525e+06	1.3746e+06	1.6224e+06	1.60567e+06	1.79193e+06	1.38768e+06	1.48379e+06	1.47845e+06	577597	747848	2.61824e+06	2.4912e+06	2.45884e+06	1.5804e+06	925730	2.49694e+06	3.21324e+06	2.76276e+06
896	358.257	358.257	358.223	358.275	53.01	50.3765	55.4913	0.8835	0.883	358.257_0.883	1.9037e+06	1.44394e+06	1.4755e+06	969508	1.39788e+06	1.37566e+06	1.30937e+06	1.12456e+06	855984	2.42737e+06	3.37864e+06	2.03649e+06	968002	2.78395e+06	1.62672e+06	1.45278e+06	1.89019e+06	1.29117e+06
897	358.294	358.294	358.264	358.295	568.156	556.322	569.4	9.46927	9.469	358.294_9.469	1.11206e+06	1.2069e+06	1.22734e+06	938956	1.14011e+06	1.22579e+06	1.16093e+06	936633	704044	1.20165e+06	1.09502e+06	1.2208e+06	664039	1.27021e+06	1.98088e+07	1.08136e+06	819347	684205
898	358.257	358.257	358.256	358.259	412.046	411.46	412.622	6.86744	6.867	358.257_6.867	271310	126635	367353	131238	386410	1.02771e+06	221278	705928	79479.2	191714	138060	159404	362166	166075	104635	203377	212213	287466
899	358.368	358.368	358.363	358.368	675.757	673.179	676.599	11.2626	11.263	358.368_11.263	1.2483e+06	2.99963e+06	5.26916e+06	2.27095e+06	1.99654e+06	2.48695e+06	2.56817e+06	2.60128e+06	2.60943e+06	1.55609e+06	4.88385e+06	1.81818e+06	2.61647e+06	4.87836e+06	4.24287e+06	5.05239e+06	3.16252e+06	2.74199e+06
900	358.206	358.206	358.205	358.219	105.85	103.874	131.731	1.76416	1.764	358.206_1.764	939572	1.44161e+06	1.38974e+06	791700	783078	1.05672e+06	1.14615e+06	672038	526108	806632	1.55483e+06	1.36142e+06	543377	1.2711e+06	1.45659e+06	1.1764e+06	967087	704529
901	359.118	359.118	359.109	359.148	156.844	132.364	157.268	2.61407	2.614	359.118_2.614	2.45932e+06	1.44119e+06	2.97671e+06	2.90251e+06	2.93458e+06	1.31578e+07	2.56902e+06	4.08516e+06	1.84596e+06	8.30088e+06	2.31764e+06	4.51908e+06	3.52393e+06	2.21149e+06	2.31863e+06	4.0192e+06	4.33588e+06	4.35234e+06
902	359.129	359.129	359.118	359.169	197.237	185.871	199.848	3.28729	3.287	359.129_3.287	1.38428e+06	688633	833308	1.04314e+06	977169	1.1031e+06	1.04306e+06	1.26743e+06	871531	1.54374e+06	942418	1.70499e+06	1.10448e+06	920572	1.06596e+06	1.44632e+06	1.85448e+06	1.79163e+06
903	359.371	359.371	359.37	359.371	674.896	672.376	676.065	11.2483	11.248	359.371_11.248	185391	589359	1.10205e+06	446861	411396	408813	497611	488955	515184	267315	1.03673e+06	326020	515104	972453	834350	1.06171e+06	602992	567161
904	360.134	360.134	360.129	360.165	106.207	93.4356	114.095	1.77011	1.77	360.134_1.77	2.36604e+06	1.61473e+06	1.6639e+06	2.14291e+06	1.83985e+06	2.03034e+06	2.20253e+06	2.56118e+06	2.00551e+06	2.72648e+06	2.32909e+06	3.41656e+06	2.41107e+06	2.07319e+06	2.59975e+06	2.49816e+06	3.10946e+06	3.99225e+06
905	360.273	360.273	360.24	360.274	389.404	387.567	390.627	6.49007	6.49	360.273_6.49	971895	780843	1.58342e+06	594362	2.00355e+06	3.04591e+06	1.30327e+06	2.9704e+06	319111	953038	936928	803257	1.70652e+06	526635	342092	1.20503e+06	1.48479e+06	1.71126e+06
906	360.152	360.152	360.128	360.202	170.878	161.785	182.384	2.84797	2.848	360.152_2.848	2.04107e+06	1.47581e+06	2.88645e+06	1.22548e+06	2.06758e+06	4.24512e+06	1.99231e+06	3.76565e+06	1.81942e+06	4.2401e+06	1.99747e+06	4.59236e+06	2.80106e+06	2.07271e+06	1.19295e+06	3.25671e+06	5.00701e+06	2.95376e+06
907	360.362	360.362	360.358	360.362	710.223	706.719	711.665	11.8371	11.837	360.362_11.837	3.07637e+06	822571	688971	1.94149e+06	1.20072e+06	2.3166e+06	2.00675e+06	829704	2.54558e+06	1.10202e+06	1.87335e+06	1.69861e+06	4.28692e+06	1.80605e+06	5.78054e+06	968936	1.47011e+06	906008
908	361.132	361.132	361.128	361.145	168.28	167.289	169.373	2.80466	2.805	361.132_2.805	177258	112545	274514	241322	154354	175261	173138	311022	163385	350259	251265	637819	231129	202302	187961	418038	656301	294739
909	361.119	361.119	361.112	361.212	116.835	100.576	119.263	1.94726	1.947	361.119_1.947	2.56323e+06	1.82373e+06	2.25368e+06	2.45548e+06	2.6856e+06	5.37039e+06	2.95941e+06	4.32215e+06	2.49448e+06	5.2768e+06	2.32911e+06	3.53708e+06	4.27524e+06	2.13263e+06	2.26213e+06	3.46721e+06	3.72261e+06	4.23909e+06
910	361.235	361.235	361.234	361.236	647.094	646.409	647.561	10.7849	10.785	361.235_10.785	299363	167227	506082	79315.5	1.67945e+06	955781	1.13483e+06	257786	84956.5	231534	374814	120825	587717	126639	47389.2	287073	273442	326271
911	361.275	361.275	361.272	361.28	389.569	388.831	390.09	6.49282	6.493	361.275_6.493	171095	127604	236142	92117	309680	551404	180713	487399	63948.8	150654	131150	146012	254516	96855.8	93318.1	153143	184597	258721
912	361.366	361.366	361.365	361.366	709.215	706.176	710.349	11.8202	11.82	361.366_11.82	638592	61285.9	87682.3	340557	159341	431404	378373	66331.3	478227	152356	335550	192503	968598	276421	1.36366e+06	109688	181502	110809
913	362.03	362.03	362.029	362.031	194.544	193.901	195.343	3.2424	3.242	362.03_3.242	0	0	0	3093.42	3340.2	0	0	3672.15	3207.26	0	0	0	0	0	0	0	0	3503.3
914	362.087	362.087	362.086	362.134	148.291	147.575	168.013	2.47152	2.472	362.087_2.472	2.82308e+06	1.47825e+06	1.44142e+06	1.39655e+06	1.58921e+06	2.37505e+06	1.33738e+06	2.50455e+06	1.00662e+06	3.02956e+06	1.30513e+06	1.8461e+06	2.1961e+06	1.16908e+06	2.42787e+06	2.62512e+06	2.45606e+06	2.30169e+06
915	362.143	362.143	362.14	362.145	113.123	111.609	114.627	1.88538	1.885	362.143_1.885	398575	253458	298523	356045	138734	472047	304311	457456	222646	573801	378016	641496	416518	310447	479963	544020	610795	680799
916	362.217	362.217	362.217	362.217	305.929	305.323	306.217	5.09882	5.099	362.217_5.099	2.48145e+06	2.31912e+06	2.27329e+06	2.12979e+06	2.41367e+06	2.33099e+06	2.19067e+06	2.30805e+06	2.22572e+06	2.54227e+06	2.21218e+06	2.4356e+06	2.32048e+06	2.51778e+06	2.21608e+06	2.33797e+06	2.21005e+06	2.31312e+06
917	362.217	362.217	362.216	362.254	225.959	225.17	258.158	3.76598	3.766	362.217_3.766	371134	428831	903576	1.18089e+06	492015	1.08047e+06	1.30743e+06	1.80873e+06	1.28044e+06	1.131e+06	894012	1.56009e+06	1.52086e+06	503281	1.00036e+06	1.25047e+06	1.69393e+06	1.81675e+06
918	362.322	362.322	362.32	362.326	437.871	437.043	438.242	7.29785	7.298	362.322_7.298	2.56695e+06	1.99377e+06	1.90987e+06	1.8173e+06	2.41459e+06	1.9981e+06	1.92787e+06	1.79813e+06	1.79206e+06	2.31092e+06	1.96487e+06	1.95624e+06	1.66231e+06	2.18988e+06	1.90272e+06	1.92648e+06	1.7576e+06	1.70335e+06
919	363.165	363.165	363.156	363.165	172.381	159.934	174.132	2.87302	2.873	363.165_2.873	3.03725e+06	1.52656e+06	2.76666e+06	3.00021e+06	4.11801e+06	3.89554e+06	4.04642e+06	5.08946e+06	3.34539e+06	5.06207e+06	2.33916e+06	6.22312e+06	3.24575e+06	2.11842e+06	2.5669e+06	4.97449e+06	5.97676e+06	3.93824e+06
920	363.268	363.268	363.26	363.3	649.815	647.993	657.188	10.8302	10.83	363.268_10.83	787952	891994	2.15572e+06	1.37657e+06	742032	1.15075e+06	1.19713e+06	1.47779e+06	1.60242e+06	1.13015e+06	1.22053e+06	1.35374e+06	1.58593e+06	1.08422e+06	1.80394e+06	2.4768e+06	1.4117e+06	1.77112e+06
921	363.214	363.214	363.213	363.215	411.46	410.872	412.168	6.85766	6.858	363.214_6.858	522685	216612	736058	238867	663839	2.53532e+06	390544	1.45685e+06	53172.2	275950	223201	188827	577833	200089	119313	308030	369969	439326
922	363.144	363.144	363.123	363.232	89.0088	78.2717	107.562	1.48348	1.483	363.144_1.483	3887.91	3160.27	27853.3	53379.6	77362.2	69376.9	142492	485799	90450.2	305533	32730.4	252089	101393	21699.5	1.34093e+06	142970	196442	138903
923	364.081	364.081	364.081	364.084	131.262	130.625	131.962	2.18771	2.188	364.081_2.188	15305.2	6516.84	12682	0	49679.5	72000.6	43048.8	138360	44132.5	51858.6	26962.8	32835.4	134132	3573.22	11380.8	4689.68	35702.4	34497.8
924	364.16	364.16	364.159	364.216	103.399	83.0832	104.81	1.72331	1.723	364.16_1.723	949697	817312	705248	938456	547909	733793	708244	670231	545626	732726	764901	1.09708e+06	721735	925239	979140	974857	1.03808e+06	1.83212e+06
925	364.22	364.22	364.218	364.294	411.266	405.735	411.925	6.85443	6.854	364.22_6.854	133999	63281.6	163399	52028.6	132906	521227	47338.4	298847	38878	130930	60663.6	72037.6	116626	84429.4	240345	45954.2	29636.3	60436.4
926	364.341	364.341	364.33	364.342	746.385	745.846	747.268	12.4398	12.44	364.341_12.44	888415	660658	1.84093e+06	1.79283e+06	699134	1.28474e+06	824132	921729	1.65493e+06	1.21388e+06	983522	902615	1.37449e+06	919796	1.0774e+06	3.23647e+06	1.45875e+06	1.3502e+06
927	365.062	365.062	365.019	365.143	108.519	95.4951	112.104	1.80865	1.809	365.062_1.809	2.931e+06	1.66141e+06	1.27489e+06	2.7892e+06	1.50255e+06	1.92919e+06	1.81923e+06	2.42473e+06	1.51483e+06	2.08624e+06	2.35373e+06	4.82322e+06	3.02869e+06	2.5382e+06	2.07029e+06	3.22567e+06	4.03794e+06	3.90368e+06
928	365.149	365.149	365.085	365.16	178.381	167.818	181.297	2.97301	2.973	365.149_2.973	579647	874221	2.44628e+06	1.44707e+06	1.8003e+06	1.97797e+06	1.67904e+06	2.48739e+06	1.38237e+06	2.16553e+06	1.28564e+06	3.59643e+06	843886	1.26649e+06	1.76632e+06	2.25326e+06	3.91584e+06	2.16657e+06
929	364.967	364.967	364.948	365.161	46.7582	45.8718	78.2558	0.779304	0.779	364.967_0.779	718190	1.08693e+06	914787	975673	1.09235e+06	227225	1.06892e+06	1.90598e+06	435071	2.26346e+06	1.13925e+06	1.35664e+06	1.0404e+06	1.30935e+06	952901	844952	741530	840268
930	365.23	365.23	365.224	365.231	397.629	395.117	398.921	6.62714	6.627	365.23_6.627	749259	614394	1.28914e+06	489492	1.85717e+06	3.13584e+06	1.10834e+06	3.008e+06	355964	940861	712488	675075	1.67501e+06	561868	364616	851356	976127	1.39089e+06
931	365.289	365.289	365.278	365.289	525.394	501.389	526.183	8.75656	8.757	365.289_8.757	417297	70735.5	85274.9	327255	284682	1.55501e+06	91610.1	108983	302079	89881.4	137290	87317.6	374604	97082.8	4.57722e+06	181132	121615	533478
932	366.079	366.079	366.077	366.116	102.221	98.9874	105.821	1.70368	1.704	366.079_1.704	1.43501e+06	1.24281e+06	1.55241e+06	1.6628e+06	1.84345e+06	4.49957e+06	1.74879e+06	2.47647e+06	1.27859e+06	4.55079e+06	1.51611e+06	2.47579e+06	3.03215e+06	1.31083e+06	1.56507e+06	2.79991e+06	2.47451e+06	2.55776e+06
933	366.176	366.176	366.175	366.186	222.887	221.428	223.534	3.71478	3.715	366.176_3.715	3.2003e+06	3.31791e+06	2.51077e+06	5.38705e+06	1.78891e+06	1.19969e+06	4.17624e+06	6.79505e+06	5.73697e+06	7.77947e+06	3.35515e+06	1.30517e+07	3.73003e+06	6.56278e+06	2.9316e+06	6.2058e+06	7.03344e+06	1.47521e+06
934	366.255	366.255	366.255	366.255	650.886	650.409	651.382	10.8481	10.848	366.255_10.848	455033	687585	802854	971043	487364	1.02805e+06	418111	922295	551127	368662	651438	512576	880613	639224	806081	711711	1.3096e+06	580525
935	366.209	366.209	366.112	366.213	176.548	167.305	176.986	2.94247	2.942	366.209_2.942	60885.7	120755	470546	229749	1.13873e+06	2.58082e+06	1.31459e+06	3.40163e+06	1.26581e+06	1.56627e+06	242897	728332	2.70422e+06	170690	276362	386246	831266	322717
936	366.321	366.321	366.321	366.322	612.312	611.308	613.257	10.2052	10.205	366.321_10.205	1.39719e+06	760706	708170	1.22617e+06	834987	1.5248e+06	733410	689644	752288	776480	692537	775810	921902	738625	1.20509e+07	855682	690025	699361
937	367.159	367.159	367.098	367.173	138.724	136.089	165.849	2.31206	2.312	367.159_2.312	871048	482861	742906	973374	866546	1.03406e+06	977413	1.46211e+06	865898	1.53722e+06	789616	1.83542e+06	1.2117e+06	711061	784803	1.52977e+06	2.15019e+06	1.33252e+06
938	367.084	367.084	367.083	367.104	103.934	102.456	106.645	1.73223	1.732	367.084_1.732	103768	114323	173791	143711	122752	572748	170857	256277	85341.9	612351	98010.3	332372	384632	117677	190734	390607	414198	430116
939	367.173	367.173	367.173	367.187	305.769	305.056	306.862	5.09615	5.096	367.173_5.096	2.03728e+06	2.6348e+06	3.08806e+06	3.1876e+06	2.48937e+06	3.83538e+06	3.6187e+06	4.73914e+06	3.10765e+06	3.32513e+06	3.17728e+06	4.3101e+06	3.72214e+06	2.68197e+06	3.18488e+06	3.65146e+06	4.10623e+06	3.9827e+06
940	367.172	367.172	367.166	367.201	222.501	199.521	223.008	3.70835	3.708	367.172_3.708	424359	436302	370180	766326	1.21816e+06	251444	707776	1.12008e+06	869622	1.19051e+06	511465	1.99321e+06	580371	870944	391188	943663	1.09876e+06	281531
941	367.262	367.262	367.257	367.263	651.227	650.531	652.005	10.8538	10.854	367.262_10.854	212860	270127	295845	241667	278724	347873	173618	259462	115135	161888	285024	233112	157406	263926	219071	231203	385679	79446.8
942	367.946	367.946	367.939	367.948	47.3014	46.64	51.1064	0.788357	0.788	367.946_0.788	1.24385e+06	1.95858e+06	1.67847e+06	1.59245e+06	1.0406e+06	266063	869367	323687	645491	668253	1.83955e+06	1.75527e+06	1.42031e+06	1.86814e+06	1.5185e+06	1.53985e+06	1.46288e+06	1.41853e+06
943	368.191	368.191	368.19	368.194	248.159	246.487	250.588	4.13598	4.136	368.191_4.136	953972	513642	836713	993453	830551	828616	830919	1.34816e+06	760598	1.46978e+06	883000	2.0793e+06	988055	804929	767679	1.53657e+06	2.0854e+06	1.3734e+06
944	368.167	368.167	368.078	368.193	105.524	103.573	106.984	1.75873	1.759	368.167_1.759	210690	132471	244545	189534	203668	262758	218940	385919	197306	314165	318808	542762	312993	146460	183792	284045	500359	371954
945	369.117	369.117	369.117	369.118	170.685	168.339	171.546	2.84475	2.845	369.117_2.845	4.76502e+06	2.31634e+06	2.87754e+06	3.00018e+06	3.10145e+06	4.2902e+06	3.24662e+06	4.68971e+06	3.07337e+06	4.88549e+06	2.12304e+06	3.91327e+06	3.77798e+06	3.4379e+06	2.8992e+06	4.32688e+06	3.96005e+06	4.22407e+06
946	369.037	369.037	369.028	369.116	103.372	78.4912	105.074	1.72286	1.723	369.037_1.723	451832	490619	603145	676502	225043	350091	353481	369219	314393	361991	630851	1.15573e+06	333770	584587	756888	855679	1.06573e+06	1.64111e+06
947	369.117	369.117	369.117	369.118	139.194	137.923	139.798	2.3199	2.32	369.117_2.32	8.66731e+06	4.53105e+06	6.02382e+06	8.26346e+06	1.29729e+07	1.87898e+07	1.28991e+07	1.8336e+07	1.16039e+07	1.51125e+07	7.15406e+06	1.34492e+07	1.09063e+07	6.63458e+06	7.47682e+06	9.63542e+06	1.31145e+07	9.44662e+06
948	369.347	369.347	369.343	369.348	783.578	783.131	784.105	13.0596	13.06	369.347_13.06	370328	483224	425904	468970	338360	445443	418189	501783	478016	389604	454887	448936	478545	387880	420592	473365	546547	495172
949	369.383	369.383	369.377	369.384	713.005	709.395	714.072	11.8834	11.883	369.383_11.883	1.3702e+06	2.15922e+06	3.24145e+06	2.59495e+06	3.44848e+06	3.20655e+06	5.82248e+06	5.10615e+06	4.7534e+06	1.17911e+07	1.30271e+07	2.2011e+06	7.17609e+06	7.38446e+06	4.63068e+06	4.06434e+06	3.44598e+06	4.22547e+06
950	370.161	370.161	370.009	370.173	151.687	147.303	168.759	2.52812	2.528	370.161_2.528	6.12389e+06	3.55071e+06	4.47559e+06	4.78135e+06	4.41474e+06	1.07199e+07	4.24551e+06	1.02073e+07	3.34171e+06	8.7137e+06	4.28485e+06	6.9054e+06	7.68604e+06	4.14653e+06	4.20596e+06	6.28629e+06	6.86081e+06	6.90744e+06
951	370.296	370.296	370.274	370.298	536.649	535.871	562.761	8.94415	8.944	370.296_8.944	514708	586838	772338	227718	682229	934891	326930	679531	65856.4	357486	480203	376798	418539	362571	223839	490089	444644	575108
952	370.209	370.209	370.181	370.241	106.989	102.171	110.293	1.78316	1.783	370.209_1.783	243472	132292	93737.2	23009	99016.4	84479.2	68361.6	33465.8	38114.2	112113	115089	63247.6	23809.9	119469	93437.6	38477.1	72523.5	16954.7
953	370.296	370.296	370.294	370.311	624.209	623.426	627.181	10.4035	10.403	370.296_10.403	1.8319e+06	1.30164e+06	1.19532e+06	1.08413e+06	1.59837e+06	1.4153e+06	1.35318e+06	1.17122e+06	1.00711e+06	1.63716e+06	1.28171e+06	1.37812e+06	1.26603e+06	1.49358e+06	2.24168e+06	1.22611e+06	1.18272e+06	1.00776e+06
954	370.385	370.385	370.331	370.387	712.549	687.891	713.747	11.8758	11.876	370.385_11.876	253125	389471	683658	538268	743576	750713	1.38065e+06	1.13764e+06	1.07175e+06	2.82395e+06	3.27774e+06	390614	1.66188e+06	1.73384e+06	1.62196e+06	948347	701814	948997
955	370.735	370.735	370.735	370.736	594.515	594.175	594.783	9.90858	9.909	370.735_9.909	119097	33986.4	0	970971	0	1.16064e+06	5302.29	5226.84	0	7823.45	8363.18	11082.5	639003	2788.59	9.32445e+06	2490.98	24608.8	0
956	371.101	371.101	371.101	371.101	754.69	754.417	754.915	12.5782	12.578	371.101_12.578	2.67669e+06	2.27531e+06	3.1313e+06	2.77359e+06	2.2938e+06	2.79354e+06	2.36778e+06	2.79074e+06	3.12542e+06	2.70069e+06	2.42953e+06	3.12191e+06	2.95063e+06	5.08787e+06	2.81096e+06	2.6496e+06	2.69157e+06	4.86002e+06
957	371.183	371.183	371.158	371.21	228.182	224.485	234.201	3.80303	3.803	371.183_3.803	1.61932e+06	1.3236e+06	768817	1.80253e+06	1.74336e+06	1.88031e+06	2.57731e+06	3.74605e+06	2.90184e+06	4.24828e+06	1.43583e+06	4.0319e+06	1.62859e+06	1.95971e+06	1.35155e+06	2.58943e+06	2.861e+06	1.80585e+06
958	371.191	371.191	371.168	371.215	164.797	161.204	178.532	2.74661	2.747	371.191_2.747	2.80382e+06	1.94055e+06	1.56551e+06	1.32657e+06	2.29516e+06	6.95555e+06	3.39372e+06	9.9193e+06	2.82991e+06	8.13869e+06	1.69436e+06	2.53859e+06	8.50734e+06	1.19949e+06	2.5854e+06	5.2076e+06	2.68372e+06	2.32643e+06
959	371.323	371.323	371.314	371.352	613.182	608.037	616.191	10.2197	10.22	371.323_10.22	789071	384088	482316	464808	655869	559582	751354	740764	593154	1.18569e+06	689521	668423	554382	884926	1.69201e+06	1.36847e+06	445009	1.42626e+06
960	372.166	372.166	372.066	372.173	56.7135	55.5807	66.5228	0.945226	0.945	372.166_0.945	57698.3	69023.2	50826	28464.7	75481.8	7.18749e+06	64233.4	26529.2	27109.6	72409.3	6.16397e+06	36814	23028.9	87343.8	69262.6	65929.5	18466.1	8248.04
961	372.197	372.197	372.152	372.209	165.095	163.655	186.1	2.75158	2.752	372.197_2.752	464481	309106	226610	247064	236017	1.66414e+06	403656	2.41078e+06	318447	1.28154e+06	182923	245024	1.55925e+06	145871	922290	1.09102e+06	549317	306118
962	372.214	372.214	372.203	372.223	131.679	129.253	134.366	2.19465	2.195	372.214_2.195	32887.1	29864	31738.3	30408.9	1.11594e+06	923411	584867	219378	91618.8	401295	31920.2	59679.7	86764	28349.7	82499.2	104720	85589.1	100478
963	372.346	372.346	372.34	372.347	652.101	649.642	653.355	10.8683	10.868	372.346_10.868	3.13089e+06	411341	4.73224e+07	433862	1.10194e+06	552824	981750	708752	1.85298e+06	3.89437e+06	3.04807e+06	1.35534e+06	408069	1.26996e+06	743012	5.03051e+06	867435	3.10686e+06
964	373.113	373.113	373.112	373.115	128.644	126.447	130.014	2.14407	2.144	373.113_2.144	4.96062e+07	5.14837e+07	3.89306e+07	5.12026e+07	4.33728e+07	4.69262e+07	5.1433e+07	6.36583e+07	4.91904e+07	4.96839e+07	5.23663e+07	7.42394e+07	5.18732e+07	5.49442e+07	6.28856e+07	5.44983e+07	6.61183e+07	8.74426e+07
965	372.995	372.995	372.994	373.165	46.4759	45.996	72.8855	0.774598	0.775	372.995_0.775	380518	787810	493629	459398	126423	60751.8	112718	80053.7	123360	9583.73	897932	587876	335300	835767	389346	337328	231561	255026
966	373.216	373.216	373.21	373.221	240.378	239.58	241.25	4.0063	4.006	373.216_4.006	947733	500005	533437	1.00694e+06	671847	1.02405e+06	773873	1.04697e+06	704793	1.39896e+06	886749	1.79639e+06	1.02119e+06	765629	1.58837e+06	1.17948e+06	1.97059e+06	2.02582e+06
967	373.183	373.183	373.183	373.202	161.085	159.607	164.832	2.68475	2.685	373.183_2.685	53927.8	152311	532821	569642	412621	1.83892e+06	508674	1.59496e+06	409015	1.42834e+06	774450	1.49332e+06	1.98313e+06	158289	324058	739688	1.49788e+06	823210
968	373.351	373.351	373.35	373.351	651.142	649.175	652.541	10.8524	10.852	373.351_10.852	551030	42536.1	1.10863e+07	34354.8	128958	26949.8	109933	74425.1	309568	711734	539897	172781	53797.9	142314	63426.7	1.01753e+06	105039	610577
969	373.866	373.866	373.866	373.866	61.9805	59.2633	63.3859	1.03301	1.033	373.866_1.033	332131	533421	1.36534e+06	3.30647e+06	400360	873893	1.93886e+06	2.11609e+06	3.59324e+06	533933	925032	2.33348e+06	9.66806e+06	523099	1.09558e+06	1.53094e+06	1.88232e+06	8.18529e+06
970	374.11	374.11	374.109	374.181	159.762	155.601	206.284	2.6627	2.663	374.11_2.663	1.43091e+08	9.33246e+07	1.35646e+08	1.53835e+08	1.21885e+08	1.53133e+08	1.17321e+08	1.94823e+08	9.4494e+07	3.04913e+08	1.3481e+08	2.3398e+08	1.43245e+08	1.41383e+08	1.9158e+08	1.81086e+08	2.34122e+08	2.08196e+08
971	374.29	374.29	374.29	374.29	471.641	470.066	472.768	7.86068	7.861	374.29_7.861	253960	61921	129397	34083.8	981007	416355	483270	194872	23039.2	286389	110491	119618	228852	70573.5	30083.6	128104	105564	140340
972	374.206	374.206	374.203	374.353	712.434	683.976	713.02	11.8739	11.874	374.206_11.874	188461	1.12337e+06	794926	1.87237e+06	217669	142586	134421	176631	96599	904862	972707	1.07393e+06	600956	1.19643e+06	1.16697e+06	1.04911e+06	718632	499811
973	374.361	374.361	374.341	374.362	603.372	601.449	604.258	10.0562	10.056	374.361_10.056	334314	300198	637101	215626	207470	192822	259757	389311	318527	269869	534756	459377	281410	603146	199320	422913	351986	438218
974	375.127	375.127	375.117	375.159	158.228	155.868	191.998	2.63714	2.637	375.127_2.637	3.13045e+07	1.95182e+07	3.25777e+07	3.40086e+07	3.17866e+07	1.04725e+08	2.92637e+07	4.71186e+07	2.15895e+07	8.42122e+07	2.98561e+07	5.24243e+07	3.62461e+07	3.00372e+07	3.74351e+07	4.40677e+07	5.16429e+07	4.84657e+07
975	375.132	375.132	375.131	375.132	262.18	262.001	262.438	4.36967	4.37	375.132_4.37	14426	8307.11	5582.97	10571.6	1.49937e+06	1.47097e+06	1.67627e+06	2.09544e+06	951989	1.20351e+06	36328	138049	326940	12236.9	54640.7	54827.1	147929	90913
976	375.25	375.25	375.25	375.252	623.841	623.022	624.22	10.3973	10.397	375.25_10.397	872194	937676	944071	1.21778e+06	838702	1.04795e+06	1.09705e+06	1.16548e+06	1.23267e+06	958777	901577	1.14317e+06	1.47249e+06	890880	1.60556e+06	1.13013e+06	1.0738e+06	1.29408e+06
977	375.974	375.974	375.97	375.982	49.2829	46.1976	49.9412	0.821382	0.821	375.974_0.821	205676	306711	159673	168328	120878	30048.6	113176	16806.3	53472.7	80483.4	525349	255723	165680	407194	157558	119299	98818.8	103953
978	376.127	376.127	376.116	376.161	158.212	134.978	159.412	2.63687	2.637	376.127_2.637	5.18576e+06	3.20358e+06	5.2458e+06	5.76685e+06	5.12459e+06	1.67626e+07	4.56409e+06	7.82973e+06	3.30213e+06	1.3951e+07	4.86084e+06	8.90055e+06	5.69335e+06	4.97106e+06	6.31321e+06	7.33969e+06	8.46268e+06	7.94997e+06
979	376.305	376.305	376.303	376.306	480.229	478.972	481.351	8.00382	8.004	376.305_8.004	1.37966e+06	603611	576560	1.14231e+06	1.03025e+06	814841	535396	524741	462036	753404	543743	668877	767962	1.00099e+06	6.83494e+06	757112	506568	586552
980	377.138	377.138	377.13	377.149	173.634	158.816	173.976	2.89391	2.894	377.138_2.894	991506	610201	725386	885672	982341	2.82155e+06	787557	900367	466767	3.05331e+06	834461	1.44886e+06	916333	1.12678e+06	1.06773e+06	1.22225e+06	1.59773e+06	1.49135e+06
981	377.176	377.176	377.156	377.179	142.784	139.316	145.734	2.37973	2.38	377.176_2.38	242190	175981	272705	369865	142699	293186	261941	388389	153609	333202	533906	922032	363369	270256	503342	661365	1.14946e+06	839129
982	377.181	377.181	377.18	377.188	206.2	201.03	206.842	3.43666	3.437	377.181_3.437	1.45131e+06	760507	1.24111e+06	1.54431e+06	1.57109e+06	1.72938e+06	1.69512e+06	2.46599e+06	1.51928e+06	2.05351e+06	1.69536e+06	3.33413e+06	1.78005e+06	1.07255e+06	1.6733e+06	2.54393e+06	3.80924e+06	2.79891e+06
983	377.326	377.326	377.325	377.326	651.743	650.507	652.854	10.8624	10.862	377.326_10.862	1.29492e+06	913675	860841	631214	1.24088e+06	964410	799398	787007	787397	1.10085e+06	848195	838853	678713	1.09008e+06	875937	950614	692851	785853
984	377.234	377.234	377.23	377.309	502.049	479.958	502.636	8.36748	8.367	377.234_8.367	211903	62978.6	169910	63421	712537	643899	490112	201496	43411.7	166772	84827.5	68623.2	206396	86778.8	1.24403e+06	97799.2	77315.1	99832.7
985	378.141	378.141	378.058	378.159	113.213	100.689	116.265	1.88688	1.887	378.141_1.887	5.28312e+06	3.89912e+06	4.03864e+06	4.32456e+06	4.50378e+06	5.19407e+06	4.61655e+06	5.9218e+06	4.26659e+06	5.34666e+06	4.45754e+06	6.22081e+06	5.38711e+06	4.49458e+06	4.53641e+06	5.58454e+06	5.70666e+06	7.30989e+06
986	378.358	378.358	378.357	378.358	787.956	787.128	789.128	13.1326	13.133	378.358_13.133	366440	294870	1.48287e+06	306726	331005	520913	332242	403957	592484	825818	555730	462506	443502	447157	587848	2.56698e+06	321951	639132
987	379.099	379.099	379.097	379.113	151.831	150.816	153.232	2.53052	2.531	379.099_2.531	3.66681e+06	4.37516e+06	5.20768e+06	4.27691e+06	2.6082e+06	3.80595e+06	3.21899e+06	3.85953e+06	3.1551e+06	4.16076e+06	4.94318e+06	7.96154e+06	3.24602e+06	6.00594e+06	5.25513e+06	5.47908e+06	7.60291e+06	6.54256e+06
988	379.089	379.089	379.087	379.099	198.59	197.323	201.737	3.30983	3.31	379.089_3.31	794410	793391	1.72189e+06	2.6142e+06	6.13539e+06	1.66036e+07	7.8418e+06	1.45337e+07	6.57327e+06	1.68964e+07	1.94649e+06	3.25408e+06	1.27613e+07	926652	1.9931e+06	2.44499e+06	2.92761e+06	4.70943e+06
989	379.157	379.157	379.157	379.16	97.3734	95.1997	98.6987	1.62289	1.623	379.157_1.623	10932.1	18953.2	107511	114407	57675.4	91038.1	107460	314658	22352.9	109664	437561	320958	220085	16792.5	50277.5	132730	256949	143950
990	379.248	379.248	379.245	379.249	272.753	272.233	273.163	4.54589	4.546	379.248_4.546	1.80729e+06	1.22923e+06	1.13405e+06	2.5047e+06	1.30623e+06	4.1867e+06	1.58145e+06	2.74006e+06	1.19977e+06	3.03877e+06	1.46861e+06	1.30327e+06	2.64504e+06	1.2969e+06	1.08112e+07	1.51472e+06	1.23556e+06	1.30553e+06
991	379.305	379.305	379.296	379.306	560.662	560.47	560.996	9.34436	9.344	379.305_9.344	5.28156e+06	2.07442e+06	1.46205e+06	1.3839e+07	1.2889e+06	1.78942e+07	1.36209e+06	1.51177e+06	1.24968e+06	1.44988e+06	1.3787e+06	1.50865e+06	6.55248e+06	1.37316e+06	1.84519e+08	1.4333e+06	1.55103e+06	1.26161e+06
992	380.095	380.095	380.095	380.097	157.199	155.933	157.7	2.61998	2.62	380.095_2.62	4.45054e+07	3.8351e+07	7.73588e+07	7.46753e+07	5.02057e+07	2.13766e+08	5.12355e+07	7.7735e+07	3.89931e+07	1.43207e+08	6.39775e+07	1.07422e+08	7.09691e+07	5.67405e+07	6.52611e+07	1.01664e+08	1.03873e+08	1.04697e+08
993	380.226	380.226	380.225	380.227	239.608	239.039	240.053	3.99347	3.993	380.226_3.993	61008.6	34370.2	56791.8	47685	80688	68327.9	42910.7	96892.7	31501.7	80241.3	45993.6	114759	81095.3	27067.3	59707	82244.1	106757	107585
994	380.337	380.337	380.336	380.338	659.349	658.576	660.085	10.9891	10.989	380.337_10.989	1.99098e+06	1.39283e+06	5.32278e+06	1.66648e+06	1.93028e+06	1.9612e+06	1.76431e+06	2.1372e+06	2.10203e+06	3.02132e+06	2.06937e+06	2.07951e+06	1.79711e+06	2.08841e+06	4.60238e+06	6.26131e+06	1.58786e+06	2.43996e+06
995	380.314	380.314	380.311	380.322	559.457	558.247	560.462	9.32428	9.324	380.314_9.324	1.17609e+06	284318	197079	3.15379e+06	127505	3.82532e+06	171954	156911	107804	170842	170005	200855	1.34625e+06	144621	5.40225e+07	384155	198804	186078
996	381.106	381.106	381.106	381.107	105.963	104.478	106.553	1.76604	1.766	381.106_1.766	11163.7	2268.39	6301.68	7029.26	0	7207.83	0	12799.4	0	4469.93	5893.3	3806.96	3581.21	0	0	14777.1	10895.1	3762.48
997	381.262	381.262	381.261	381.263	481.515	479.94	482.892	8.02524	8.025	381.262_8.025	1.18587e+06	1.0691e+06	1.10967e+06	1.81743e+06	1.27151e+06	1.45538e+06	1.14333e+06	1.10245e+06	1.00926e+06	991196	1.0028e+06	1.30585e+06	1.31523e+06	1.20155e+06	9.61101e+06	1.369e+06	1.12178e+06	982700
998	381.143	381.143	381.099	381.176	167.513	156.532	174.081	2.79189	2.792	381.143_2.792	1.70388e+07	1.14973e+07	2.19394e+07	2.24904e+07	1.94359e+07	3.88501e+07	1.85654e+07	2.85018e+07	1.57182e+07	3.92111e+07	1.82818e+07	3.73533e+07	2.27195e+07	1.63454e+07	1.69966e+07	3.31384e+07	3.71393e+07	3.02496e+07
999	381.279	381.279	381.27	381.28	617.635	616.662	618.524	10.2939	10.294	381.279_10.294	1.64433e+06	1.37609e+06	1.60702e+06	1.28731e+06	1.71285e+06	1.4462e+06	1.55944e+06	1.59916e+06	1.24211e+06	1.72914e+06	1.51322e+06	1.6786e+06	1.23947e+06	1.70294e+06	984062	1.53439e+06	1.39071e+06	1.2121e+06
1000	382.208	382.208	382.207	382.28	290.924	290.177	308.439	4.84873	4.849	382.208_4.849	4.13649e+06	2.77543e+06	3.45202e+06	4.236e+06	3.2338e+06	3.4616e+06	3.55435e+06	5.42722e+06	3.16912e+06	5.73352e+06	3.62639e+06	9.07801e+06	4.33009e+06	3.49615e+06	3.31175e+06	7.14376e+06	8.44364e+06	4.78284e+06
1001	382.171	382.171	382.097	382.183	130.908	104.531	132.667	2.1818	2.182	382.171_2.182	1.39826e+06	1.48668e+06	2.10548e+06	2.9356e+06	2.29728e+06	1.5081e+06	3.23813e+06	6.60193e+06	3.82975e+06	4.98637e+06	2.53347e+06	6.50013e+06	3.51748e+06	2.26102e+06	1.63264e+06	3.28601e+06	4.67692e+06	850222
1002	382.178	382.178	382.1	382.184	171.776	156.871	175.348	2.86293	2.863	382.178_2.863	2.5778e+06	865701	1.83878e+06	3.6449e+06	2.75707e+06	6.12619e+06	2.04802e+06	2.77077e+06	1.5186e+06	3.71427e+06	1.60116e+06	3.82455e+06	2.98249e+06	1.20654e+06	1.46114e+06	5.25893e+06	4.99323e+06	4.85512e+06
1003	382.315	382.315	382.313	382.316	525.936	524.707	526.262	8.76559	8.766	382.315_8.766	3.66617e+06	523197	112569	3.26172e+06	2.77457e+06	1.43651e+07	572662	138448	3.17142e+06	479371	1.10433e+06	612019	3.66194e+06	640513	4.0482e+07	1.59269e+06	1.09095e+06	872262
1004	382.958	382.958	382.957	382.959	48.3624	47.6531	52.3217	0.806041	0.806	382.958_0.806	315023	406597	367127	432099	235407	48549.3	231570	41397.9	153205	139367	458978	389379	392551	530833	328948	484703	317102	421101
1005	383.102	383.102	383.096	383.112	119.035	116.449	121.045	1.98392	1.984	383.102_1.984	6.16093e+06	4.49183e+06	4.89251e+06	4.82898e+06	3.88641e+06	4.41359e+06	4.21441e+06	5.75003e+06	4.11509e+06	5.42389e+06	5.60059e+06	7.06861e+06	4.60624e+06	5.93487e+06	6.15334e+06	7.18636e+06	7.92228e+06	9.02985e+06
1006	383.243	383.243	383.242	383.243	443.627	442.919	445.525	7.39379	7.394	383.243_7.394	734928	736892	775694	826558	724994	792013	804416	863059	834676	770930	757597	846689	933377	763422	731383	762335	885276	931512
1007	383.211	383.211	383.202	383.217	291.08	289.173	292.762	4.85133	4.851	383.211_4.851	508240	288385	435161	554168	432979	489989	456936	829274	403049	906145	466211	1.46933e+06	601287	449387	392544	1.07233e+06	1.32326e+06	693073
1008	383.19	383.19	383.189	383.192	712.903	712.677	713.77	11.8817	11.882	383.19_11.882	53318.3	748092	688249	1.37223e+06	140717	87391.4	95143	132651	93081.8	18033.4	625912	681799	505265	671645	626828	404058	626283	319907
1009	383.258	383.258	383.247	383.259	601.845	600.852	603.083	10.0308	10.031	383.258_10.031	178173	91501.2	144271	133596	177601	137999	73806.6	289057	56944.4	111561	119719	212613	126763	133468	31388.3	112497	228593	199286
1010	383.319	383.319	383.318	383.32	525.915	524.707	526.155	8.76525	8.765	383.319_8.765	634734	67406.4	4175.81	543611	448572	2.84556e+06	87666	7792.52	551784	27297.5	124358	80979.4	638203	72048.2	8.36661e+06	256922	159814	104181
1011	384.296	384.296	384.294	384.296	305.594	305.197	306.002	5.09324	5.093	384.296_5.093	3.74261e+06	3.32282e+06	3.38111e+06	3.26201e+06	3.65153e+06	3.4326e+06	3.35952e+06	3.62516e+06	3.25067e+06	3.7098e+06	3.379e+06	3.73271e+06	3.27884e+06	3.68346e+06	4.02218e+06	3.75857e+06	3.24676e+06	3.1895e+06
1012	384.208	384.208	384.202	384.218	186.578	183.534	189.335	3.10963	3.11	384.208_3.11	1.8389e+06	970126	1.26496e+06	1.57181e+06	1.5082e+06	1.53955e+06	1.51882e+06	2.03106e+06	1.43249e+06	2.1392e+06	1.43881e+06	2.58139e+06	1.66857e+06	1.27451e+06	1.52032e+06	2.01876e+06	2.83513e+06	2.14175e+06
1013	384.203	384.203	384.186	384.222	137.5	134.745	139.265	2.29166	2.292	384.203_2.292	645526	287160	538720	632022	1.18123e+06	3.50001e+06	1.60318e+06	4.00052e+06	1.78039e+06	2.50267e+06	584150	1.4298e+06	3.94857e+06	472300	643790	1.15795e+06	1.49476e+06	892237
1014	384.394	384.394	384.386	384.396	462.485	460.867	463.027	7.70809	7.708	384.394_7.708	257498	563701	518392	480391	256195	333376	399919	333711	357041	232628	508407	319672	450303	577298	573220	521610	552982	192138
1015	384.945	384.945	384.941	384.947	52.1678	49.8001	53.0682	0.869464	0.869	384.945_0.869	378120	496519	521154	606595	276303	71878.6	276616	166867	407670	166219	530134	617513	561993	519525	493866	547857	575401	608706
1016	385.295	385.295	385.292	385.299	305.25	304.788	305.578	5.08749	5.087	385.295_5.087	667412	552283	599117	580211	655133	642427	573700	609600	515783	661468	563510	627430	518577	666346	665811	614588	505411	560404
1017	385.181	385.181	385.109	385.184	188.971	163.046	193.447	3.14951	3.15	385.181_3.15	228401	143225	463029	259636	798004	776692	708489	1.10289e+06	633205	1.2262e+06	617072	762481	383335	200161	233382	307350	620478	292029
1018	385.379	385.379	385.377	385.379	701.771	699.227	702.518	11.6962	11.696	385.379_11.696	282574	323549	714481	904879	630650	936144	1.71923e+06	1.37568e+06	1.03739e+06	4.50402e+06	1.02741e+06	536702	666078	1.02123e+06	953617	790345	531359	656473
1019	385.293	385.293	385.293	385.342	658.501	657.962	658.792	10.975	10.975	385.293_10.975	138599	76750.3	689032	127210	168891	232837	197438	205436	292337	274067	147401	269677	249929	164022	528694	1.0182e+06	140828	350131
1020	386.196	386.196	386.159	386.205	132.763	131.231	160.218	2.21272	2.213	386.196_2.213	538738	174767	502463	630067	591268	2.58359e+06	598773	2.7607e+06	553990	830710	449148	1.20736e+06	531895	530173	437709	807569	1.15528e+06	716575
1021	386.108	386.108	386.107	386.238	208.74	180.492	212.203	3.479	3.479	386.108_3.479	6.34248e+06	5.65283e+06	5.88502e+06	7.53754e+06	6.90751e+06	7.86419e+06	7.66072e+06	8.38422e+06	7.01916e+06	9.99094e+06	8.19119e+06	1.19317e+07	8.19906e+06	7.52389e+06	7.01795e+06	8.42979e+06	1.10691e+07	1.37356e+07
1022	386.377	386.377	386.362	386.38	698.443	698.237	718.778	11.6407	11.641	386.377_11.641	54546.4	90229	4.47332e+06	228147	89911.7	195745	284289	196859	198100	1.06094e+06	161706	125248	123309	176583	145868	177316	131267	147947
1023	386.986	386.986	386.981	386.987	46.7511	46.3786	50.1873	0.779185	0.779	386.986_0.779	1.96482e+06	4.25235e+06	2.81537e+06	2.25455e+06	1.21933e+06	60126.1	758217	66497.9	396045	586999	4.34405e+06	2.85062e+06	1.76753e+06	4.58356e+06	2.20171e+06	1.87334e+06	1.48504e+06	1.35304e+06
1024	387.18	387.18	387.179	387.18	413.751	413.402	414.312	6.89585	6.896	387.18_6.896	4.01468e+06	3.04298e+06	2.94884e+06	2.76084e+06	3.83886e+06	3.08602e+06	2.95519e+06	2.80467e+06	2.73002e+06	3.59349e+06	3.07824e+06	2.98879e+06	2.69562e+06	3.529e+06	2.91558e+06	3.0463e+06	2.8478e+06	2.95678e+06
1025	387.129	387.129	387.128	387.131	187.251	166.496	188.365	3.12084	3.121	387.129_3.121	1.71663e+07	1.46378e+07	1.32817e+07	1.87963e+07	1.36907e+07	1.54733e+07	1.73477e+07	2.32849e+07	1.88945e+07	1.76082e+07	1.52337e+07	2.49436e+07	1.90683e+07	1.6419e+07	1.99539e+07	1.86867e+07	2.64339e+07	3.48126e+07
1026	387.163	387.163	387.162	387.163	291.147	290.534	291.782	4.85246	4.852	387.163_4.852	1.28467e+06	792964	924463	1.20632e+06	959312	926308	966165	1.53525e+06	909376	1.83093e+06	1.08046e+06	2.67648e+06	1.16869e+06	1.08878e+06	933546	2.04119e+06	2.50315e+06	1.3908e+06
1027	387.192	387.192	387.188	387.194	463.177	462.617	463.904	7.71962	7.72	387.192_7.72	1.47035e+06	1.17177e+06	1.24018e+06	1.30348e+06	738732	1.44362e+06	1.25536e+06	1.74337e+06	1.43925e+06	1.35145e+06	1.16302e+06	1.54875e+06	1.34395e+06	1.44474e+06	1.2268e+06	1.33131e+06	1.22966e+06	1.68424e+06
1028	387.128	387.128	387.124	387.194	130.122	128.214	139.832	2.16869	2.169	387.128_2.169	2.83147e+06	3.12831e+06	1.92815e+06	4.23906e+06	2.0815e+06	1.1138e+06	2.80606e+06	4.904e+06	3.33191e+06	6.30431e+06	3.57953e+06	1.41326e+07	2.60586e+06	5.24756e+06	4.5504e+06	5.61701e+06	9.22382e+06	4.35824e+06
1029	387.272	387.272	387.271	387.272	525.242	524.896	526.385	8.75404	8.754	387.272_8.754	283243	79181.9	0	353302	212856	1.50964e+06	24400.7	6834.16	376269	20706.6	48359.3	33843	411384	89241.7	4.67587e+06	150081	88824.5	68827.1
1030	388.159	388.159	388.123	388.258	198.534	175.283	217.698	3.30891	3.309	388.159_3.309	1.04364e+07	5.50327e+06	8.13036e+06	1.61542e+07	4.80995e+07	1.30809e+08	5.44472e+07	1.14541e+08	5.08409e+07	1.33315e+08	8.20921e+06	1.5007e+07	1.05073e+08	7.20765e+06	3.14529e+07	1.32236e+07	1.31477e+07	2.71769e+07
1031	388.143	388.143	388.131	388.195	130.913	129.831	139.329	2.18189	2.182	388.143_2.182	588759	600107	474252	810136	496782	723365	584242	915776	678097	1.19261e+06	714596	2.37735e+06	632102	878203	883875	1.00084e+06	1.6529e+06	1.05389e+06
1032	388.392	388.392	388.384	388.394	788.604	783.749	789.362	13.1434	13.143	388.392_13.143	984988	318860	235343	2.15292e+06	276817	770182	1.19897e+07	1.20271e+06	683464	745741	420677	610985	523278	763940	1.125e+06	266423	589774	358951
1033	389.112	389.112	389.111	389.113	587.794	587.512	588.164	9.79657	9.797	389.112_9.797	3.63676e+06	4.20355e+06	3.80669e+06	2.76867e+06	3.5113e+06	1.4029e+06	1.80923e+06	3.72796e+06	3.11433e+06	2.88426e+06	1.04693e+06	2.61535e+06	3.07999e+06	2.4538e+06	203673	1.77494e+06	2.00304e+06	1.37209e+06
1034	389.163	389.163	389.127	389.259	198.755	178.059	218.303	3.31259	3.313	389.163_3.313	1.00123e+06	1.05442e+06	1.58975e+06	2.82345e+06	8.5703e+06	2.29847e+07	9.59802e+06	1.99442e+07	9.16536e+06	2.40188e+07	1.2146e+06	2.85307e+06	1.88707e+07	1.35861e+06	5.90523e+06	2.18912e+06	2.87936e+06	4.69504e+06
1035	389.178	389.178	389.162	389.201	135.766	134.564	140.402	2.26277	2.263	389.178_2.263	44735.4	35218.2	57514.9	71547.5	1.03812e+06	3.75354e+06	1.64669e+06	4.32255e+06	2.11452e+06	2.70567e+06	79546	335824	5.81309e+06	33624.3	42136.9	62919.4	185480	121817
1036	390.139	390.139	390.139	390.142	132.505	130.931	133.73	2.20842	2.208	390.139_2.208	3.56942e+07	2.72023e+07	2.57279e+07	3.10041e+07	2.84329e+07	3.40597e+07	3.58729e+07	4.23121e+07	3.69559e+07	3.63373e+07	2.97642e+07	4.96186e+07	3.42965e+07	3.27484e+07	3.76371e+07	3.52425e+07	4.17945e+07	6.22004e+07
1037	390.251	390.251	390.248	390.253	375.603	374.637	376.518	6.26005	6.26	390.251_6.26	468110	727090	762244	729779	675383	505605	733019	590733	721847	478434	768905	537434	498122	453086	595407	502404	556957	782672
1038	390.139	390.139	390.139	390.26	167.643	166.773	178.328	2.79405	2.794	390.139_2.794	1.40493e+07	9.02973e+06	8.69492e+06	1.0968e+07	1.07384e+07	391456	1.22484e+07	1.77031e+07	1.19012e+07	1.31399e+07	9.83919e+06	1.64725e+07	1.2852e+07	1.14784e+07	853312	1.35935e+07	1.56045e+07	1.81727e+07
1039	391.135	391.135	391.134	391.136	160.034	159.205	160.556	2.66724	2.667	391.135_2.667	1.00178e+08	6.67928e+07	9.65717e+07	1.06711e+08	8.75071e+07	1.09618e+08	8.30797e+07	1.37863e+08	6.42881e+07	2.24856e+08	9.6125e+07	1.67521e+08	9.85976e+07	1.01265e+08	1.40841e+08	1.29404e+08	1.678e+08	1.45002e+08
1040	392.013	392.013	392.01	392.015	53.6692	51.1891	54.1815	0.894486	0.894	392.013_0.894	375333	479346	460794	714409	264207	67497.5	281083	34031.3	219953	163874	614516	632518	568205	532204	431658	528734	451151	560606
1041	392.139	392.139	392.137	392.139	160.116	159.205	160.787	2.6686	2.669	392.139_2.669	1.64786e+07	1.07872e+07	1.52924e+07	1.71381e+07	1.40931e+07	1.76975e+07	1.33107e+07	2.2085e+07	1.01746e+07	3.72091e+07	1.55135e+07	2.67969e+07	1.57558e+07	1.66909e+07	2.2599e+07	2.10425e+07	2.6655e+07	2.28671e+07
1042	392.145	392.145	392.137	392.147	107.327	105.384	108.75	1.78878	1.789	392.145_1.789	164801	759200	745491	901040	2.26488e+06	4.32289e+06	1.42039e+06	4.59465e+06	482068	1.114e+06	742031	747292	2.31258e+06	311670	337813	684975	1.08138e+06	1.85705e+06
1043	392.205	392.205	392.194	392.227	324.525	324.21	324.758	5.40876	5.409	392.205_5.409	1.8147e+07	5.2562e+06	5.90921e+06	1.39188e+07	3.97599e+06	5.68144e+06	4.65143e+06	1.12633e+07	4.94886e+06	4.80024e+06	3.66456e+06	1.07628e+07	5.95094e+06	3.27228e+06	4.11374e+06	3.2994e+06	4.69926e+06	8.18196e+06
1044	392.273	392.273	392.272	392.275	675.472	674.718	676.066	11.2579	11.258	392.273_11.258	1.71377e+06	3.46916e+06	3.38722e+06	6.93066e+06	2.01568e+06	2.75783e+06	2.36743e+06	3.03074e+06	5.71722e+06	1.79985e+06	3.75586e+06	2.23457e+06	5.67452e+06	3.1502e+06	4.28752e+06	3.48759e+06	6.2085e+06	4.21837e+06
1045	392.749	392.749	392.748	392.749	597.189	597.104	597.293	9.95314	9.953	392.749_9.953	70327	30287.8	2245.36	1.32987e+06	3596.49	978662	7864.93	45911.6	900011	18287	25279.4	8149.48	799306	2699.67	7.52839e+06	0	655831	428594
1046	393.14	393.14	393.139	393.169	160.323	159.635	165.288	2.67204	2.672	393.14_2.672	2.91768e+06	1.7843e+06	2.79773e+06	3.05101e+06	2.35645e+06	3.12738e+06	2.34841e+06	3.81989e+06	1.80461e+06	6.65993e+06	2.75078e+06	4.82527e+06	2.88621e+06	2.98164e+06	5.07875e+06	3.84625e+06	4.93202e+06	4.22458e+06
1047	393.158	393.158	393.153	393.168	107.653	105.686	109.391	1.79422	1.794	393.158_1.794	183453	211946	173714	142001	302075	702062	219480	682739	111685	148335	237705	141125	313215	235252	181101	164592	159339	295531
1048	393.278	393.278	393.276	393.28	676.009	674.762	676.749	11.2668	11.267	393.278_11.267	1.02734e+06	2.03072e+06	2.08843e+06	2.32221e+06	1.72387e+06	1.32631e+06	1.27294e+06	1.15344e+06	1.3082e+06	1.30395e+06	2.09137e+06	1.07184e+06	1.61185e+06	2.33454e+06	2.54586e+06	1.83976e+06	2.37701e+06	1.04563e+06
1049	393.157	393.157	393.127	393.191	224.627	219.21	235.62	3.74379	3.744	393.157_3.744	1.06446e+06	694094	848101	1.0164e+06	863876	2.28199e+06	2.35365e+06	3.56666e+06	2.23991e+06	3.36399e+06	953434	2.48513e+06	1.84732e+06	917643	1.07272e+06	2.02624e+06	2.42337e+06	2.08805e+06
1050	393.196	393.196	393.182	393.199	324.525	324.086	327.081	5.40876	5.409	393.196_5.409	3.13856e+06	794584	967097	2.4449e+06	862992	849905	782231	1.77961e+06	726627	674461	480609	1.71509e+06	946782	411313	512016	363968	676995	1.32403e+06
1051	394.171	394.171	394.17	394.202	75.1393	71.1418	77.4451	1.25232	1.252	394.171_1.252	3.79337e+06	1.85762e+06	2.22631e+06	2.23813e+06	1.95393e+06	2.54336e+06	2.21272e+06	3.04676e+06	1.81762e+06	3.1896e+06	1.7112e+06	3.20383e+06	2.35927e+06	2.94946e+06	2.82234e+06	2.99904e+06	3.29554e+06	4.347e+06
1052	394.352	394.352	394.325	394.353	651.43	636.296	652.523	10.8572	10.857	394.352_10.857	5.55387e+06	4.8416e+06	3.68178e+06	3.5839e+06	5.53111e+06	4.0841e+06	4.13342e+06	3.79266e+06	3.85044e+06	4.96993e+06	4.22178e+06	4.09687e+06	3.60894e+06	5.40123e+06	3.81927e+06	4.335e+06	3.64239e+06	3.83985e+06
1053	394.352	394.352	394.352	394.352	703.227	703.056	703.263	11.7205	11.72	394.352_11.72	1.79563e+06	908413	5.24066e+06	1.17191e+06	1.59002e+06	1.55483e+06	1.27168e+06	1.42174e+06	1.36545e+06	2.88298e+06	1.63098e+06	1.5573e+06	1.29381e+06	1.50561e+06	4.91433e+06	4.90902e+06	976550	1.58403e+06
1054	395.094	395.094	395.094	395.095	129.573	127.649	131.072	2.15955	2.16	395.094_2.16	3.66456e+07	3.30968e+07	2.52541e+07	3.01719e+07	2.9988e+07	3.04866e+07	3.2412e+07	3.80712e+07	2.97822e+07	3.42428e+07	3.30195e+07	4.59617e+07	3.01969e+07	3.76633e+07	3.95382e+07	3.43911e+07	4.00309e+07	5.2282e+07
1055	395.191	395.191	395.171	395.192	206.434	205.278	208.903	3.44056	3.441	395.191_3.441	7.90778e+06	4.43143e+06	7.11723e+06	8.60651e+06	8.22722e+06	8.28251e+06	8.48011e+06	1.29792e+07	6.99216e+06	1.1596e+07	9.57475e+06	1.75001e+07	9.60227e+06	6.14019e+06	9.35049e+06	1.37275e+07	2.03251e+07	1.48912e+07
1056	396.09	396.09	396.089	396.091	160.221	159.205	160.924	2.67035	2.67	396.09_2.67	1.2108e+08	7.50787e+07	1.10871e+08	1.13428e+08	9.58044e+07	1.10418e+08	8.47545e+07	1.39346e+08	5.96207e+07	2.66522e+08	1.12687e+08	1.9486e+08	9.7137e+07	1.23305e+08	1.69771e+08	1.47811e+08	1.87995e+08	1.55336e+08
1057	396.061	396.061	396.059	396.061	102.925	100.564	104.489	1.71542	1.715	396.061_1.715	411197	357901	296417	266793	219389	416464	333105	493406	216668	541140	315142	486630	369110	278131	483769	435670	526995	613542
1058	396.223	396.223	396.222	396.229	332.559	330.893	333.04	5.54265	5.543	396.223_5.543	3.54503e+06	1.83088e+06	2.26957e+06	2.97853e+06	1.61868e+06	1.39574e+06	1.68364e+06	1.99787e+06	1.58471e+06	3.0265e+06	4.72137e+06	7.12012e+06	2.96194e+06	2.94112e+06	4.40342e+06	5.0086e+06	7.50147e+06	5.82378e+06
1059	396.195	396.195	396.194	396.206	206.167	205.559	206.781	3.43612	3.436	396.195_3.436	1.39486e+06	680777	1.30692e+06	1.41769e+06	1.63675e+06	1.39702e+06	1.3706e+06	2.14749e+06	1.11482e+06	1.85347e+06	1.55049e+06	3.09079e+06	1.58211e+06	989964	1.49667e+06	2.23777e+06	3.47265e+06	2.50923e+06
1060	396.332	396.332	396.332	396.332	560.202	555.939	561.296	9.3367	9.337	396.332_9.337	6.47104e+07	2.02511e+07	4.17645e+06	1.64625e+08	4.93256e+06	2.1688e+08	5.41881e+06	5.4506e+06	5.26744e+06	8.2826e+06	4.97161e+06	5.05225e+06	7.7329e+07	5.12986e+06	2.15097e+09	5.74653e+06	9.87006e+06	5.57278e+06
1061	397.093	397.093	397.093	397.178	160.037	132.537	160.787	2.66728	2.667	397.093_2.667	2.008e+07	1.2005e+07	1.81026e+07	1.83567e+07	1.63045e+07	1.72484e+07	1.31787e+07	2.15999e+07	9.36508e+06	4.58366e+07	1.80971e+07	3.10704e+07	1.59218e+07	2.11495e+07	2.70562e+07	2.32379e+07	2.94053e+07	2.45544e+07
1062	397.064	397.064	397.063	397.064	102.856	100.346	104.223	1.71427	1.714	397.064_1.714	17528.2	22715.6	5070.99	13133.1	6238.88	10706.5	10455.9	35422	5356.15	24512.1	7366.27	47717	10580.3	20043.3	30199.7	22878.7	52308.9	46643.5
1063	397.166	397.166	397.148	397.199	325.973	324.522	330.271	5.43288	5.433	397.166_5.433	6.38841e+06	1.02324e+06	1.24441e+06	6.92369e+06	1.23915e+06	2.01373e+06	890003	2.51451e+06	1.07369e+06	949879	1.20994e+06	3.24484e+06	2.71568e+06	756584	1.86692e+06	1.23567e+06	2.12749e+06	2.41718e+06
1064	397.333	397.333	397.321	397.335	560.555	559.861	562.098	9.34258	9.343	397.333_9.343	1.40337e+07	4.2429e+06	468764	3.52977e+07	744461	4.60848e+07	892128	1.00823e+06	947627	1.5315e+06	841352	808369	1.64287e+07	802557	4.69186e+08	974575	1.98316e+06	1.04049e+06
1065	397.412	397.412	397.408	397.415	815.696	811.289	817.106	13.5949	13.595	397.412_13.595	143351	170992	274387	206573	207103	268968	773809	325468	395992	441974	1.16734e+06	88157.8	644996	552969	374648	238078	446626	371451
1066	398.107	398.107	398.102	398.174	148.799	147.657	173.18	2.47998	2.48	398.107_2.48	3.53774e+07	2.01861e+07	2.08799e+07	2.15071e+07	2.53384e+07	3.29464e+07	2.24118e+07	3.81372e+07	1.63429e+07	4.45783e+07	1.7882e+07	2.82227e+07	3.17003e+07	1.75492e+07	3.21262e+07	3.59438e+07	3.48468e+07	3.14562e+07
1067	398.202	398.202	398.193	398.202	173.371	172.487	178.681	2.88952	2.89	398.202_2.89	1.07496e+07	5.74427e+06	9.75505e+06	1.05801e+07	1.15102e+07	1.23466e+07	1.1805e+07	1.61873e+07	1.00513e+07	1.7508e+07	8.62755e+06	2.13867e+07	1.12014e+07	8.54897e+06	7.50733e+06	1.72493e+07	2.02269e+07	1.30069e+07
1068	398.338	398.338	398.337	398.338	560.662	560.203	561.291	9.34436	9.344	398.338_9.344	1.81832e+06	448687	5273.81	5.04371e+06	33317.6	6.63367e+06	26903.3	33300.8	42654.4	92023	49502.9	25129.4	2.23384e+06	47196.5	6.84115e+07	48591.7	122468	45721.1
1069	399.135	399.135	399.11	399.159	154.895	147.657	158.905	2.58158	2.582	399.135_2.582	6.02196e+06	3.72267e+06	4.16869e+06	4.04151e+06	4.34673e+06	6.13036e+06	4.33646e+06	7.63503e+06	3.18998e+06	7.32922e+06	3.73871e+06	1.02359e+07	6.0584e+06	2.78432e+06	5.86731e+06	6.94695e+06	7.51082e+06	6.71211e+06
1070	399.251	399.251	399.25	399.317	574.174	562.61	574.726	9.56956	9.57	399.251_9.57	8.80147e+06	4.16701e+06	4.09303e+06	3.88238e+06	5.23074e+06	5.57287e+06	5.11619e+06	4.04149e+06	7.24689e+06	5.36953e+06	4.46685e+06	4.76151e+06	3.70955e+06	1.80979e+07	1.07846e+07	4.23692e+06	4.42852e+06	3.96485e+06
1071	399.358	399.358	399.357	399.392	747.134	746.313	748.189	12.4522	12.452	399.358_12.452	442320	255503	272922	267060	540656	334568	552398	463745	374631	1.47749e+06	496738	367238	266107	559866	398211	965310	224162	693526
1072	400.054	400.054	400.006	400.094	103.939	101.148	105.133	1.73231	1.732	400.054_1.732	11660.3	0	13271.8	3126.07	25336.2	0	18288.4	18431.2	2925.93	13369.9	6337.68	33136.1	5865.3	2756.11	11731.9	20982.9	40075.9	25421
1073	400.26	400.26	400.254	400.269	573.96	572.828	575.327	9.566	9.566	400.26_9.566	1.73716e+06	799309	1.26526e+06	623356	1.02109e+06	1.07415e+06	1.09874e+06	761917	1.40691e+06	1.06316e+06	1.92133e+06	925882	688650	3.48654e+06	1.25708e+06	869368	838619	719282
1074	400.15	400.15	400.11	400.216	154.877	142.43	179.532	2.58128	2.581	400.15_2.581	1.18164e+06	565407	632560	631696	916860	1.60703e+06	282673	688543	189409	969841	511787	967466	586005	474920	906441	1.05802e+06	1.10297e+06	900946
1075	400.375	400.375	400.334	400.378	738.37	734.767	740.329	12.3062	12.306	400.375_12.306	3.90435e+06	383732	7.09659e+07	494340	1.10522e+06	1.47895e+06	1.15548e+06	785629	2.66193e+06	6.84934e+06	5.58213e+06	2.04072e+06	439637	1.3142e+06	4.51608e+06	6.71776e+06	982996	4.44229e+06
1076	401.179	401.179	401.177	401.179	332.907	331.781	333.537	5.54845	5.548	401.179_5.548	1.30453e+06	660200	748656	1.04445e+06	627891	525185	606285	718428	574642	1.11278e+06	1.73279e+06	2.68484e+06	1.01032e+06	1.09137e+06	1.61094e+06	1.75355e+06	2.75448e+06	2.13926e+06
1077	401.262	401.262	401.261	401.263	281.365	280.729	281.863	4.68941	4.689	401.262_4.689	1.635e+06	1.22242e+06	975402	2.58767e+06	1.16065e+06	4.13657e+06	1.70627e+06	2.66201e+06	1.28435e+06	2.55621e+06	1.53057e+06	1.29307e+06	2.7953e+06	1.20579e+06	1.22334e+07	1.49638e+06	1.1267e+06	1.32474e+06
1078	401.287	401.287	401.286	401.287	560.728	560.432	561.679	9.34547	9.345	401.287_9.345	6.50069e+06	2.24693e+06	351845	2.04758e+07	280025	2.34556e+07	510433	515427	601869	742521	558801	431255	9.74195e+06	609523	2.66219e+08	546369	1.14745e+06	613356
1079	401.284	401.284	401.283	401.285	694.833	694.49	695.214	11.5806	11.581	401.284_11.581	670452	557897	694459	576040	1.26446e+06	1.33641e+06	1.13957e+06	1.11901e+06	780566	783869	774373	399407	479019	705300	1.06366e+06	749285	779698	311266
1080	401.381	401.381	401.373	401.382	738.324	735.661	739.484	12.3054	12.305	401.381_12.305	817008	41038.9	1.85675e+07	305345	167828	60653.8	190247	177183	595126	1.55415e+06	1.01373e+06	322527	119960	190558	492285	1.61153e+06	415519	1.09999e+06
1081	401.951	401.951	401.949	401.951	46.0066	45.6035	49.4693	0.766776	0.767	401.951_0.767	1.33885e+06	2.61116e+06	1.87105e+06	1.46554e+06	642127	17195.1	585362	13222.6	226408	384115	2.77247e+06	2.00348e+06	1.45585e+06	3.00404e+06	1.46603e+06	1.31129e+06	966692	1.02197e+06
1082	402.078	402.078	402.076	402.078	102.811	99.8113	104.223	1.71352	1.714	402.078_1.714	8468.19	15711.4	35273.9	13779.3	0	4007.79	7457.99	14943.5	0	4465.93	7331.11	55338.8	11060.5	3107.84	4051.3	27953.4	60424.7	20115.6
1083	402.198	402.198	402.166	402.23	170.636	152.136	175.044	2.84393	2.844	402.198_2.844	841037	574505	488699	1.36392e+06	521469	1.59351e+06	770170	1.40298e+06	1.02446e+06	1.29797e+06	854440	1.92637e+06	1.47144e+06	825558	3.76861e+06	983289	1.90752e+06	775795
1084	402.29	402.29	402.29	402.292	560.573	560.391	560.888	9.34288	9.343	402.29_9.343	1.2479e+06	374741	66570.7	4.25512e+06	81310.2	4.76173e+06	81165.4	80881.9	48852.7	151552	98610	75225.1	1.91724e+06	121438	5.6514e+07	110122	153261	59385.5
1085	402.182	402.182	402.181	402.182	333.095	332.636	333.288	5.55158	5.552	402.182_5.552	211432	77221.1	111324	131979	66286.8	51740.1	79886.2	78468.8	51886.8	168052	260240	419119	131119	152114	230225	232043	432276	346726
1086	402.356	402.356	402.351	402.358	630.869	627.964	631.91	10.5145	10.514	402.356_10.514	1.32047e+06	1.0671e+06	4.24772e+06	4.89111e+06	1.23494e+06	1.29211e+06	1.56525e+06	1.42171e+06	1.97528e+06	2.70369e+06	1.77414e+06	4.32468e+06	1.30931e+06	1.9715e+06	1.4252e+06	2.09808e+06	2.05852e+06	968259
1087	402.378	402.378	402.287	402.393	685.846	683.406	694.947	11.4308	11.431	402.378_11.431	292175	539938	1.07092e+06	438676	544598	659881	625909	646239	576364	355247	951093	347130	491345	983179	944943	803907	605087	536643
1088	402.959	402.959	402.959	402.96	46.1737	45.6821	49.4693	0.769562	0.77	402.959_0.77	1.94425e+06	4.74271e+06	2.98656e+06	2.36217e+06	860046	25619.3	913514	37516.2	239724	568232	4.8035e+06	3.21496e+06	2.17322e+06	5.26383e+06	2.18424e+06	2.03527e+06	1.40673e+06	1.34997e+06
1089	403.081	403.081	403.08	403.081	102.597	100.848	103.704	1.70995	1.71	403.081_1.71	0	0	2865.14	0	5368.59	16123.7	16194.6	38514.5	3453.53	20296.6	0	4420.36	0	0	0	0	5917.93	6262.61
1090	403.16	403.16	403.089	403.171	170.361	132.152	173.39	2.83936	2.839	403.16_2.839	1.00376e+07	5.01939e+06	9.9528e+06	1.16986e+07	9.57328e+06	1.37821e+07	9.27672e+06	1.46292e+07	7.85119e+06	2.12035e+07	9.13779e+06	2.45582e+07	1.04454e+07	7.68106e+06	7.69903e+06	1.9439e+07	2.37592e+07	1.59201e+07
1091	403.361	403.361	403.359	403.362	630.367	628.039	631.277	10.5061	10.506	403.361_10.506	239023	116421	979091	1.04468e+06	233821	194187	279222	205255	441034	530641	327981	1.06389e+06	204483	385749	207613	435755	429555	124587
1092	404.155	404.155	404.154	404.158	171.646	168.635	173.696	2.86077	2.861	404.155_2.861	8.83503e+06	5.53948e+06	6.76886e+06	8.02293e+06	8.39253e+06	1.0641e+07	9.15932e+06	1.22805e+07	9.51012e+06	9.22984e+06	7.07154e+06	1.07551e+07	9.61717e+06	7.31721e+06	7.67629e+06	7.99022e+06	9.9752e+06	1.42573e+07
1093	404.119	404.119	404.118	404.121	133.857	132.136	135.325	2.23095	2.231	404.119_2.231	7.85012e+06	6.00838e+06	4.40267e+06	7.65216e+06	5.70857e+06	5.67133e+06	6.18954e+06	5.82519e+06	6.34695e+06	8.01044e+06	7.44758e+06	9.05489e+06	8.28783e+06	6.63304e+06	7.57096e+06	8.55557e+06	7.298e+06	1.1145e+07
1094	404.21	404.21	404.206	404.264	413.555	410.197	414.087	6.89258	6.893	404.21_6.893	4.85186e+06	4.05024e+06	3.75388e+06	3.49592e+06	4.91501e+06	3.92727e+06	3.87019e+06	3.56418e+06	3.52804e+06	4.41665e+06	4.01608e+06	3.89845e+06	3.43139e+06	4.62999e+06	3.89043e+06	3.94971e+06	3.72585e+06	3.89809e+06
1095	404.997	404.997	404.995	404.998	47.0704	46.5049	50.6421	0.784506	0.785	404.997_0.785	1.14689e+06	2.50761e+06	1.61799e+06	1.38001e+06	799059	112249	460649	75529.5	211144	390771	2.6047e+06	1.61227e+06	1.0369e+06	2.59202e+06	1.36416e+06	1.10636e+06	811814	823637
1096	405.15	405.15	405.133	405.177	198.582	139.687	199.481	3.3097	3.31	405.15_3.31	2.62771e+06	2.91412e+06	6.27191e+06	1.34374e+07	4.48078e+07	1.20472e+08	4.96846e+07	1.02163e+08	4.5483e+07	1.28475e+08	6.08966e+06	1.13707e+07	9.62821e+07	2.59833e+06	5.34488e+06	9.75052e+06	7.22785e+06	2.21337e+07
1097	405.301	405.301	405.297	405.301	588.632	588.17	589.135	9.81054	9.811	405.301_9.811	773915	351381	76161.1	3.59841e+06	180485	4.48009e+06	122062	111430	121740	365774	155936	122886	2.46107e+06	245318	2.1877e+07	110831	302880	98485.9
1098	405.212	405.212	405.211	405.212	413.91	413.379	414.221	6.89849	6.898	405.212_6.898	1.10894e+06	934017	855247	763932	1.0764e+06	913821	864823	791849	782860	1.00871e+06	929121	869121	729622	1.03133e+06	856904	860032	840292	852041
1099	406.058	406.058	406.046	406.074	105.162	102.385	106.621	1.7527	1.753	406.058_1.753	311774	138009	150760	137443	121883	125231	140873	175171	82708.6	372189	145434	325939	194567	144863	202518	312720	271387	535377
1100	406.155	406.155	406.154	406.161	199.2	198.756	199.801	3.32001	3.32	406.155_3.32	470638	505093	1.12625e+06	2.24691e+06	7.7229e+06	2.11798e+07	8.89459e+06	1.78788e+07	7.85516e+06	2.19967e+07	1.03064e+06	2.31194e+06	1.67242e+07	484042	1.01502e+06	1.89536e+06	1.5962e+06	3.94037e+06
1101	406.2	406.2	406.181	406.224	155.26	135.959	160.222	2.58767	2.588	406.2_2.588	6.28859e+06	4.69933e+06	4.75865e+06	6.10023e+06	5.17108e+06	4.34989e+06	5.09296e+06	8.3384e+06	4.49339e+06	6.49721e+06	4.86738e+06	8.38257e+06	6.34676e+06	6.13089e+06	4.87828e+06	5.61346e+06	8.20283e+06	6.95674e+06
1102	406.379	406.379	406.379	406.379	411.139	409.888	411.821	6.85232	6.852	406.379_6.852	4.15513e+06	9.84043e+06	8.87244e+06	6.43558e+06	2.89138e+06	2.0592e+06	3.03125e+06	1.93671e+06	2.13746e+06	2.91165e+06	9.32493e+06	4.60991e+06	5.53345e+06	8.97614e+06	7.60905e+06	6.35501e+06	5.07378e+06	3.4902e+06
1103	406.754	406.754	406.748	406.755	169.266	168.865	170.03	2.8211	2.821	406.754_2.821	1.12753e+06	774275	485972	675788	615065	825019	1.26205e+06	722137	1.00708e+06	1.61312e+06	980874	1.39234e+06	1.0851e+06	1.07472e+06	810077	1.19853e+06	1.23611e+06	1.32983e+06
1104	407.163	407.163	407.159	407.175	198.342	197.124	198.93	3.3057	3.306	407.163_3.306	40284.5	33237.3	129707	342044	1.73063e+06	4.31317e+06	1.81574e+06	3.48083e+06	1.2949e+06	4.29145e+06	121704	291296	3.09836e+06	52905.3	107016	254707	163964	675258
1105	407.204	407.204	407.187	407.256	156.052	152.936	172.764	2.60086	2.601	407.204_2.601	1.02939e+06	829436	593823	804100	676142	1.06517e+06	854765	1.58791e+06	760947	1.19894e+06	692737	1.18853e+06	942625	1.28961e+06	632239	878695	1.42054e+06	591579
1106	407.258	407.258	407.258	407.259	630.148	629.871	631.092	10.5025	10.502	407.258_10.502	840587	282342	355800	501618	1.07295e+06	296980	254047	468532	313900	514479	338870	423438	463857	169884	158318	450701	517030	573880
1107	407.383	407.383	407.381	407.383	410.798	409.437	411.591	6.84663	6.847	407.383_6.847	1.04799e+06	2.35919e+06	2.1919e+06	1.534e+06	685138	486950	697600	456600	513430	705533	2.20361e+06	1.06506e+06	1.27005e+06	2.2858e+06	1.82799e+06	1.53435e+06	1.22494e+06	786582
1108	407.779	407.779	407.779	407.779	588.898	588.729	589.687	9.81496	9.815	407.779_9.815	1.08579e+06	118928	40005.7	1.86713e+06	616856	1.94998e+06	94618	195832	20656	262555	15318.8	190031	1.17982e+06	44258.7	1.18264e+07	262388	134950	3071.53
1109	408.114	408.114	408.113	408.116	97.5975	94.7056	99.2076	1.62662	1.627	408.114_1.627	1.17497e+06	1.00764e+06	1.43353e+06	1.66094e+06	1.13868e+06	1.04872e+06	1.16119e+06	949255	808214	1.91407e+06	1.93116e+06	1.85962e+06	1.43854e+06	1.63992e+06	1.59677e+06	1.63097e+06	1.86898e+06	2.32177e+06
1110	408.266	408.266	408.266	408.267	629.713	628.721	630.295	10.4952	10.495	408.266_10.495	807094	686517	704596	564578	796035	683175	644052	979655	412170	450553	807283	916342	533152	721452	496070	947817	900363	587200
1111	408.266	408.266	408.266	408.267	564.91	563.671	565.423	9.41517	9.415	408.266_9.415	564625	814643	567021	239066	637655	425265	493742	460307	300815	345951	621829	650890	179352	595903	238632	603997	463890	324327
1112	408.198	408.198	408.188	408.208	149.719	148.201	150.627	2.49531	2.495	408.198_2.495	492574	355317	178931	121632	154811	160919	143443	69490.9	93605.1	200267	211376	438539	72566.6	415458	247094	290448	396500	253619
1113	408.368	408.368	408.307	408.368	748.201	747.621	778.109	12.47	12.47	408.368_12.47	890523	579031	4.11692e+06	648290	857136	906685	801221	854219	1.05184e+06	1.6182e+06	1.05926e+06	1.13849e+06	806568	1.10025e+06	1.27046e+06	4.45331e+06	673728	1.2383e+06
1114	408.394	408.394	408.392	408.395	442.154	441.235	442.919	7.36923	7.369	408.394_7.369	395041	859290	965851	764419	299520	380443	426432	344446	304573	389830	956035	519680	639689	886730	816566	696740	626650	378275
1115	408.969	408.969	408.967	408.97	47.1097	46.5049	50.9095	0.785162	0.785	408.969_0.785	519037	1.11792e+06	740911	539023	340156	9422.12	248349	19175.9	61661.4	154238	1.17339e+06	774644	442251	1.23508e+06	674020	582049	398428	339623
1116	409.163	409.163	409.163	409.165	413.749	413.367	414.229	6.89581	6.896	409.163_6.896	4.53171e+06	6.89983e+06	8.07608e+06	7.57489e+06	5.68118e+06	7.41855e+06	8.2872e+06	8.3948e+06	7.41888e+06	6.23304e+06	7.99257e+06	8.96622e+06	7.54782e+06	6.93824e+06	7.59707e+06	8.83647e+06	8.48226e+06	7.907e+06
1117	409.11	409.11	409.109	409.113	166.034	163.583	167.643	2.76723	2.767	409.11_2.767	1.95528e+07	1.98397e+07	2.03001e+07	2.99454e+07	1.68611e+07	2.30532e+07	2.3608e+07	3.06658e+07	2.10968e+07	2.32847e+07	2.31263e+07	4.41955e+07	2.75577e+07	2.69283e+07	3.57103e+07	3.37679e+07	4.48715e+07	6.05295e+07
1118	409.273	409.273	409.273	409.275	629.874	629.043	630.406	10.4979	10.498	409.273_10.498	721923	474617	592760	398225	624247	512064	420237	615204	251178	247548	600344	598543	365861	444207	408454	596523	633233	366606
1119	410.106	410.106	410.105	410.114	198.349	196.953	198.764	3.30582	3.306	410.106_3.306	6.89573e+06	8.47604e+06	1.93698e+07	3.71008e+07	9.51359e+07	2.60568e+08	1.18904e+08	2.22292e+08	1.02568e+08	2.70649e+08	2.07275e+07	3.66865e+07	2.04269e+08	8.60543e+06	1.80543e+07	2.99221e+07	2.55758e+07	6.1408e+07
1120	410.114	410.114	410.113	410.114	163.705	161.19	165.14	2.72842	2.728	410.114_2.728	2.14007e+06	1.92514e+06	3.11852e+06	3.50365e+06	1.75608e+06	2.60554e+06	2.34493e+06	2.89408e+06	1.96752e+06	3.59716e+06	3.33965e+06	6.28839e+06	3.00451e+06	3.22632e+06	4.06454e+06	4.84975e+06	6.37939e+06	8.68639e+06
1121	410.179	410.179	410.167	410.228	413.336	411.013	414.087	6.88893	6.889	410.179_6.889	1.13214e+06	1.80676e+06	1.968e+06	1.73292e+06	1.30254e+06	1.89679e+06	1.93149e+06	2.0895e+06	1.63904e+06	1.41327e+06	1.89851e+06	2.14578e+06	1.77904e+06	1.61849e+06	2.36803e+06	2.12098e+06	1.91694e+06	1.89652e+06
1122	410.202	410.202	410.201	410.205	304.889	304.537	305.488	5.08148	5.081	410.202_5.081	804772	319323	434053	500475	613298	484135	481303	667957	413457	826175	708357	1.11416e+06	614028	544717	672723	845146	1.19008e+06	914247
1123	410.239	410.239	410.237	410.239	362.014	361.717	362.516	6.03356	6.034	410.239_6.034	245209	94417	91599.6	111769	145056	64525.6	47627.1	27506.2	28838.9	161708	348184	467025	107334	196833	255336	237356	525222	445252
1124	410.238	410.238	410.232	410.275	126.454	124.356	129.802	2.10757	2.108	410.238_2.108	357594	147097	123126	224373	381482	932387	420868	1.08816e+06	182307	248962	214329	1.04058e+06	473225	236423	194029	307869	578374	208265
1125	410.344	410.344	410.323	410.347	616.659	616.009	618	10.2777	10.278	410.344_10.278	1.72027e+06	779102	765425	2.42944e+06	1.04556e+06	1.69735e+06	855071	752659	871991	866077	686255	867468	1.20462e+06	862831	1.11456e+07	825404	817780	876015
1126	410.41	410.41	410.394	410.411	479.038	477.522	481.086	7.98396	7.984	410.41_7.984	478413	1.27673e+06	1.24699e+06	808898	583138	604663	761871	534319	842618	531422	1.23515e+06	560289	788312	1.17359e+06	1.05855e+06	1.0349e+06	963544	407766
1127	410.967	410.967	410.966	410.967	48.2942	45.982	49.5725	0.804904	0.805	410.967_0.805	521440	1.39746e+06	1.05211e+06	603812	214343	0	178039	5622.56	13944.4	114509	1.66151e+06	959945	519289	1.50229e+06	698679	582972	382333	322971
1128	411.165	411.165	411.024	411.18	157.857	156.492	161.833	2.63095	2.631	411.165_2.631	4.09928e+06	4.05027e+06	6.20076e+06	6.6483e+06	1.97776e+06	7.63757e+06	6.32064e+06	9.83433e+06	4.69287e+06	1.07427e+07	6.04066e+06	1.03594e+07	7.09485e+06	7.39295e+06	6.52984e+06	1.00351e+07	1.19745e+07	1.0173e+07
1129	411.113	411.113	411.109	411.126	198.943	198.054	200.069	3.31572	3.316	411.113_3.316	1.07426e+06	1.52184e+06	3.42379e+06	6.54409e+06	1.60401e+07	4.66761e+07	2.11948e+07	4.07292e+07	1.81075e+07	4.55397e+07	3.69723e+06	7.04117e+06	3.59515e+07	1.63496e+06	3.16285e+06	5.53833e+06	4.31666e+06	1.11685e+07
1130	411.094	411.094	411.093	411.095	587.167	586.938	587.709	9.78612	9.786	411.094_9.786	1.76311e+06	3.59179e+06	3.22115e+06	4.35727e+06	1.67287e+06	1.34311e+06	1.59993e+06	4.08647e+06	4.98518e+06	1.5841e+06	933769	2.1267e+06	5.23683e+06	1.62897e+06	271612	1.77523e+06	2.71786e+06	2.8941e+06
1131	412.032	412.032	412.032	412.032	102.843	100.263	104.223	1.71404	1.714	412.032_1.714	101007	97469.7	49814.7	49100.9	24548.9	50662.8	19607.5	83821.1	12819.3	54641.8	73384.6	56753.2	71327.1	47861.7	157634	93711.1	98389.2	81046.7
1132	412.069	412.069	412.06	412.174	159.015	156.401	160.203	2.65025	2.65	412.069_2.65	2.62724e+06	1.5726e+06	2.37776e+06	2.56628e+06	2.18752e+06	3.22204e+06	1.96189e+06	3.45379e+06	1.42936e+06	6.48819e+06	2.36454e+06	4.39546e+06	2.57934e+06	2.6959e+06	3.61492e+06	3.33332e+06	4.41048e+06	3.80316e+06
1133	412.212	412.212	412.127	412.257	205.503	199.535	232.726	3.42505	3.425	412.212_3.425	4.71883e+06	2.75802e+06	4.52646e+06	5.72695e+06	7.18143e+06	1.21645e+07	7.91056e+06	1.33355e+07	6.72758e+06	1.38726e+07	5.91947e+06	1.10223e+07	1.06617e+07	3.8018e+06	5.55659e+06	8.42459e+06	1.20926e+07	9.48824e+06
1134	412.357	412.357	412.326	412.358	541.767	527.982	544.731	9.02945	9.029	412.357_9.029	2158.94	2417.33	2465.74	6695.53	1.73383e+07	1.10222e+07	1.66659e+07	1.17068e+07	1.55217e+07	3.65439e+06	0	3085.47	4.62927e+06	2531.28	2707.95	3654.57	0	0
1135	413.046	413.046	413.037	413.085	103.254	94.7592	107.256	1.7209	1.721	413.046_1.721	750870	511920	766296	858555	752599	652247	708165	579326	377679	1.14946e+06	1.19916e+06	1.18738e+06	701758	868380	872007	929910	1.08462e+06	1.29714e+06
1136	413.217	413.217	413.171	413.226	205.991	198.455	207.009	3.43318	3.433	413.217_3.433	935398	462203	843101	1.09341e+06	3.05862e+06	2.6931e+06	1.81928e+06	2.30774e+06	1.07168e+06	2.00976e+06	1.16797e+06	2.17239e+06	1.60237e+06	741985	1.06926e+06	1.5827e+06	2.41533e+06	1.86527e+06
1137	413.081	413.081	413.08	413.211	139.965	138.535	160.308	2.33275	2.333	413.081_2.333	1.23575e+06	745608	919178	1.04116e+06	1.55136e+06	2.30331e+06	1.59152e+06	2.01812e+06	1.26237e+06	2.06818e+06	1.041e+06	1.7165e+06	1.23067e+06	915232	1.07039e+06	1.29028e+06	1.5422e+06	1.26977e+06
1138	414.061	414.061	414.036	414.086	104.507	100.881	106.331	1.74178	1.742	414.061_1.742	158030	204753	149296	145742	152984	503099	154417	458451	67676.8	334890	182794	271005	458161	99961.4	251110	312572	299245	399150
1139	414.372	414.372	414.364	414.372	536.68	534.737	537.163	8.94466	8.945	414.372_8.945	141738	4.83128e+06	2.45834e+06	101081	1.12086e+07	7.76965e+06	1.08766e+07	8.72948e+06	9.32069e+06	2.24057e+06	3.92713e+06	2.02518e+06	2.67561e+06	4.26694e+06	3.28052e+06	1.66036e+06	258585	181209
1140	414.321	414.321	414.321	414.358	627.095	626.465	636.226	10.4516	10.452	414.321_10.452	2.65424e+06	1.51214e+07	7.29854e+06	2.66964e+06	2.55506e+06	1.29259e+07	6.75183e+06	2.73366e+06	1.77755e+06	7.00387e+06	1.19701e+07	5.94734e+06	2.34194e+06	1.42518e+07	942609	4.96355e+06	2.16346e+06	2.05479e+06
1141	414.231	414.231	414.185	414.368	207.144	203.241	208.512	3.45241	3.452	414.231_3.452	342167	122460	480542	558261	1.36952e+06	1.36476e+06	983824	1.09405e+06	484851	2.14701e+06	503008	1.12539e+06	622321	433750	442568	664214	1.07021e+06	784523
1142	414.196	414.196	414.194	414.2	160.741	131.385	163.848	2.67901	2.679	414.196_2.679	104724	34031.8	40536.4	27641.6	271307	151504	107281	113348	41061.2	155193	29637.3	243576	33496	33196.6	31847.2	71514.6	172294	78057.2
1143	414.974	414.974	414.972	414.982	47.0704	46.8199	50.0375	0.784506	0.785	414.974_0.785	243803	497888	355160	238798	119052	20080.2	105373	19262.6	96978.9	83152.2	481125	325890	293856	543870	325459	246510	196663	200187
1144	415.135	415.135	415.134	415.137	141.953	140.371	148.638	2.36588	2.366	415.135_2.366	1.24947e+07	7.45288e+06	7.1731e+06	7.14752e+06	9.12019e+06	1.17653e+07	8.02817e+06	1.31995e+07	5.92065e+06	1.55555e+07	6.14858e+06	9.13941e+06	1.0965e+07	5.88801e+06	1.15052e+07	1.29597e+07	1.20719e+07	1.05382e+07
1145	415.159	415.159	415.111	415.191	199.472	197.249	213.741	3.32453	3.325	415.159_3.325	911936	240884	288540	619224	553057	884203	397711	853218	228777	1.42723e+06	487470	2.38525e+06	935597	504348	1.20533e+06	855904	1.70032e+06	2.86191e+06
1146	415.376	415.376	415.266	415.376	536.82	534.47	550.829	8.94701	8.947	415.376_8.947	17419.4	438168	162156	69870.3	3.31517e+06	2.55854e+06	3.25916e+06	2.66986e+06	2.85664e+06	700524	310891	97648.2	893513	336370	701501	35579.1	7638.21	8256.7
1147	415.898	415.898	415.889	415.899	50.221	47.9226	53.4407	0.837017	0.837	415.898_0.837	266257	490538	413413	484126	238673	48948.3	317172	71464.3	318907	172069	517695	510991	608121	524908	537718	448633	410316	546839
1148	416.136	416.136	416.13	416.139	141.323	139.981	148.753	2.35538	2.355	416.136_2.355	2.33451e+06	1.49774e+06	1.34885e+06	1.31178e+06	1.52859e+06	2.26546e+06	1.28473e+06	2.31624e+06	1.11259e+06	2.95264e+06	1.14347e+06	1.82088e+06	2.26014e+06	1.31652e+06	2.31361e+06	2.62166e+06	2.3817e+06	2.2059e+06
1149	416.192	416.192	416.191	416.193	289.534	287.655	290.613	4.82557	4.826	416.192_4.826	308993	62212.3	132998	172293	135303	254324	208399	306577	189787	258410	192180	332488	211872	133918	311297	182193	305840	607206
1150	416.377	416.377	416.269	416.385	540.342	538.84	548.954	9.0057	9.006	416.377_9.006	63037.5	95215.3	124777	100376	1.35505e+06	934473	1.24665e+06	892588	1.05238e+06	262695	186647	133891	215632	129661	206309	593676	104743	289216
1151	417.08	417.08	417.076	417.164	130.398	126.752	159.177	2.1733	2.173	417.08_2.173	4.64285e+06	4.54895e+06	3.45678e+06	3.76579e+06	3.87917e+06	3.98682e+06	4.34943e+06	4.6227e+06	3.59067e+06	4.27799e+06	4.61996e+06	5.79791e+06	3.56046e+06	5.2437e+06	5.27359e+06	4.53102e+06	4.71942e+06	5.64535e+06
1152	417.173	417.173	417.172	417.174	206.157	204.498	206.687	3.43595	3.436	417.173_3.436	4.43486e+06	1.93818e+06	3.30695e+06	4.03642e+06	4.58144e+06	4.26864e+06	3.98758e+06	6.61047e+06	2.96433e+06	8.57748e+06	4.86626e+06	1.06032e+07	4.32889e+06	3.26025e+06	4.43124e+06	7.12784e+06	1.18379e+07	8.52039e+06
1153	418.172	418.172	418.171	418.175	196.036	193.581	199.474	3.26726	3.267	418.172_3.267	3.34321e+06	1.63249e+06	2.65246e+06	2.8724e+06	2.93721e+06	3.28954e+06	3.02615e+06	4.42725e+06	2.52128e+06	4.26176e+06	2.67281e+06	5.00478e+06	3.10134e+06	2.29515e+06	2.56696e+06	3.74929e+06	5.11523e+06	4.71665e+06
1154	418.073	418.073	418.072	418.171	160.993	129.168	162.524	2.68321	2.683	418.073_2.683	4.39455e+06	3.4476e+06	4.46165e+06	3.95365e+06	3.80302e+06	3.89742e+06	3.65975e+06	4.40152e+06	2.89287e+06	6.63393e+06	4.38501e+06	5.28458e+06	3.56499e+06	4.76757e+06	5.39646e+06	4.62988e+06	5.05659e+06	4.72073e+06
1155	418.171	418.171	418.17	418.171	239.838	239.406	240.082	3.9973	3.997	418.171_3.997	15739.9	7930.08	12300.2	15163.1	22968.3	29374.6	21532.9	66022.7	18036.6	62371.1	2507.59	73475.7	27801.6	5497.65	11948.3	49918.8	72870.6	31555
1156	418.28	418.28	418.28	418.28	443.093	442.456	443.829	7.38489	7.385	418.28_7.385	3.47551e+06	3.37095e+06	3.42135e+06	3.4323e+06	3.16218e+06	3.33936e+06	3.50145e+06	3.59668e+06	3.50272e+06	3.33015e+06	3.37284e+06	3.6385e+06	3.58965e+06	3.33302e+06	3.4199e+06	3.52672e+06	3.49213e+06	3.70605e+06
1157	418.389	418.389	418.272	418.39	566.487	561.005	567.673	9.44144	9.441	418.389_9.441	1.8801e+06	1.88089e+06	1.94603e+06	1.83025e+06	1.94992e+06	1.98399e+06	1.96342e+06	2.02961e+06	1.99657e+06	1.9235e+06	2.05818e+06	2.06044e+06	1.75261e+06	1.97559e+06	1.78369e+06	2.08049e+06	1.98847e+06	1.93977e+06
1158	418.287	418.287	418.286	418.307	694.313	692.694	694.696	11.5719	11.572	418.287_11.572	389968	667699	568604	1.28119e+06	820175	1.41719e+06	1.04799e+06	1.68162e+06	2.06261e+06	591235	607421	396118	1.27094e+06	457484	732477	762572	1.34639e+06	917418
1159	418.8	418.8	418.8	418.801	591.49	591.136	591.679	9.85817	9.858	418.8_9.858	785424	344186	8757.02	5.14794e+06	76470.5	5.81379e+06	54219.9	76687.1	113876	232758	172325	86732.5	3.36867e+06	36458	4.03763e+07	67094.1	291165	41206.4
1160	419.03	419.03	419.028	419.182	211.291	196.279	240.21	3.52151	3.522	419.03_3.522	809323	761316	713614	1.39754e+06	4.50726e+06	1.00785e+07	3.21825e+06	7.14191e+06	2.68344e+06	1.12523e+07	1.3046e+06	1.87745e+06	6.14885e+06	1.24968e+06	1.07337e+06	1.28204e+06	1.89764e+06	2.59046e+06
1161	419.284	419.284	419.283	419.291	442.631	442.166	443.486	7.37719	7.377	419.284_7.377	677796	663714	696131	664397	657298	638222	685152	665544	674740	674568	639091	729272	670397	630031	666860	653212	652570	713573
1162	419.164	419.164	419.12	419.261	159.952	127.606	174.596	2.66586	2.666	419.164_2.666	3.29086e+06	2.53938e+06	5.4733e+06	6.96356e+06	1.89421e+06	3.97006e+06	3.89629e+06	6.65141e+06	3.11806e+06	4.32754e+06	4.8029e+06	9.6583e+06	6.04967e+06	3.40517e+06	7.27284e+06	7.67353e+06	9.67798e+06	8.648e+06
1163	419.278	419.278	419.276	419.279	626.952	626.365	627.541	10.4492	10.449	419.278_10.449	536406	462410	432727	653680	441512	512524	517523	573437	564249	501475	476982	599751	811602	517497	851777	489177	515987	555474
1164	419.325	419.325	419.304	419.36	566.301	564.901	566.954	9.43835	9.438	419.325_9.438	476760	510354	664910	693367	480882	461682	468355	503977	579259	506731	570492	539645	560398	548810	832141	637958	1.03187e+06	512858
1165	419.211	419.211	419.183	419.212	227.319	226.61	240.807	3.78865	3.789	419.211_3.789	255403	205600	218094	138438	768442	746862	653558	334371	349130	299965	222282	224737	220037	250320	195514	179976	180125	208994
1166	419.963	419.963	419.962	419.963	49.7702	48.8291	50.1073	0.829503	0.83	419.963_0.83	897671	1.56315e+06	966193	930238	493902	58733.6	349371	0	161156	221340	1.89526e+06	1.25325e+06	935019	1.90863e+06	908621	760965	529415	667979
1167	420.12	420.12	420.099	420.138	144.226	139.291	153.232	2.40376	2.404	420.12_2.404	1.64822e+07	7.19969e+06	8.34852e+06	8.93651e+06	8.48318e+06	1.00509e+07	8.38278e+06	1.35541e+07	6.75762e+06	1.46658e+07	7.97849e+06	1.24852e+07	1.07525e+07	7.10738e+06	1.26876e+07	1.32155e+07	1.50501e+07	1.51023e+07
1168	420.17	420.17	420.169	420.175	199.547	197.599	200.03	3.32579	3.326	420.17_3.326	22283.9	0	20516.6	66223	749829	1.76231e+06	466207	1.17309e+06	377716	1.97649e+06	22447.7	105647	1.14074e+06	14864.8	22150.7	30676.1	56354.9	172811
1169	420.333	420.333	420.332	420.335	487.07	485.561	487.964	8.11783	8.118	420.333_8.118	1.67653e+06	1.11026e+06	984588	2.29714e+06	975709	2.72111e+06	999098	885746	889742	941835	933347	992236	1.87506e+06	1.03013e+06	1.60258e+07	947058	945172	873310
1170	420.331	420.331	420.321	420.332	727.614	725.506	728.081	12.1269	12.127	420.331_12.127	2.31041e+06	2.02423e+06	2.02508e+06	1.35369e+06	2.12939e+06	2.0573e+06	2.08823e+06	1.85666e+06	1.31793e+06	2.47145e+06	2.06597e+06	2.09677e+06	1.28392e+06	2.15931e+06	2.04843e+06	2.46451e+06	1.43482e+06	1.51248e+06
1171	420.306	420.306	420.306	420.307	561.736	557.655	562.436	9.36227	9.362	420.306_9.362	296201	54888.2	85698.8	258927	107772	1.57829e+06	220501	184228	299864	147257	636624	188727	546446	174228	3.04659e+06	329909	357523	232513
1172	421.077	421.077	421.074	421.134	181.573	181.208	182.273	3.02621	3.026	421.077_3.026	7.35541e+06	3.43865e+06	7.89593e+06	5.96078e+06	6.16067e+06	5.04167e+06	7.01184e+06	7.23953e+06	6.11403e+06	1.58164e+07	6.47402e+06	1.32609e+07	5.03632e+06	6.6565e+06	3.60101e+06	1.27808e+07	1.31185e+07	6.52334e+06
1173	421.119	421.119	421.096	421.145	141.221	138.481	150.264	2.35369	2.354	421.119_2.354	2.74459e+06	1.08174e+06	1.04188e+06	965618	919541	1.48898e+06	515704	1.56292e+06	501962	2.01401e+06	847496	1.44026e+06	1.23553e+06	1.00062e+06	1.74501e+06	1.95934e+06	2.03062e+06	1.67264e+06
1174	421.234	421.234	421.232	421.279	573.856	573.095	591.296	9.56426	9.564	421.234_9.564	5.92484e+06	1.50594e+06	1.58849e+06	1.47787e+06	2.47907e+06	1.97772e+06	2.06296e+06	1.69599e+06	2.93324e+06	1.92533e+06	1.88407e+06	1.85555e+06	1.41842e+06	6.10912e+06	1.44081e+06	1.72482e+06	1.85485e+06	1.67656e+06
1175	421.186	421.186	421.186	421.188	260.187	258.921	260.514	4.33645	4.336	421.186_4.336	252930	122503	119589	147425	278767	337099	397070	552195	445236	460789	133246	291411	315823	136954	144547	239970	231781	212992
1176	421.267	421.267	421.258	421.335	492.537	485.561	493.73	8.20895	8.209	421.267_8.209	1.85667e+06	170708	253690	427008	1.17857e+06	1.28133e+06	653725	362170	91284.6	295685	230410	105560	442329	157808	3.82376e+06	170918	157088	127298
1177	422.112	422.112	422.086	422.178	72.7598	70.6717	104.28	1.21266	1.213	422.112_1.213	0	7689.25	3865.49	0	4533.24	0	0	3776.25	4266.35	0	8888.49	0	0	5068.19	3791.34	7123.32	3746.3	0
1178	422.088	422.088	422.078	422.226	181.448	165.703	189.711	3.02414	3.024	422.088_3.024	1.36979e+06	623056	1.38905e+06	1.12308e+06	1.43885e+06	1.55525e+06	1.45715e+06	1.3147e+06	1.19487e+06	2.98957e+06	1.13655e+06	2.50398e+06	997378	1.19015e+06	744662	2.43858e+06	2.47342e+06	1.24444e+06
1179	422.383	422.383	422.36	422.383	790.769	789.953	791.311	13.1795	13.179	422.383_13.179	5.86609e+06	247757	3.27928e+06	3.57648e+06	2.09832e+06	399554	330981	749160	567916	1.46144e+06	578212	434329	2.90684e+06	609586	748400	3.36297e+06	2.87871e+06	633206
1180	422.373	422.373	422.372	422.375	312.361	311.561	312.756	5.20601	5.206	422.373_5.206	210590	435267	295087	189408	43534.1	60738	80820	71315.8	58604.4	76851.5	259046	352406	162020	202843	279977	428477	390034	496598
1181	422.237	422.237	422.236	422.348	572.828	559.399	573.15	9.54713	9.547	422.237_9.547	1.77454e+06	180992	184059	478735	582220	380000	247153	220444	766900	304167	196023	272403	312775	1.19132e+06	2.60086e+06	211174	451187	373182
1182	423.125	423.125	423.123	423.127	192.413	191.955	193.612	3.20689	3.207	423.125_3.207	4.24295e+06	3.17534e+06	5.50647e+06	5.3022e+06	4.62708e+06	7.09451e+06	6.04681e+06	9.2265e+06	4.97816e+06	7.61275e+06	5.47249e+06	9.08625e+06	6.25465e+06	4.10969e+06	5.49092e+06	6.69389e+06	8.55293e+06	8.74586e+06
1183	423.18	423.18	423.179	423.181	159.128	158.128	159.897	2.65214	2.652	423.18_2.652	869277	338141	461912	698613	1.36171e+06	1.86278e+06	1.00279e+06	2.37432e+06	766798	1.67981e+06	705468	1.33773e+06	1.40071e+06	521644	757593	837827	1.01401e+06	1.26297e+06
1184	423.161	423.161	423.161	423.162	333.362	333.059	334.376	5.55603	5.556	423.161_5.556	503012	272769	277140	343310	216411	217399	210092	254778	192402	413203	651357	932296	356455	415271	597185	652015	957898	708089
1185	423.274	423.274	423.266	423.276	289.43	288.82	289.825	4.82384	4.824	423.274_4.824	1.4197e+06	902409	815539	2.37247e+06	913111	3.49054e+06	1.60232e+06	1.90656e+06	1.05662e+06	2.0772e+06	1.23285e+06	996104	2.52305e+06	975462	1.14464e+07	1.13334e+06	1.08751e+06	1.11508e+06
1186	423.235	423.235	423.235	423.235	443.414	442.944	444.172	7.39023	7.39	423.235_7.39	3.57445e+06	3.54461e+06	4.9271e+06	5.60675e+06	2.47693e+06	4.39544e+06	4.59594e+06	6.17788e+06	4.09431e+06	3.51662e+06	3.99232e+06	7.29473e+06	5.00867e+06	3.3765e+06	4.64435e+06	4.75029e+06	5.38012e+06	7.13548e+06
1187	423.288	423.288	423.284	423.288	593.803	593.597	594.96	9.89671	9.897	423.288_9.897	323886	170174	179123	331279	281455	335443	219827	427637	335122	200860	155936	266312	227807	208889	429920	255043	358766	273267
1188	423.332	423.332	423.33	423.332	564.455	563.696	564.672	9.40759	9.408	423.332_9.408	3.09857e+06	906678	45548.2	1.03768e+07	144713	1.15432e+07	135281	194287	254369	379352	196416	150571	5.23809e+06	107925	9.88225e+07	185469	629088	178087
1189	424.056	424.056	424.056	424.056	103.08	100.564	104.489	1.71799	1.718	424.056_1.718	108092	164161	94724	145147	10857.4	108780	60209.1	170524	54033.9	114475	79473	136959	360527	39781.5	155094	255202	262670	422310
1190	424.131	424.131	424.129	424.134	192.322	191.715	192.771	3.20537	3.205	424.131_3.205	660514	528647	937016	945809	787091	1.3321e+06	1.0368e+06	1.81198e+06	863245	1.21023e+06	935963	1.63099e+06	1.10683e+06	665266	965482	1.26321e+06	1.55363e+06	1.66865e+06
1191	424.238	424.238	424.234	424.248	443.014	441.926	443.638	7.38356	7.384	424.238_7.384	725619	801758	1.1076e+06	1.29522e+06	443917	900456	1.01379e+06	1.29174e+06	825948	702282	822721	1.61571e+06	1.03331e+06	659231	952933	1.00032e+06	1.18672e+06	1.56274e+06
1192	424.217	424.217	424.217	424.217	238.495	237.821	238.947	3.97492	3.975	424.217_3.975	600372	608812	471267	793453	472979	368115	844473	1.59477e+06	1.01526e+06	1.22109e+06	726147	2.18116e+06	786229	905589	666439	1.25517e+06	1.49033e+06	506404
1193	424.362	424.362	424.356	424.363	661.674	661.067	662.492	11.0279	11.028	424.362_11.028	1.50659e+06	993269	6.66131e+06	1.32417e+06	1.66004e+06	1.91343e+06	1.43285e+06	1.54915e+06	1.8109e+06	2.89421e+06	1.76386e+06	1.69958e+06	1.67806e+06	1.88091e+06	3.98704e+06	5.97895e+06	1.20454e+06	2.15301e+06
1194	424.357	424.357	424.346	424.361	557.97	537.237	563.109	9.2995	9.299	424.357_9.299	866697	342063	54725.7	3.85789e+06	5.36778e+06	5.23011e+06	4.93222e+06	5.83146e+06	3.83781e+06	877256	72962.6	82937.6	3.01885e+06	95269.1	4.76216e+07	248686	186914	204939
1195	424.941	424.941	424.94	424.942	47.0704	46.5049	50.9095	0.784506	0.785	424.941_0.785	1.0131e+06	2.3625e+06	1.58392e+06	1.1913e+06	658635	3846.54	504165	12147.4	127795	324303	2.45954e+06	1.5632e+06	952271	2.51125e+06	1.26064e+06	1.09428e+06	885054	685136
1196	425.137	425.137	425.136	425.138	413.746	413.51	414.221	6.89576	6.896	425.137_6.896	482765	1.05465e+06	1.45145e+06	1.35865e+06	598972	1.21785e+06	1.50771e+06	1.54065e+06	1.34817e+06	735355	1.35499e+06	1.69212e+06	1.42769e+06	830289	1.35414e+06	1.66307e+06	1.61005e+06	1.46703e+06
1197	425.061	425.061	425.061	425.069	102.542	99.9633	104.427	1.70903	1.709	425.061_1.709	16120.4	3223.25	6052.41	0	36042.1	50611.5	10272.3	7883.87	10741	26108.8	8983.72	20399.5	13326.3	16983	9086.21	15899.7	9769.34	11949.9
1198	425.117	425.117	425.091	425.123	165.311	155.601	166.921	2.75518	2.755	425.117_2.755	621206	403983	1.00861e+06	957685	681585	967884	757086	1.17884e+06	497669	1.1805e+06	1.04059e+06	2.35462e+06	817274	717869	1.0073e+06	1.73445e+06	2.3238e+06	2.19853e+06
1199	425.287	425.287	425.286	425.289	727.113	726.235	727.834	12.1186	12.119	425.287_12.119	619969	842445	876023	1.52753e+06	665671	1.00405e+06	1.04832e+06	1.35594e+06	1.66561e+06	698949	986417	996027	1.69857e+06	765036	1.03577e+06	1.32621e+06	1.25627e+06	1.97488e+06
1200	425.218	425.218	425.207	425.219	227.998	225.425	231.66	3.79996	3.8	425.218_3.8	129837	109565	259228	254631	2.50156e+06	4.82953e+06	2.92126e+06	5.81209e+06	2.39122e+06	3.25137e+06	324010	1.14172e+06	2.86441e+06	187731	184495	277309	384446	186653
1201	425.287	425.287	425.287	425.288	487.667	487.435	487.941	8.12779	8.128	425.287_8.128	401753	459576	395292	894370	251306	928557	378427	434899	362594	320431	330605	424874	745518	384508	4.76429e+06	417999	418043	374367
1202	425.366	425.366	425.214	425.367	660.918	648.231	661.283	11.0153	11.015	425.366_11.015	231046	100312	1.36886e+06	166316	337388	301099	180701	247000	342084	492041	285011	315904	261880	316614	816015	1.27454e+06	159123	411958
1203	425.943	425.943	425.94	425.944	50.3042	49.6314	50.5559	0.838403	0.838	425.943_0.838	58925.9	279046	175552	150171	16125.1	16601.8	28666.8	13685.5	24194.3	21344	279057	180103	78527.2	357744	73996.1	77598.9	55347.3	101473
1204	426.082	426.082	426.08	426.116	198.245	197.016	198.995	3.30408	3.304	426.082_3.304	127718	276902	710659	1.34029e+06	2.42527e+06	7.74349e+06	3.72494e+06	6.74153e+06	3.40062e+06	7.18006e+06	765597	1.34201e+06	6.07852e+06	203511	648122	1.09789e+06	991775	2.20673e+06
1205	426.234	426.234	426.227	426.234	234.046	230.505	235.837	3.90076	3.901	426.234_3.901	1.34862e+06	604317	1.00209e+06	1.34096e+06	1.23547e+06	1.65188e+06	1.32148e+06	2.18221e+06	1.08807e+06	1.98913e+06	1.80637e+06	3.2671e+06	1.50868e+06	1.12511e+06	1.67861e+06	2.22339e+06	3.70234e+06	2.73862e+06
1206	426.343	426.343	426.341	426.343	530.541	528.988	530.935	8.84235	8.842	426.343_8.842	4.54579e+06	872385	158279	4.90292e+06	2.76025e+06	2.10619e+07	1.13735e+06	322302	4.03203e+06	964674	3.80329e+06	1.58045e+06	6.7882e+06	1.18592e+06	5.10114e+07	3.30465e+06	2.84229e+06	3.05091e+06
1207	426.373	426.373	426.37	426.374	569.861	556.459	572.009	9.49768	9.498	426.373_9.498	0	0	0	15247.1	2.64506e+07	1.62447e+07	2.40295e+07	2.1738e+07	2.21434e+07	5.17427e+06	0	5361.93	7.4029e+06	0	806182	2680.71	0	2742.12
1208	427.02	427.02	427.019	427.18	160.466	153.254	161.448	2.67443	2.674	427.02_2.674	6.22484e+06	4.1743e+06	6.15442e+06	1.09008e+07	5.02022e+06	6.03579e+06	6.0355e+06	1.04768e+07	7.27186e+06	9.27062e+06	6.23636e+06	1.06089e+07	1.06821e+07	5.70387e+06	8.92223e+06	8.70491e+06	1.24147e+07	1.33638e+07
1209	427.082	427.082	427.079	427.089	108.593	107.42	110.903	1.80988	1.81	427.082_1.81	84979.5	105750	66430.8	119538	35147.2	61161.5	93055.3	141363	71366	60491	182760	341770	165252	143913	155443	189024	259601	261059
1210	427.088	427.088	427.085	427.188	198.45	197.965	236.198	3.30751	3.308	427.088_3.308	80018	59963.7	156275	190951	453583	1.25267e+06	655156	1.1475e+06	507389	1.20897e+06	257886	428870	1.04918e+06	51881.9	141370	202194	272058	379363
1211	427.314	427.314	427.313	427.376	591.335	569.861	591.833	9.85559	9.856	427.314_9.856	1.15089e+07	4.92098e+06	316017	5.39378e+07	8.19205e+06	6.50376e+07	7.61672e+06	7.34003e+06	2.10413e+06	3.94121e+06	2.75125e+06	1.73263e+06	3.63798e+07	1.24696e+06	3.77739e+08	1.70342e+06	4.60126e+06	1.23145e+06
1212	427.346	427.346	427.34	427.351	530.607	529.171	530.739	8.84345	8.843	427.346_8.843	903052	123352	13890.7	974943	562873	4.76836e+06	174401	27931.7	820604	186139	758859	340879	1.41114e+06	223992	4.44158e+06	675803	525884	664819
1213	428.025	428.025	428.023	428.033	160.235	159.201	161.034	2.67059	2.671	428.025_2.671	1.29993e+06	841527	1.33714e+06	2.06783e+06	1.02089e+06	1.09605e+06	1.07135e+06	1.90508e+06	1.28794e+06	2.13164e+06	1.20374e+06	2.15669e+06	1.89602e+06	1.25594e+06	1.84768e+06	1.68351e+06	2.48864e+06	2.52628e+06
1214	428.014	428.014	428.013	428.016	50.1418	47.028	51.3738	0.835696	0.836	428.014_0.836	265366	682989	448545	404925	130860	7771.36	82870.7	20439.1	74224.6	45888.6	816726	469655	240374	670469	367243	215533	250197	165755
1215	428.249	428.249	428.247	428.249	248.268	247.819	248.76	4.1378	4.138	428.249_4.138	2.00636e+06	1.09965e+06	4.60435e+06	4.23959e+06	4.02446e+06	3.94194e+06	3.73411e+06	6.1789e+06	3.33022e+06	7.27118e+06	4.70879e+06	8.33241e+06	3.45671e+06	3.037e+06	3.57691e+06	3.63825e+06	8.48572e+06	6.26362e+06
1216	428.218	428.218	428.209	428.22	187.349	186.732	187.793	3.12248	3.122	428.218_3.122	334251	162470	75514.1	76828.1	752836	622375	430877	363950	224257	377969	126331	82358.9	178009	215047	109510	97512.6	41975	37560
1217	428.389	428.389	428.385	428.389	564.356	562.45	565.006	9.40594	9.406	428.389_9.406	0	0	0	4330.81	1.20504e+07	8.17404e+06	1.13235e+07	1.14097e+07	9.9081e+06	2.10659e+06	2365.86	0	3.10597e+06	0	0	0	0	0
1218	428.317	428.317	428.316	428.318	591.549	591.404	591.833	9.85914	9.859	428.317_9.859	1.31296e+06	571021	34681.4	7.10211e+06	386771	8.42088e+06	90118.5	138597	161458	748469	313957	142892	4.55889e+06	207875	4.8677e+07	161073	398244	83847
1219	428.36	428.36	428.36	428.361	410.542	410.199	410.786	6.84237	6.842	428.36_6.842	217619	894145	1.03647e+06	761659	201962	156123	282694	224724	247587	183218	915687	547483	694610	785644	781524	752277	577981	398240
1220	429.159	429.159	429.136	429.168	169.249	168.635	171.344	2.82082	2.821	429.159_2.821	35092.3	219717	919904	554056	385715	899724	435445	681446	70993.5	460082	1.29676e+06	1.41898e+06	594101	48519.7	144713	494912	1.41432e+06	338147
1221	429.209	429.209	429.131	429.21	196.864	195.26	220.864	3.28107	3.281	429.209_3.281	20519.2	458919	1.60183e+06	897037	2.00901e+06	835423	1.45137e+06	904027	74800.1	904334	2.2451e+06	2.446e+06	1.26057e+06	95740.3	181407	986583	1.41354e+06	180716
1222	429.241	429.241	429.24	429.243	607.693	606.143	611.106	10.1282	10.128	429.241_10.128	387870	276354	225551	140411	1.69287e+06	294047	861669	97547.7	79098.1	170708	1.53295e+06	738874	818960	434499	527604	541202	629287	268215
1223	429.251	429.251	429.233	429.266	248.374	246.882	248.968	4.13956	4.14	429.251_4.14	304602	212352	822275	727989	621109	572184	700659	1.29699e+06	599708	1.42694e+06	831179	1.78201e+06	636109	582339	677477	547465	1.61848e+06	1.03618e+06
1224	429.392	429.392	429.39	429.392	564.448	562.219	565.059	9.40747	9.407	429.392_9.407	10751.5	12149.8	62175.8	23589.5	3.62496e+06	2.48569e+06	3.52865e+06	3.64606e+06	3.15929e+06	580675	174370	23110.4	848271	34249.3	12338.7	55403.8	31528.1	20270.6
1225	429.791	429.791	429.791	429.792	591.464	590.942	591.938	9.85773	9.858	429.791_9.858	1.22586e+06	486269	871940	8.221e+06	126111	7.8815e+06	263881	218426	262464	320232	1.59281e+06	145558	5.34964e+06	104679	5.14991e+07	147216	708112	111965
1226	430.172	430.172	430.17	430.201	275.262	274.784	277.832	4.58771	4.588	430.172_4.588	5.66822e+06	5.1731e+06	952373	2.89988e+06	1.80381e+06	2.27024e+06	2.01585e+06	2.75318e+06	1.99336e+06	2.19451e+06	3.20183e+06	2.40299e+06	4.85096e+06	3.09416e+06	4.19022e+06	4.63854e+06	3.28235e+06	6.1163e+06
1227	430.389	430.389	430.374	430.39	714.503	711.259	716.017	11.9084	11.908	430.389_11.908	1.04494e+06	738001	4.63572e+06	1.07435e+07	1.06908e+06	1.79652e+06	1.82864e+06	1.16652e+06	2.0574e+06	1.74679e+06	1.49934e+06	3.4956e+06	1.17664e+06	1.90393e+06	1.45132e+06	1.805e+06	2.37591e+06	875487
1228	430.368	430.368	430.367	430.369	512.945	511.346	513.229	8.54908	8.549	430.368_8.549	2803.28	0	0	15539.7	8.99033e+06	7.74193e+06	9.86581e+06	1.20111e+07	8.34068e+06	1.87415e+06	0	0	2.31102e+06	0	11612	0	0	0
1229	430.795	430.795	430.794	430.795	591.679	591.404	591.841	9.86132	9.861	430.795_9.861	68972.5	19590.7	160917	1.00622e+06	5959.18	814059	52443.3	48579.6	32701.1	6624.1	387162	24367.6	598973	2495.92	5.61411e+06	11686.1	110178	0
1230	431.056	431.056	431.055	431.057	133.562	132.953	134.243	2.22603	2.226	431.056_2.226	971971	1.04287e+06	670916	845025	712085	686889	819339	547154	525980	933062	1.14546e+06	1.13335e+06	722681	1.04333e+06	1.25301e+06	977321	852881	1.29709e+06
1231	431.186	431.186	431.177	431.202	277.003	275.716	280.566	4.61672	4.617	431.186_4.617	1.07533e+06	1.28062e+06	401630	709796	410031	446879	398492	575317	351384	379656	850381	742157	1.019e+06	744765	727610	984303	870635	1.71948e+06
1232	431.175	431.175	431.104	431.213	193.589	187.708	197.913	3.22649	3.226	431.175_3.226	987999	1.09161e+06	2.84641e+06	2.60016e+06	2.07027e+06	2.88809e+06	2.5109e+06	4.37194e+06	1.4835e+06	3.11946e+06	4.36228e+06	4.54771e+06	3.8663e+06	739630	1.16638e+06	2.34527e+06	3.89188e+06	2.31971e+06
1233	431.372	431.372	431.297	431.372	513.14	511.37	531.217	8.55233	8.552	431.372_8.552	2455.58	0	0	10640.4	2.67731e+06	3.42211e+06	2.94318e+06	3.5535e+06	2.48955e+06	535463	2975.23	0	566321	0	2.99582e+06	2080.06	0	0
1234	431.384	431.384	431.378	431.384	777.936	775.509	784.725	12.9656	12.966	431.384_12.966	33680.5	39622.6	286956	267834	956867	477458	99491.3	663827	1.24992e+06	1.16056e+06	1.54709e+06	97865.8	141783	699797	2.22604e+06	4.51753e+06	402035	940105
1235	431.392	431.392	431.374	431.393	714.633	713.69	714.957	11.9105	11.911	431.392_11.911	177751	128099	1.18617e+06	2.91681e+06	178174	408876	365072	341313	493248	380147	1.41145e+06	827183	233812	338320	1.66147e+06	386986	676811	168905
1236	432.238	432.238	432.238	432.239	413.777	413.367	414.312	6.89628	6.896	432.238_6.896	2.93658e+06	4.05663e+06	4.79057e+06	4.84811e+06	3.25683e+06	4.35078e+06	4.88415e+06	5.06339e+06	4.45123e+06	3.4324e+06	4.58596e+06	5.59864e+06	4.61369e+06	3.87533e+06	4.49681e+06	5.1755e+06	5.03349e+06	5.26472e+06
1237	432.271	432.271	432.217	432.281	194.743	190.722	197.886	3.24572	3.246	432.271_3.246	7.0593e+06	4.02556e+06	3.92094e+06	9.32852e+06	5.48557e+06	1.6374e+07	5.81554e+06	7.83795e+06	5.1649e+06	9.45339e+06	5.27056e+06	6.71464e+06	1.06174e+07	4.55087e+06	2.97906e+07	5.86005e+06	5.78919e+06	8.05937e+06
1238	432.187	432.187	432.185	432.213	166.117	162.569	166.934	2.76862	2.769	432.187_2.769	1.01631e+06	1.06519e+06	2.1334e+06	3.80087e+06	571476	1.50399e+06	2.15702e+06	3.52631e+06	2.25856e+06	1.45134e+06	2.29581e+06	6.49103e+06	3.44093e+06	1.45004e+06	3.49281e+06	4.32502e+06	7.57313e+06	1.82884e+07
1239	432.932	432.932	432.922	432.946	49.0899	47.278	51.9485	0.818165	0.818	432.932_0.818	262165	451038	352818	343422	233122	64526.8	225829	73355.1	154169	158275	524815	381994	389208	509035	275759	278670	237554	257772
1240	433.113	433.113	433.113	433.157	214.049	201.582	214.603	3.56748	3.567	433.113_3.567	5.12135e+07	2.84395e+07	3.1196e+07	4.6574e+07	3.95357e+07	6.70885e+07	6.03467e+07	9.91674e+07	6.52925e+07	6.6647e+07	4.58122e+07	5.72739e+07	9.20224e+07	2.6783e+07	3.75568e+07	4.75635e+07	6.13364e+07	6.83087e+07
1241	433.243	433.243	433.231	433.243	283.641	283.123	284.364	4.72735	4.727	433.243_4.727	740530	1.84065e+06	961387	1.62757e+06	714591	572246	646266	725694	153342	336261	912569	2.51579e+06	587509	985223	1.11509e+06	979025	1.64131e+06	1.32085e+06
1242	433.241	433.241	433.241	433.241	413.8	413.49	414.221	6.89666	6.897	433.241_6.897	715163	968681	1.17103e+06	1.23701e+06	778523	1.11458e+06	1.22571e+06	1.2732e+06	1.08357e+06	851419	1.14874e+06	1.35757e+06	1.09432e+06	979176	1.13512e+06	1.33556e+06	1.25595e+06	1.33377e+06
1243	434.014	434.014	434.013	434.014	102.275	98.7426	103.81	1.70458	1.705	434.014_1.705	4165.58	5235.19	0	4827.61	0	5048	5074.56	3774.05	0	0	0	4033.99	7448.08	6156.09	3933.29	3368.31	0	3621.41
1244	434.117	434.117	434.115	434.159	214.177	202.638	214.603	3.56961	3.57	434.117_3.57	1.14078e+07	6.29128e+06	6.93504e+06	1.00435e+07	7.87044e+06	1.40237e+07	1.2536e+07	2.11304e+07	1.34047e+07	1.26636e+07	1.03729e+07	1.30234e+07	1.89003e+07	5.75906e+06	8.48505e+06	1.05926e+07	1.3525e+07	1.5017e+07
1245	434.203	434.203	434.197	434.217	178.472	176.934	178.856	2.97454	2.975	434.203_2.975	1.31776e+06	665008	1.21387e+06	1.23519e+06	1.09522e+06	1.66501e+06	1.34717e+06	2.4286e+06	1.09411e+06	2.01276e+06	1.15249e+06	2.00802e+06	1.42731e+06	988549	1.20048e+06	2.15927e+06	2.25289e+06	1.91076e+06
1246	434.275	434.275	434.274	434.276	401.07	400.801	401.319	6.6845	6.684	434.275_6.684	533071	525152	577039	568168	561167	527514	548987	627561	581667	518207	565864	588502	581991	563870	531692	578800	581949	641952
1247	435.13	435.13	435.126	435.137	275.776	275.095	276.315	4.59627	4.596	435.13_4.596	843150	801191	104092	403931	279547	263853	285060	404922	255513	299596	478350	408416	676109	483095	457262	720745	454483	861386
1248	435.118	435.118	435.118	435.192	214.325	197.429	215.135	3.57209	3.572	435.118_3.572	2.06406e+06	1.07932e+06	1.18914e+06	1.68772e+06	1.35891e+06	1.29588e+06	1.53446e+06	2.00305e+06	1.94318e+06	1.80858e+06	1.74736e+06	2.26398e+06	1.59712e+06	982657	1.47148e+06	1.81572e+06	2.36812e+06	2.55293e+06
1249	435.289	435.289	435.275	435.291	621.271	620.271	622.003	10.3545	10.355	435.289_10.355	2.14405e+06	1.52569e+06	1.9469e+06	2.04957e+06	1.48454e+06	1.23853e+06	1.14305e+06	975524	1.55899e+06	1.86275e+06	1.32516e+06	1.41863e+06	1.71777e+06	2.34819e+06	2.41154e+06	1.54542e+06	2.49503e+06	1.54233e+06
1250	435.208	435.208	435.124	435.225	179.175	168.147	186.633	2.98625	2.986	435.208_2.986	1.30401e+06	105679	282373	289739	168809	382448	311249	598808	220931	514764	343177	698754	367175	210571	307884	481665	779727	539710
1251	436.036	436.036	436.036	436.037	159.181	158.61	159.683	2.65302	2.653	436.036_2.653	1.47544e+06	1.06792e+06	1.42442e+06	1.18601e+06	1.06146e+06	1.29124e+06	1.00601e+06	1.39839e+06	677080	2.57704e+06	1.39633e+06	1.86896e+06	1.08531e+06	1.35816e+06	1.92658e+06	1.62388e+06	1.68055e+06	1.37725e+06
1252	436.145	436.145	436.142	436.168	122.662	118.46	132.133	2.04437	2.044	436.145_2.044	4.40345e+06	2.57578e+06	2.40705e+06	3.09424e+06	3.31389e+06	4.05651e+06	3.22875e+06	4.38151e+06	2.73424e+06	4.47151e+06	2.61468e+06	3.98068e+06	3.64661e+06	3.47119e+06	3.29323e+06	3.9329e+06	3.77822e+06	5.37913e+06
1253	436.156	436.156	436.141	436.182	217.188	215.76	219.925	3.6198	3.62	436.156_3.62	450427	220697	521166	1.0052e+06	880788	1.98642e+06	1.00901e+06	2.42171e+06	955586	1.52094e+06	670010	1.6005e+06	2.52042e+06	216467	421524	771870	1.15077e+06	876746
1254	436.342	436.342	436.341	436.343	62.2692	60.2397	75.2165	1.03782	1.038	436.342_1.038	7.04682e+06	1.13914e+07	1.45e+07	1.02724e+07	1.00932e+07	1.59873e+07	1.52235e+07	1.39025e+07	1.12909e+07	1.19937e+07	1.25257e+07	1.303e+07	9.88879e+06	9.92392e+06	1.18723e+07	1.10111e+07	1.03088e+07	8.599e+06
1255	436.399	436.399	436.399	436.4	834.041	833.196	834.767	13.9007	13.901	436.399_13.901	266270	266002	381528	262461	332614	300608	307769	326143	322305	466263	295957	280861	226303	473074	324904	503996	224469	285598
1256	436.225	436.225	436.184	436.354	252.561	218.544	254.036	4.20934	4.209	436.225_4.209	1.16768e+06	1.29117e+06	1.94499e+06	1.83049e+06	2.24529e+06	7.98992e+06	2.63621e+06	8.31308e+06	3.56148e+06	5.87793e+06	1.81725e+06	2.62985e+06	1.01516e+07	1.26226e+06	1.79988e+06	1.99052e+06	408871	786426
1257	437.044	437.044	437.04	437.096	211.069	208.247	212.939	3.51781	3.518	437.044_3.518	721506	593013	652376	1.51475e+06	778666	917278	1.04821e+06	1.35922e+06	1.31827e+06	1.15154e+06	1.21508e+06	1.93554e+06	1.64808e+06	948701	984519	1.41964e+06	2.05178e+06	2.6554e+06
1258	437.225	437.225	437.151	437.229	253.913	253.42	265.89	4.23189	4.232	437.225_4.232	61718.4	96764.8	224551	132661	344664	1.47461e+06	564327	1.5819e+06	569086	1.12187e+06	153850	337408	1.79226e+06	70877.3	147539	202379	252905	127381
1259	438.085	438.085	438.083	438.091	148.899	148.135	149.78	2.48166	2.482	438.085_2.482	188073	92264.3	106081	41343.1	95646	331476	28953.7	38806.2	31589.1	115270	84277.7	84079.3	78741.4	88890.9	66382.3	90785.3	64611	59043.5
1260	438.235	438.235	438.234	438.235	299.844	299.697	300.215	4.99739	4.997	438.235_4.997	224804	113752	69967.2	63342.5	156610	117014	67259.3	80439.6	67472.3	140865	127509	94217.5	42496.4	130027	73625.4	70039.6	99936.8	54751.4
1261	438.38	438.38	438.344	438.38	652.972	630.129	654.726	10.8829	10.883	438.38_10.883	4.59278e+06	5.22879e+06	4.92192e+06	4.56039e+06	6.0209e+06	4.59107e+06	5.10208e+06	4.7999e+06	3.96874e+06	3.69258e+06	4.62347e+06	4.43028e+06	4.26792e+06	5.39437e+06	5.10866e+06	5.50088e+06	4.61953e+06	3.44704e+06
1262	438.234	438.234	438.211	438.369	229.224	227.848	241.466	3.8204	3.82	438.234_3.82	1.54171e+06	686189	1.01445e+06	1.09762e+06	1.04631e+06	1.5604e+06	972042	2.23424e+06	782386	1.97837e+06	1.35496e+06	2.88324e+06	2.10332e+06	988445	1.08104e+06	1.35841e+06	2.961e+06	4.74046e+06
1263	438.378	438.378	438.377	438.38	705.406	705.195	705.657	11.7568	11.757	438.378_11.757	1.47159e+06	1.02551e+06	6.91259e+06	1.31649e+06	1.51033e+06	1.59538e+06	1.28863e+06	1.41033e+06	1.45719e+06	3.39516e+06	1.71536e+06	1.58581e+06	1.33319e+06	1.38903e+06	4.44784e+06	4.75046e+06	946349	1.71285e+06
1264	439.09	439.09	439.09	439.091	81.697	78.0123	82.7377	1.36162	1.362	439.09_1.362	433961	295408	194155	252503	205905	237767	177187	298162	174957	312947	255545	300492	301258	303165	325144	360360	290278	469189
1265	439.158	439.158	439.154	439.189	178.824	177.873	182.835	2.98041	2.98	439.158_2.98	605678	434909	857359	932263	1.82162e+06	2.09105e+06	1.59559e+06	1.89973e+06	820491	1.54738e+06	907152	1.84069e+06	1.1766e+06	681918	870912	1.46009e+06	2.32809e+06	1.54816e+06
1266	439.197	439.197	439.186	439.197	260.334	250.645	260.997	4.33889	4.339	439.197_4.339	996335	455425	519267	702106	1.27221e+06	1.27586e+06	1.504e+06	2.10441e+06	1.72679e+06	1.8322e+06	548313	1.16194e+06	1.36695e+06	598011	474017	1.05473e+06	1.10357e+06	936897
1267	439.217	439.217	439.213	439.221	115.853	113.668	117.13	1.93088	1.931	439.217_1.931	30580.3	40761.7	765623	501979	1.03906e+07	1.62106e+07	9.46663e+06	1.20085e+07	5.43554e+06	1.07106e+07	416277	2.33514e+06	7.22871e+06	27899.4	38432.9	419889	516043	736432
1268	440.249	440.249	440.246	440.249	261.873	261.456	262.333	4.36456	4.365	440.249_4.365	6.34408e+06	8.2499e+06	9.33946e+06	1.33768e+07	1.11173e+07	1.74576e+07	8.97422e+06	1.32294e+07	5.72264e+06	2.154e+07	1.75591e+07	2.6546e+07	1.96615e+07	1.25765e+07	1.68697e+07	1.26038e+07	2.08622e+07	2.79024e+07
1269	440.122	440.122	440.121	440.223	96.8588	92.851	116.03	1.61431	1.614	440.122_1.614	20544.7	48826.3	19093.9	30743.2	1.91369e+06	3.16094e+06	1.88009e+06	2.35877e+06	41002.4	2.1554e+06	93504.5	107204	40609.6	29650.3	24381.4	27074.3	58795.7	94188.1
1270	440.358	440.358	440.358	440.359	564.049	557.968	564.77	9.40082	9.401	440.358_9.401	8.88907e+07	2.98985e+07	4.56174e+06	2.73401e+08	7.54678e+06	3.41265e+08	7.20657e+06	9.07536e+06	9.25179e+06	1.30952e+07	9.28834e+06	7.70109e+06	1.43519e+08	6.17236e+06	2.66743e+09	9.10293e+06	2.13486e+07	8.09538e+06
1271	440.814	440.814	440.812	440.814	594.161	593.686	594.36	9.90269	9.903	440.814_9.903	1.44831e+06	672179	15038.7	9.6415e+06	229009	9.9546e+06	152053	258568	295050	553219	363417	243718	6.06262e+06	95147	7.46302e+07	209885	629689	169646
1272	441.035	441.035	441.034	441.036	198.724	198.391	199.024	3.31207	3.312	441.035_3.312	34602.4	54628.2	178758	658362	1.27626e+06	3.49923e+06	1.71848e+06	3.72739e+06	2.26633e+06	3.15189e+06	109715	382521	4.5729e+06	25921.4	149139	333001	275126	1.06636e+06
1273	441.151	441.151	441.101	441.152	97.9834	96.5112	120.661	1.63306	1.633	441.151_1.633	1.61137e+06	3253.57	0	6170.91	1.07159e+06	2.11019e+06	1.3528e+06	2.46708e+06	1.2944e+06	1.59502e+06	6382.38	8053.72	1.63997e+06	7775.69	0	19785.7	9831.84	7879.13
1274	441.249	441.249	441.212	441.252	261.482	257.421	262.065	4.35804	4.358	441.249_4.358	1.36482e+06	1.69172e+06	1.93648e+06	2.83994e+06	2.67351e+06	4.80488e+06	2.22001e+06	4.09545e+06	1.55955e+06	5.97375e+06	3.61105e+06	5.4798e+06	5.43031e+06	2.62651e+06	2.47046e+06	2.64759e+06	4.36426e+06	5.84361e+06
1275	441.362	441.362	441.361	441.362	563.994	563.414	564.898	9.3999	9.4	441.362_9.4	2.23639e+07	7.1186e+06	700675	6.72738e+07	1.75059e+06	8.32637e+07	1.62981e+06	2.05809e+06	2.10155e+06	3.20021e+06	2.12969e+06	1.59626e+06	3.48948e+07	1.36332e+06	6.5835e+08	2.06928e+06	5.05348e+06	1.81914e+06
1276	441.817	441.817	441.817	441.817	594.246	594.081	594.515	9.90411	9.904	441.817_9.904	151904	61041.6	22973.1	1.18203e+06	5792.58	1.34499e+06	9600.62	13173.5	3739.43	25946.2	44636.5	6854.7	704453	0	9.824e+06	5230.75	66334.5	21978.9
1277	442.123	442.123	442.078	442.141	161.422	157.464	163.953	2.69037	2.69	442.123_2.69	5.73892e+06	4.82587e+06	7.83033e+06	8.07937e+06	4.22243e+06	1.12924e+07	5.02391e+06	6.39549e+06	3.57639e+06	9.64261e+06	8.6271e+06	1.26201e+07	5.85907e+06	5.6653e+06	9.61941e+06	1.15637e+07	1.34066e+07	1.52655e+07
1278	442.265	442.265	442.211	442.296	285.381	256.087	286.336	4.75634	4.756	442.265_4.756	1.10925e+06	512679	2.1974e+06	1.86919e+06	1.2552e+06	1.19726e+06	1.21889e+06	2.01232e+06	1.04088e+06	2.73603e+06	2.66362e+06	3.49229e+06	1.5255e+06	1.51066e+06	2.68441e+06	1.6046e+06	4.04363e+06	3.83566e+06
1279	442.337	442.337	442.337	442.338	346.819	346.54	347.108	5.78032	5.78	442.337_5.78	4.9156e+06	4.73805e+06	4.64259e+06	4.56857e+06	4.69654e+06	4.92463e+06	4.93779e+06	4.84985e+06	4.69687e+06	4.94591e+06	4.74393e+06	4.89762e+06	4.48081e+06	4.97077e+06	5.72515e+06	4.93347e+06	4.60285e+06	4.74767e+06
1280	442.363	442.363	442.32	442.364	564.463	564.214	565.305	9.40771	9.408	442.363_9.408	3.51744e+06	967131	123377	1.06432e+07	287829	1.29266e+07	651125	645440	726414	472724	1.332e+06	469966	5.52284e+06	497887	1.06165e+08	803948	1.036e+06	683933
1281	442.368	442.368	442.367	442.368	505.639	503.385	529.333	8.42731	8.427	442.368_8.427	0	2384.37	2885.15	0	4.00254e+06	3.23826e+06	3.8203e+06	5.59998e+06	3.03318e+06	538362	2391.13	0	993486	4864.25	0	2046.18	0	0
1282	442.978	442.978	442.977	442.978	48.918	46.0332	49.8399	0.815299	0.815	442.978_0.815	608515	1.57785e+06	1.00358e+06	970298	436108	0	260820	4902.15	89835.5	203377	1.84283e+06	1.07286e+06	850464	1.66654e+06	715584	713597	634354	676835
1283	443.228	443.228	443.227	443.268	314.471	285.392	314.749	5.24119	5.241	443.228_5.241	1.07983e+06	1.03819e+06	2.48404e+06	1.08789e+06	2.56325e+06	8.12823e+06	1.78513e+06	7.15215e+06	743496	1.01979e+06	1.29071e+06	839372	3.55362e+06	747273	612715	1.41335e+06	1.61809e+06	2.69098e+06
1284	443.138	443.138	443.133	443.199	162.818	160.582	167.643	2.71363	2.714	443.138_2.714	1.28881e+06	904735	1.62302e+06	1.66261e+06	963965	2.40054e+06	1.30516e+06	2.13099e+06	951125	2.1498e+06	1.71652e+06	2.78563e+06	1.5056e+06	1.13886e+06	1.85775e+06	2.37156e+06	2.96953e+06	3.06597e+06
1285	443.341	443.341	443.34	443.341	346.512	345.976	348.03	5.7752	5.775	443.341_5.775	1.06497e+06	929262	978529	893895	992310	987493	1.06362e+06	972762	975866	1.04176e+06	993637	1.0157e+06	934791	1.06319e+06	1.18222e+06	989204	933774	1.02149e+06
1286	443.366	443.366	443.366	443.367	564.063	563.679	564.411	9.40105	9.401	443.366_9.401	300605	38009.4	2306.29	1.02986e+06	3106.95	1.29755e+06	26018.7	32905.8	51845.9	14387.6	87839.7	29655.9	522995	23025	1.25108e+07	64230.8	74741.7	30088.4
1287	444.232	444.232	444.23	444.233	314.398	313.92	314.704	5.23996	5.24	444.232_5.24	242103	185651	530946	241520	565324	1.83689e+06	360905	1.54444e+06	152886	216520	296055	163064	781711	176043	115275	304871	321984	623473
1288	444.318	444.318	444.311	444.324	576.808	573.903	579.869	9.61347	9.613	444.318_9.613	827555	560257	615930	371690	645526	723821	656087	483821	761227	1.10533e+06	522563	816061	470338	2.10083e+06	236313	505571	515666	497122
1289	444.383	444.383	444.383	444.384	540.853	538.997	541.453	9.01422	9.014	444.383_9.014	0	0	5285.83	36566.9	1.30427e+07	1.05546e+07	1.23615e+07	2.08366e+07	1.01324e+07	2.43221e+06	0	0	3.64506e+06	0	0	0	0	0
1290	445.12	445.12	445.119	445.121	673.987	673.543	674.272	11.2331	11.233	445.12_11.233	2.11324e+06	2.23849e+06	2.30385e+06	2.05241e+06	1.77494e+06	1.73352e+06	1.63721e+06	2.26086e+06	2.30919e+06	1.7426e+06	1.22037e+06	1.73272e+06	1.94536e+06	2.15529e+06	1.21385e+06	1.32793e+06	1.34429e+06	1.88622e+06
1291	445.162	445.162	445.112	445.163	159.042	158.128	192.265	2.65069	2.651	445.162_2.651	1.28572e+06	1.24344e+06	2.20209e+06	2.44531e+06	2.87678e+06	6.293e+06	3.60301e+06	8.26846e+06	1.95259e+06	4.66637e+06	2.75109e+06	4.88904e+06	4.32266e+06	1.84656e+06	2.95984e+06	3.3478e+06	3.86022e+06	3.80888e+06
1292	445.173	445.173	445.133	445.181	114.598	112.153	116.265	1.90997	1.91	445.173_1.91	397187	291301	331447	333006	181366	365430	239735	406069	168427	262914	378691	525392	323025	328039	360053	466949	590574	718781
1293	445.204	445.204	445.203	445.205	261.967	261.581	262.56	4.36612	4.366	445.204_4.366	1.00683e+06	1.16234e+06	1.28261e+06	1.96164e+06	1.66825e+06	2.53619e+06	1.2976e+06	2.06049e+06	761461	3.48865e+06	2.59089e+06	4.39459e+06	2.76693e+06	1.84915e+06	2.46378e+06	2.02274e+06	3.44219e+06	4.44146e+06
1294	445.288	445.288	445.288	445.289	297.222	296.879	297.779	4.9537	4.954	445.288_4.954	1.17369e+06	560922	543158	1.94924e+06	573667	2.95058e+06	1.15811e+06	1.35432e+06	702836	1.32384e+06	973217	686499	2.11615e+06	602271	1.08503e+07	832848	757324	811901
1295	445.313	445.313	445.313	445.387	564.455	539.107	565.741	9.40759	9.408	445.313_9.408	4.68384e+06	1.63868e+06	101094	1.72703e+07	4.07372e+06	1.70005e+07	3.77401e+06	6.41054e+06	3.15163e+06	664722	483712	392629	8.96477e+06	621246	1.47517e+08	486255	1.40572e+06	472626
1296	446.022	446.022	446.011	446.023	50.5724	49.8987	51.177	0.842873	0.843	446.022_0.843	138726	495168	301701	431865	165421	50667.5	87864.3	16390.9	104127	8860.86	653647	413456	199376	542207	313009	249252	201566	168659
1297	446.12	446.12	446.12	446.125	673.709	673.256	673.978	11.2285	11.228	446.12_11.228	765284	783871	851949	647608	621036	585643	546520	704199	754716	615842	392626	519374	682868	750163	389128	407590	437198	660796
1298	446.165	446.165	446.164	446.17	159.461	158.759	160.218	2.65768	2.658	446.165_2.658	201496	190427	276096	374294	563213	1.13092e+06	634199	1.33162e+06	330927	705707	487347	811645	736087	271320	482787	586969	590863	645005
1299	446.239	446.239	446.231	446.239	349.277	348.73	349.7	5.82129	5.821	446.239_5.821	2.18568e+06	1.89741e+06	1.8032e+06	1.72172e+06	2.09206e+06	1.99404e+06	1.86784e+06	1.87391e+06	1.76534e+06	2.14115e+06	1.86195e+06	1.84311e+06	1.74882e+06	1.95275e+06	1.86867e+06	1.74808e+06	1.72782e+06	1.77771e+06
1300	446.201	446.201	446.198	446.21	234.12	233.433	261.936	3.902	3.902	446.201_3.902	2.67472e+06	1.15029e+06	1.3129e+06	1.32126e+06	1.64596e+06	1.90603e+06	1.52608e+06	2.37062e+06	1.39287e+06	2.27841e+06	1.43596e+06	2.23105e+06	1.83169e+06	1.20097e+06	1.6616e+06	2.12121e+06	1.93616e+06	2.45237e+06
1301	446.259	446.259	446.259	446.268	190.259	189.514	192.531	3.17099	3.171	446.259_3.171	616032	293944	235266	724850	482440	1.34299e+06	391628	340591	373668	588600	399794	339857	919373	369249	3.20086e+06	281558	365542	375125
1302	446.317	446.317	446.314	446.387	564.448	541.252	596.076	9.40747	9.407	446.317_9.407	915615	319409	1.65157e+06	4.00943e+06	49895.9	4.18463e+06	56103.3	1.04241e+06	474941	92903.1	70382.4	65187.1	2.10897e+06	80774.8	3.53281e+07	69423.4	236897	56245.4
1303	446.311	446.311	446.31	446.311	444.556	442.752	444.931	7.40926	7.409	446.311_7.409	68252.3	80694.6	164466	242810	27136.5	128837	164473	269033	114568	91878.6	103300	388479	138554	101648	125881	182463	235255	474965
1304	447.128	447.128	447.128	447.264	222.614	190.892	223.068	3.71023	3.71	447.128_3.71	406859	228520	165359	215956	256114	303121	242881	421445	205396	294269	249738	361884	291956	170998	256922	308268	313252	500341
1305	447.397	447.397	447.395	447.397	889.308	888.328	889.854	14.8218	14.822	447.397_14.822	3.13677e+06	3.49487e+06	3.42925e+06	3.75229e+06	3.22811e+06	3.43363e+06	3.34348e+06	3.83351e+06	3.58768e+06	3.199e+06	3.60948e+06	3.52677e+06	3.74727e+06	3.32486e+06	3.23143e+06	3.89924e+06	3.81073e+06	3.62319e+06
1306	447.251	447.251	447.249	447.32	600.094	564.597	607.893	10.0016	10.002	447.251_10.002	1.25056e+06	1.26276e+06	1.15873e+06	805526	3.82545e+06	1.40513e+06	1.95201e+06	2.54336e+06	460200	871878	3.90103e+06	1.63636e+06	2.76742e+06	1.83566e+06	4.66763e+06	1.63851e+06	1.64709e+06	1.41846e+06
1307	448.142	448.142	448.12	448.274	222.488	179.435	241.696	3.70813	3.708	448.142_3.708	2.88536e+06	1.24415e+06	1.66798e+06	1.99517e+06	1.60747e+06	2.26572e+06	1.7616e+06	2.86386e+06	1.85197e+06	2.85536e+06	1.54306e+06	3.07877e+06	2.5837e+06	1.90954e+06	1.69741e+06	3.16723e+06	3.34066e+06	3.49992e+06
1308	448.365	448.365	448.364	448.366	80.2672	78.5389	81.5919	1.33779	1.338	448.365_1.338	675661	723374	218127	149432	66435.9	313906	86409.2	216111	0	2.44231e+06	228234	158534	749523	173416	340679	1.92828e+06	524717	362022
1309	449.107	449.107	449.107	449.145	195.778	193.558	224.704	3.26297	3.263	449.107_3.263	8.10925e+07	4.76407e+07	9.17275e+07	1.29687e+08	9.94947e+07	8.22796e+07	1.02691e+08	1.37533e+08	9.59671e+07	1.20053e+08	1.29704e+08	1.34313e+08	1.01622e+08	6.07503e+07	9.01293e+07	9.72074e+07	1.73392e+08	1.80116e+08
1310	449.327	449.327	449.32	449.328	594.081	592.597	594.514	9.90134	9.901	449.327_9.901	2.33886e+07	1.12511e+07	874698	1.28495e+08	4.62787e+06	1.54028e+08	3.44278e+06	4.81079e+06	5.04642e+06	9.42053e+06	6.51649e+06	4.2854e+06	8.47486e+07	3.36512e+06	9.90344e+08	4.18875e+06	1.08488e+07	3.45674e+06
1311	450.134	450.134	450.111	450.157	190.41	156.61	194.82	3.17351	3.174	450.134_3.174	2.81066e+07	1.71429e+07	2.59604e+07	3.56748e+07	2.91357e+07	2.75405e+07	3.02369e+07	3.8703e+07	2.77337e+07	3.40634e+07	3.43777e+07	3.97342e+07	3.0668e+07	2.08902e+07	2.75929e+07	3.13581e+07	4.662e+07	5.22714e+07
1312	450.27	450.27	450.269	450.271	369.293	368.81	369.634	6.15489	6.155	450.27_6.155	540612	501001	521888	556535	556949	578614	583156	658822	622075	598923	577191	603955	669314	541544	1.1316e+06	595784	520398	630248
1313	450.233	450.233	450.233	450.233	247.274	246.738	247.768	4.12123	4.121	450.233_4.121	570720	349059	278916	472956	678375	646610	825659	1.04279e+06	859808	820772	346202	610334	869300	400591	358502	667247	700906	603585
1314	450.331	450.331	450.327	450.331	594.161	593.621	594.514	9.90269	9.903	450.331_9.903	3.10638e+06	1.51475e+06	52967.3	1.88687e+07	455823	2.28456e+07	397006	574533	587616	1.15548e+06	799926	489832	1.26545e+07	351825	1.48274e+08	499135	1.49451e+06	356664
1315	451.126	451.126	451.12	451.135	193.604	191.384	194.82	3.22673	3.227	451.126_3.227	5.3337e+06	3.14111e+06	4.95024e+06	6.77098e+06	5.44111e+06	5.22884e+06	5.68476e+06	7.61584e+06	5.29112e+06	6.53472e+06	6.56052e+06	7.66465e+06	6.031e+06	3.94442e+06	5.22522e+06	6.03744e+06	9.17039e+06	1.01728e+07
1316	451.193	451.193	451.193	451.199	349.109	348.686	349.538	5.81848	5.818	451.193_5.818	3.28497e+06	2.65584e+06	2.86432e+06	2.86218e+06	3.21403e+06	3.2942e+06	3.0906e+06	3.41201e+06	2.82478e+06	3.2171e+06	2.78379e+06	3.42641e+06	3.14635e+06	3.02893e+06	2.90346e+06	2.93986e+06	3.3274e+06	3.39513e+06
1317	451.25	451.25	451.178	451.254	283.486	275.243	283.99	4.72477	4.725	451.25_4.725	884269	2.47219e+06	1.41123e+06	2.16563e+06	365045	548659	250594	483373	64864.7	258370	1.28365e+06	3.47997e+06	802212	1.34562e+06	1.53157e+06	1.33004e+06	2.33992e+06	1.97156e+06
1318	451.245	451.245	451.244	451.246	131.385	130.33	131.965	2.18974	2.19	451.245_2.19	4288.02	0	0	4608.36	3.33246e+06	4.39092e+06	5.13278e+06	3.44482e+06	2.37026e+06	1.88633e+06	3825.52	4406.64	2.36474e+06	0	0	4020.07	2994.81	0
1319	451.805	451.805	451.805	451.805	594.248	594.081	594.514	9.90413	9.904	451.805_9.904	1.07469e+06	553003	13544.6	9.36434e+06	131975	8.86422e+06	100377	215182	215264	449536	311421	146626	6.04865e+06	99056.1	6.13356e+07	180936	642341	113926
1320	452.087	452.087	452.035	452.181	130.438	128.627	153.123	2.17397	2.174	452.087_2.174	1.36646e+06	1.18673e+06	992988	1.21361e+06	911868	940555	1.65828e+06	1.57139e+06	1.26119e+06	1.28456e+06	1.35324e+06	2.07974e+06	1.21793e+06	1.4608e+06	1.79256e+06	1.43462e+06	1.24922e+06	3.57908e+06
1321	452.256	452.256	452.253	452.261	283.604	283.245	284.271	4.72674	4.727	452.256_4.727	246066	487584	242693	581923	59157.8	309248	78353.9	103560	46727.3	104083	239736	691755	292542	277806	1.33505e+06	229281	430761	381199
1322	452.201	452.201	452.164	452.231	202.773	198.576	203.429	3.37955	3.38	452.201_3.38	311496	138180	525876	743555	824905	2.30213e+06	1.14041e+06	2.87313e+06	998462	2.05876e+06	680717	861029	2.85929e+06	246666	366238	495701	1.01873e+06	967331
1323	452.395	452.395	452.392	452.396	750.666	750.028	751.548	12.5111	12.511	452.395_12.511	819643	570991	5.64482e+06	689241	793310	969989	794498	914040	1.1021e+06	1.63905e+06	1.14192e+06	1.03819e+06	847865	1.24052e+06	1.50585e+06	4.31884e+06	670414	1.23385e+06
1324	452.808	452.808	452.808	452.808	594.427	594.175	594.783	9.90712	9.907	452.808_9.907	538661	783102	279143	1.13745e+06	153069	1.3794e+06	215868	28651.1	12753.1	350023	615341	152498	652769	699862	8.25401e+06	130065	38536.5	19691.7
1325	453.082	453.082	453.079	453.092	160.082	158.801	160.764	2.66803	2.668	453.082_2.668	3.77068e+06	2.54945e+06	3.4561e+06	3.61142e+06	4.05951e+06	3.2626e+06	4.35159e+06	6.07502e+06	2.3058e+06	6.45069e+06	3.57411e+06	5.09501e+06	3.56081e+06	3.85074e+06	4.44887e+06	4.16283e+06	4.8808e+06	4.21534e+06
1326	453.059	453.059	453.058	453.06	102.46	101.416	104.334	1.70766	1.708	453.059_1.708	7043.9	0	0	0	3455.35	0	0	0	0	0	2973.24	2750.18	0	0	0	2759.83	3666.52	6140.43
1327	453.213	453.213	453.213	453.216	321.971	321.509	322.915	5.36619	5.366	453.213_5.366	21278.6	17733.4	8501.58	18459.7	1.81067e+06	2.3902e+06	1.58055e+06	2.81992e+06	972439	1.14759e+06	47545.4	16627.1	290822	8862.86	29772.1	22913	25364.3	24761.2
1328	453.193	453.193	453.184	453.226	237.39	221.961	240.73	3.95649	3.956	453.193_3.956	752504	398270	1.00315e+06	577330	1.02651e+06	917900	919663	1.0896e+06	863222	1.08802e+06	1.17667e+06	2.02901e+06	829598	614394	478556	1.73508e+06	2.16455e+06	1.77054e+06
1329	454.293	454.293	454.292	454.293	677.785	677.241	678.151	11.2964	11.296	454.293_11.296	594784	1.44009e+06	1.40512e+06	1.7494e+06	1.14639e+06	1.48998e+06	1.41063e+06	2.034e+06	1.69264e+06	1.19667e+06	2.76274e+06	2.83481e+06	2.15679e+06	2.94161e+06	2.16785e+06	1.92177e+06	2.36782e+06	1.64614e+06
1330	454.265	454.265	454.218	454.265	337.763	321.29	338.241	5.62939	5.629	454.265_5.629	2.26628e+06	864546	1.13005e+06	1.73172e+06	645706	636704	707378	645265	649286	1.3689e+06	2.21145e+06	2.43515e+06	1.29262e+06	1.27086e+06	2.17582e+06	2.35881e+06	2.31136e+06	3.49469e+06
1331	454.364	454.364	454.364	454.364	181.026	179.345	182.244	3.0171	3.017	454.364_3.017	5.39294e+06	3.37364e+06	5.47068e+06	6.46737e+06	4.24947e+06	7.05699e+06	7.56589e+06	1.04444e+07	6.73205e+06	7.19331e+06	5.71729e+06	1.1203e+07	7.82069e+06	4.06447e+06	6.15191e+06	9.3527e+06	1.14937e+07	1.27345e+07
1332	454.358	454.358	454.306	454.373	619.195	597.283	619.379	10.3199	10.32	454.358_10.32	1.51913e+06	708339	696126	1.24556e+06	853933	1.68068e+06	768653	654939	787137	730858	704169	713281	1.39945e+06	800566	1.46117e+07	813436	799393	789487
1333	455.096	455.096	455.094	455.111	214.779	214.138	216.032	3.57965	3.58	455.096_3.58	2.93195e+06	2.20696e+06	2.44529e+06	3.19207e+06	2.72144e+06	2.59312e+06	3.15174e+06	4.06726e+06	3.18757e+06	3.48095e+06	3.83996e+06	4.46906e+06	3.09718e+06	1.89833e+06	3.00118e+06	3.68224e+06	4.67458e+06	4.59999e+06
1334	455.097	455.097	455.096	455.107	102.917	101.215	103.802	1.71529	1.715	455.097_1.715	31685.2	28864	25511.1	135313	11386.9	12611.7	52173.6	119156	110457	39949.8	44725.4	168020	230982	25182.2	74264.7	127906	209369	391271
1335	455.367	455.367	455.228	455.368	180.356	177.402	181.743	3.00593	3.006	455.367_3.006	1.13874e+06	686803	1.2255e+06	1.41622e+06	822673	1.41031e+06	1.81568e+06	2.50219e+06	1.43917e+06	1.56972e+06	1.32474e+06	2.99253e+06	1.7546e+06	936189	1.42119e+06	2.31731e+06	2.82138e+06	3.26446e+06
1336	456.094	456.094	456.093	456.097	100.245	93.6627	102.059	1.67075	1.671	456.094_1.671	64370.9	34804.4	38127.8	15438.3	67877.6	164994	66675.8	102360	24855.7	54842.1	23475.4	53269.4	69458.6	52567.9	20491.6	38772.1	24737.1	29749.7
1337	456.1	456.1	456.099	456.186	214.56	214.147	237.534	3.57601	3.576	456.1_3.576	785524	519548	535307	730565	627591	702739	688521	929216	709196	834566	833350	942070	744380	448472	630352	769832	988550	951020
1338	456.208	456.208	456.207	456.22	151.155	150.239	177.679	2.51925	2.519	456.208_2.519	195933	157134	168722	965878	1.04646e+06	2.10801e+06	1.14135e+06	2.38782e+06	1.07009e+06	1.30514e+06	127593	444585	1.56656e+06	110899	107176	203428	355131	187036
1339	457.066	457.066	457.065	457.253	129.423	107.243	131.072	2.15704	2.157	457.066_2.157	4.8581e+06	5.08802e+06	3.84075e+06	4.64819e+06	3.86951e+06	4.08319e+06	4.59465e+06	5.34331e+06	4.54514e+06	4.44459e+06	5.06116e+06	6.90461e+06	4.5497e+06	5.38579e+06	5.89816e+06	5.33659e+06	5.9101e+06	7.52412e+06
1340	457.207	457.207	457.206	457.207	256.615	251.316	258.858	4.27691	4.277	457.207_4.277	1.14761e+07	6.51128e+06	7.39223e+06	9.45185e+06	1.49314e+07	1.64269e+07	1.87348e+07	2.57383e+07	2.058e+07	2.28309e+07	7.43015e+06	1.47371e+07	1.72789e+07	7.9318e+06	6.73769e+06	1.38662e+07	1.40181e+07	1.2087e+07
1341	458.061	458.061	458.057	458.061	160.573	159.629	161.448	2.67622	2.676	458.061_2.676	1.2348e+07	9.31174e+06	1.20073e+07	1.24696e+07	1.0645e+07	1.36405e+07	1.05143e+07	1.53533e+07	8.37649e+06	2.13202e+07	1.24344e+07	1.78753e+07	1.12692e+07	1.23092e+07	1.62224e+07	1.46487e+07	1.70613e+07	1.4742e+07
1342	458.21	458.21	458.209	458.21	251.956	251.286	258.631	4.19927	4.199	458.21_4.199	2.7312e+06	1.47562e+06	1.73571e+06	2.13105e+06	3.58369e+06	3.81556e+06	4.43167e+06	6.04302e+06	4.92213e+06	5.60621e+06	1.69074e+06	3.39451e+06	4.01175e+06	1.824e+06	1.49523e+06	3.19744e+06	3.28247e+06	2.73321e+06
1343	458.347	458.347	458.346	458.347	630.247	629.795	630.527	10.5041	10.504	458.347_10.504	2.66183e+06	2.60238e+06	2.53415e+06	2.61007e+06	2.37435e+06	2.75154e+06	2.81871e+06	2.5422e+06	2.49126e+06	2.82743e+06	2.65385e+06	2.76259e+06	3.4648e+06	2.66006e+06	4.48304e+06	2.61822e+06	2.50778e+06	2.39731e+06
1344	459.223	459.223	459.221	459.224	265.663	261.732	267.174	4.42772	4.428	459.223_4.428	1.12959e+07	6.49055e+06	8.21047e+06	1.19871e+07	1.22244e+07	1.49655e+07	1.38442e+07	1.93024e+07	1.35019e+07	2.04973e+07	1.12687e+07	2.00045e+07	1.56041e+07	8.95578e+06	1.16466e+07	1.44939e+07	1.9807e+07	1.68688e+07
1345	459.065	459.065	459.063	459.184	160.498	159.4	168.63	2.67496	2.675	459.065_2.675	2.05352e+06	1.565e+06	1.92954e+06	2.03686e+06	1.7884e+06	3.01496e+06	1.61326e+06	2.4208e+06	1.24434e+06	8.97266e+06	2.04298e+06	2.90721e+06	1.87124e+06	2.05725e+06	2.65393e+06	2.51382e+06	2.90803e+06	2.59322e+06
1346	459.351	459.351	459.341	459.356	629.835	593.149	630.448	10.4972	10.497	459.351_10.497	608551	586539	556548	549525	497299	652872	632055	555067	542856	608579	603135	617005	868918	586034	1.31896e+06	1.97397e+06	542196	549734
1347	459.488	459.488	459.487	459.489	474.081	472.979	474.416	7.90136	7.901	459.488_7.901	967929	150115	38279.9	9.27312e+06	191235	7.12002e+06	227994	568158	337631	437066	337491	354477	4.8736e+06	198242	2.69372e+08	256767	233721	432357
1348	460.225	460.225	460.221	460.227	263.135	262.267	269.819	4.38558	4.386	460.225_4.386	2.68809e+06	1.4957e+06	2.11655e+06	2.96268e+06	2.99205e+06	3.62151e+06	3.39899e+06	4.76232e+06	3.29363e+06	5.08343e+06	2.69105e+06	5.02803e+06	3.86522e+06	2.29626e+06	2.76416e+06	3.62714e+06	5.07888e+06	4.09488e+06
1349	460.277	460.277	460.276	460.278	112.188	110.717	114.068	1.86979	1.87	460.277_1.87	1.63061e+06	912298	469778	943278	2.4222e+06	2.62258e+06	2.85372e+06	3.55103e+06	2.89363e+06	2.67405e+06	1.47748e+06	2.90929e+06	2.39698e+06	1.47473e+06	922242	2.46395e+06	1.6995e+06	3.54685e+06
1350	460.988	460.988	460.988	460.988	50.3426	47.068	50.9095	0.839044	0.839	460.988_0.839	750978	1.7522e+06	1.26409e+06	1.28703e+06	445254	11071	252436	6458.21	139519	192138	2.06885e+06	1.46565e+06	1.10494e+06	2.14246e+06	987798	981715	774469	912665
1351	461.239	461.239	461.237	461.239	314.5	314.233	314.832	5.24166	5.242	461.239_5.242	1.86837e+06	1.64661e+06	4.05984e+06	1.80332e+06	4.23891e+06	1.32389e+07	2.84459e+06	1.15502e+07	1.30361e+06	1.74078e+06	2.07439e+06	1.36429e+06	5.80169e+06	1.29954e+06	971221	2.35603e+06	2.62533e+06	4.45779e+06
1352	461.279	461.279	461.278	461.28	111.977	110.717	113.628	1.86628	1.866	461.279_1.866	302941	145402	41632.4	132323	419492	483685	527801	645105	545831	564503	273535	547618	469212	244521	110797	449528	308272	728589
1353	461.2	461.2	461.196	461.227	159.381	157.859	190.134	2.65634	2.656	461.2_2.656	45185.8	522266	1.19266e+06	1.21272e+06	1.17462e+06	1.57662e+06	1.09483e+06	2.59611e+06	480142	2.34255e+06	1.12413e+06	2.31387e+06	1.54938e+06	782000	1.44274e+06	1.24919e+06	2.00418e+06	2.26546e+06
1354	461.289	461.289	461.288	461.289	564.729	564.565	564.864	9.41216	9.412	461.289_9.412	77483.4	77384.4	16196.8	600572	5215.03	753040	40732.1	17256.4	50175.5	14174.5	59276.5	55992.4	311168	40709.5	6.41268e+06	80191.7	28617.7	74598.2
1355	462.147	462.147	462.084	462.147	60.7916	54.9826	62.4142	1.01319	1.013	462.147_1.013	2.65943e+06	3.83127e+06	3.49347e+06	4.49109e+06	3.54234e+06	3.3066e+06	3.40865e+06	2.2498e+06	3.55612e+06	1.49843e+06	2.94011e+06	3.22162e+06	3.40473e+06	2.40616e+06	3.16229e+06	3.12741e+06	3.78251e+06	3.56844e+06
1356	462.241	462.241	462.241	462.242	314.432	314.16	314.758	5.24053	5.241	462.241_5.241	438858	427116	987252	419956	1.01936e+06	3.18108e+06	737101	2.82879e+06	294835	429525	526108	333071	1.35457e+06	303338	212127	591824	614842	1.02943e+06
1357	462.826	462.826	462.826	462.827	596.838	596.644	597.546	9.94729	9.947	462.826_9.947	1.07859e+06	982962	235954	9.50257e+06	155423	9.69876e+06	320709	213373	236421	607280	637489	318903	6.14549e+06	520051	7.47533e+07	250270	658109	122205
1358	463.124	463.124	463.123	463.125	225.792	225.289	226.222	3.76319	3.763	463.124_3.763	3.90391e+07	1.67587e+07	3.08409e+07	3.82663e+07	3.3025e+07	3.44572e+07	3.61756e+07	5.2786e+07	3.7265e+07	5.05063e+07	3.62724e+07	4.82763e+07	3.76355e+07	1.98841e+07	2.84791e+07	4.03408e+07	5.71829e+07	6.1547e+07
1359	463.131	463.131	463.13	463.133	674.162	673.661	674.322	11.236	11.236	463.131_11.236	4.88172e+06	5.56972e+06	5.97605e+06	5.18048e+06	4.05945e+06	4.26269e+06	4.17244e+06	5.61363e+06	5.58279e+06	4.03185e+06	2.99374e+06	4.35788e+06	4.6912e+06	5.14807e+06	3.17288e+06	3.60786e+06	3.49065e+06	4.5542e+06
1360	463.179	463.179	462.996	463.18	161.709	161.047	173.83	2.69515	2.695	463.179_2.695	14806.1	16680.2	13347	1.06288e+06	0	26359.3	6252.64	63517.7	4777.99	46780.9	11786.8	118647	44521.6	12389.3	23504.9	8805.89	1.22583e+06	71854
1361	463.244	463.244	463.238	463.245	314.678	314.216	315.422	5.24463	5.245	463.244_5.245	32813	23975.5	129980	26091.9	160744	550298	89101.6	499332	17563.8	20853.5	63081.4	15997.6	184987	16561.1	11902.7	53352.2	72359.4	154608
1362	463.306	463.306	463.304	463.306	492.893	492.4	493.414	8.21489	8.215	463.306_8.215	58121.1	214273	289516	404889	41425.3	48922	14371.2	63544	0	9500.04	300103	296629	116042	265145	208209	61500.3	180206	250647
1363	463.83	463.83	463.829	463.83	597.104	596.851	597.293	9.95173	9.952	463.83_9.952	102589	105356	37750.1	1.24513e+06	15501.9	1.39258e+06	36906.8	18190.5	7399.62	54344	46422.5	13777.3	848278	58639.8	1.04527e+07	16778.3	56549.7	8466.31
1364	464.128	464.128	464.125	464.128	225.705	225.24	226.17	3.76175	3.762	464.128_3.762	9.43868e+06	3.86181e+06	7.13427e+06	8.88941e+06	7.91054e+06	8.15739e+06	8.57447e+06	1.26885e+07	8.85493e+06	1.19651e+07	8.59643e+06	1.12647e+07	8.85855e+06	4.82806e+06	6.53734e+06	9.50914e+06	1.35898e+07	1.45284e+07
1365	464.047	464.047	464.047	464.176	103.133	99.8113	123.14	1.71889	1.719	464.047_1.719	8346.43	7508.77	0	22153	1.30595e+06	2.14546e+06	1.27975e+06	2.59962e+06	887613	9617.24	17740.4	17148.9	1.66393e+06	6172.17	16943.3	14267	39946.9	57796.9
1366	464.24	464.24	464.23	464.299	344.863	344.162	364.543	5.74772	5.748	464.24_5.748	630710	411657	642873	451884	719179	1.84254e+06	562602	1.49811e+06	352432	563408	441871	453433	635241	412508	4.30529e+06	417727	425771	527748
1367	464.133	464.133	464.13	464.217	673.512	659.233	674.245	11.2252	11.225	464.133_11.225	1.74462e+06	1.97321e+06	2.12155e+06	1.92469e+06	1.48631e+06	1.48455e+06	1.44814e+06	1.90956e+06	1.98837e+06	1.46279e+06	1.04213e+06	1.57513e+06	1.6256e+06	1.9279e+06	1.10416e+06	1.14671e+06	1.25257e+06	1.57582e+06
1368	464.277	464.277	464.277	464.278	602.665	598.449	606.554	10.0444	10.044	464.277_10.044	569672	462466	499485	404771	2.06099e+06	562339	1.03173e+06	75116	12298.7	326373	2.28781e+06	782926	1.26503e+06	1.0034e+06	2.14888e+06	851695	733947	333652
1369	464.358	464.358	464.343	464.36	492.917	491.949	493.57	8.21529	8.215	464.358_8.215	950929	616792	510844	1.73083e+06	491501	2.06817e+06	502166	465872	490142	560553	561079	528066	1.34505e+06	522283	1.16555e+07	553315	581762	457986
1370	464.332	464.332	464.332	464.332	567.093	560.203	568.246	9.45155	9.452	464.332_9.452	289319	48706.2	24669.6	618551	138156	2.48246e+06	445586	381353	523053	247121	944019	268606	998121	295556	5.03319e+06	526554	671110	394105
1371	465.052	465.052	465.048	465.054	103.252	99.9633	105.022	1.72086	1.721	465.052_1.721	0	2830.45	0	0	0	0	0	5940.6	0	0	5021.86	3284.2	0	0	5599.81	0	0	0
1372	465.128	465.128	465.127	465.132	673.665	673.093	674.245	11.2277	11.228	465.128_11.228	1.07403e+06	1.1353e+06	1.19326e+06	994769	854764	827665	788636	1.07874e+06	1.14449e+06	773563	600927	831606	918289	1.07372e+06	559137	650005	640393	909123
1373	465.129	465.129	465.127	465.143	225.34	223.84	226.222	3.75566	3.756	465.129_3.756	1.74565e+06	720102	1.31169e+06	1.64501e+06	1.47427e+06	2.36227e+06	2.39363e+06	3.77192e+06	1.67812e+06	2.26153e+06	1.61217e+06	2.18188e+06	1.66289e+06	884505	1.19956e+06	1.79684e+06	2.65292e+06	2.74931e+06
1374	465.261	465.261	465.261	465.297	597.01	595.148	600.852	9.95017	9.95	465.261_9.95	648192	1.2894e+06	1.79109e+06	1.0155e+06	1.64654e+06	2.41089e+06	1.20933e+06	2.75144e+06	685958	901593	1.49828e+06	1.26677e+06	2.0221e+06	1.05942e+06	1.28306e+06	1.75395e+06	2.08481e+06	2.11215e+06
1375	466.176	466.176	466.175	466.177	424.92	424.047	426.925	7.082	7.082	466.176_7.082	693155	665684	657101	685931	497490	992570	697108	1.01673e+06	881661	783092	729113	803234	763674	977075	870664	778864	756717	713860
1376	466.067	466.067	466.05	466.072	132.398	131.773	160.105	2.20664	2.207	466.067_2.207	1.05561e+06	1.22412e+06	764785	1.40071e+06	799790	767053	1.06983e+06	901426	972595	1.01815e+06	1.37763e+06	1.45745e+06	1.25403e+06	1.0304e+06	1.46987e+06	1.44572e+06	1.33008e+06	1.80248e+06
1377	466.264	466.264	466.213	466.265	287.543	265.89	288.219	4.79239	4.792	466.264_4.792	1.82853e+06	3.39102e+06	3.25176e+06	3.02048e+06	1.35561e+06	1.13024e+06	823771	1.2529e+06	116621	498513	3.27992e+06	3.74274e+06	2.05244e+06	2.85416e+06	2.20734e+06	2.13657e+06	3.73642e+06	5.06828e+06
1378	466.41	466.41	466.409	466.41	793.108	792.649	793.283	13.2185	13.218	466.41_13.218	417541	183159	4.55154e+06	294395	323223	429586	390876	394709	567333	1.41838e+06	766536	423060	356177	467311	943648	3.37202e+06	248425	706739
1379	467.281	467.281	467.27	467.302	292.443	287.953	304.955	4.87405	4.874	467.281_4.874	932586	1.05416e+06	809827	1.69415e+06	487180	2.33375e+06	922731	839362	426910	888266	1.28981e+06	1.22516e+06	1.64097e+06	866692	1.03045e+07	854248	1.22155e+06	1.47539e+06
1380	467.357	467.357	467.357	467.358	568.041	567.692	568.238	9.46736	9.467	467.357_9.467	1.90264e+06	580238	2589.32	7.65804e+06	74915.2	7.81855e+06	59569.6	87057.6	148686	180957	153518	119311	4.28426e+06	38239.8	6.62517e+07	127645	427235	67951.6
1381	467.801	467.801	467.801	467.803	69.1263	61.5068	74.6725	1.1521	1.152	467.801_1.152	35849.3	7363.75	563544	471472	25243.5	13332	639427	3.56171e+06	566537	36151.1	62799.6	1.65697e+06	1.06336e+06	32649.1	37955.2	2.0409e+06	691382	574137
1382	468.046	468.046	468.045	468.047	160.591	159.772	161.448	2.67652	2.677	468.046_2.677	9.86568e+06	6.6675e+06	9.30869e+06	1.68193e+07	7.95664e+06	9.42783e+06	9.22637e+06	1.57742e+07	1.10459e+07	1.61442e+07	9.65756e+06	1.56115e+07	1.59669e+07	9.73661e+06	1.39747e+07	1.33464e+07	1.86889e+07	2.10619e+07
1383	468.281	468.281	468.279	468.304	283.514	283.221	304.61	4.72523	4.725	468.281_4.725	241137	633011	350435	559972	33882	23475	28766.8	15175.1	5661.55	58864.4	338663	935866	155542	383430	1.48579e+06	352783	628443	468423
1384	468.244	468.244	468.237	468.245	209.022	208.475	209.984	3.4837	3.484	468.244_3.484	375919	225922	232722	368478	517990	824379	650645	1.15948e+06	589632	715842	364730	723891	817392	263026	242056	491947	582007	376888
1385	468.389	468.389	468.371	468.39	664.063	663.341	664.511	11.0677	11.068	468.389_11.068	1.15397e+06	751835	6.94036e+06	932049	1.41031e+06	1.69314e+06	1.17071e+06	1.30024e+06	1.63905e+06	2.38117e+06	1.60418e+06	1.35963e+06	1.4528e+06	1.66874e+06	3.48178e+06	4.7767e+06	902242	1.92891e+06
1386	468.377	468.377	468.376	468.381	565.635	565.283	566.009	9.42725	9.427	468.377_9.427	644828	245725	31259.3	3.4093e+06	31160.1	3.33068e+06	29248.9	70097.5	90973.7	54842.5	44571.3	31103.3	1.66171e+06	13542.5	3.23211e+07	206287	184097	173875
1387	469.054	469.054	469.037	469.054	160.428	156.726	161.179	2.6738	2.674	469.054_2.674	1.36211e+07	9.67131e+06	1.29104e+07	1.4964e+07	1.19359e+07	1.31446e+07	1.11963e+07	1.73705e+07	9.96769e+06	2.38523e+07	1.31297e+07	1.99098e+07	1.35608e+07	1.36343e+07	1.71325e+07	1.64905e+07	2.05595e+07	1.82363e+07
1388	469.114	469.114	469.112	469.114	292.731	292.246	293.369	4.87884	4.879	469.114_4.879	2.2352e+06	1.62473e+06	1.06529e+06	1.06657e+06	1.16959e+06	1.4322e+06	1.28204e+06	1.63048e+06	1.21937e+06	1.94448e+06	1.05782e+06	1.62978e+06	1.85647e+06	1.29864e+06	1.33153e+06	2.58475e+06	1.94103e+06	1.92259e+06
1389	469.111	469.111	469.11	469.185	222.485	204.96	223.187	3.70808	3.708	469.111_3.708	60329.9	27632.9	43832	53899.7	86492.6	115638	85260.2	217845	36919.1	364806	75592.7	198832	74866.9	86644.9	124445	121069	169598	69456.5
1390	469.23	469.23	469.229	469.281	130.356	118.289	131.636	2.17261	2.173	469.23_2.173	0	2644.57	3851.33	17184.2	335997	798868	410810	1.2326e+06	182715	460186	13450.6	203869	319445	0	0	20401.8	0	62874.9
1391	469.391	469.391	469.37	469.393	663.585	663.126	663.951	11.0597	11.06	469.391_11.06	171912	90071.8	1.61299e+06	140343	236964	296985	176240	328712	235217	468921	252163	307527	285271	345915	730127	1.15905e+06	185031	436332
1392	470.117	470.117	470.115	470.117	292.463	291.895	293.369	4.87438	4.874	470.117_4.874	479215	330101	224685	163086	244252	262945	239647	338919	222712	402971	203997	323923	353890	258099	250317	533082	452115	419128
1393	470.116	470.116	470.114	470.118	222.254	221.967	222.778	3.70424	3.704	470.116_3.704	23143.3	12082.3	2392.29	6443.91	11173.7	16884.1	22501.4	32461.1	30791.9	23097.2	6319.85	38224	11374.1	13921.4	15220.9	25482.8	35144.8	27523.5
1394	470.059	470.059	470.058	470.232	159.643	130.251	160.764	2.66072	2.661	470.059_2.661	2.83636e+06	2.04392e+06	2.96461e+06	3.86783e+06	2.69624e+06	5.02165e+06	2.68642e+06	4.50745e+06	2.43272e+06	5.27702e+06	2.79167e+06	4.6235e+06	3.77241e+06	2.85975e+06	3.73536e+06	4.09969e+06	4.919e+06	4.81415e+06
1395	470.369	470.369	470.369	470.369	534.758	533	535.046	8.91264	8.913	470.369_8.913	4.51556e+06	987116	237254	5.38793e+06	2.37262e+06	2.12698e+07	1.37408e+06	565869	4.63968e+06	1.49799e+06	5.46975e+06	2.12334e+06	8.64431e+06	1.59366e+06	4.70885e+07	3.99456e+06	3.55841e+06	3.97096e+06
1396	471.055	471.055	471.049	471.159	160.051	157.859	164.287	2.66751	2.668	471.055_2.668	1.15528e+06	759447	1.28398e+06	6.1647e+06	2.18253e+06	2.7203e+06	1.03035e+06	5.34952e+06	3.9394e+06	3.83597e+06	1.08062e+06	4.45657e+06	5.85531e+06	1.05576e+06	1.34895e+06	4.04096e+06	6.37894e+06	7.47662e+06
1397	471.09	471.09	471.089	471.091	196.847	196.375	198.122	3.28079	3.281	471.09_3.281	5.245e+06	4.30977e+06	7.09686e+06	7.72895e+06	6.76563e+06	5.51126e+06	7.13584e+06	8.1103e+06	5.98918e+06	7.25467e+06	9.62492e+06	8.75327e+06	5.55567e+06	4.82538e+06	6.88536e+06	6.92199e+06	1.0092e+07	9.40573e+06
1398	471.219	471.219	471.216	471.22	287.388	286.168	288.486	4.7898	4.79	471.219_4.79	313614	812244	892136	1.0496e+06	279505	514786	230319	588015	22668.6	143913	883347	1.69943e+06	940043	730126	621194	835164	1.88246e+06	2.43712e+06
1399	471.341	471.341	471.339	471.341	596.851	596.595	597.193	9.94751	9.948	471.341_9.948	1.87784e+07	1.06788e+07	720870	1.31916e+08	4.46476e+06	1.57177e+08	3.4889e+06	4.98876e+06	5.03951e+06	8.91702e+06	6.38773e+06	4.43896e+06	8.76183e+07	3.16405e+06	1.05095e+09	4.31663e+06	1.10786e+07	3.3845e+06
1400	471.372	471.372	471.372	471.373	534.833	533.179	535.215	8.91388	8.914	471.372_8.914	1.01426e+06	181491	3983.48	1.2146e+06	525893	5.44141e+06	291615	69000.6	1.08395e+06	318391	1.26144e+06	451282	2.00025e+06	332460	1.18689e+07	856418	802873	911973
1401	472.03	472.03	472.029	472.031	129.497	127.353	131.071	2.15828	2.158	472.03_2.158	3.20884e+06	3.41015e+06	2.87312e+06	5.84036e+06	2.41881e+06	2.79938e+06	3.60007e+06	5.17965e+06	5.82505e+06	2.77535e+06	3.53639e+06	5.55502e+06	6.44307e+06	3.63136e+06	4.38158e+06	4.46345e+06	6.2039e+06	1.06007e+07
1402	472.106	472.106	472.081	472.124	201.414	198.919	205.761	3.3569	3.357	472.106_3.357	2.96403e+06	1.94268e+06	2.91153e+06	3.76788e+06	6.61077e+06	1.38215e+07	7.56653e+06	1.21753e+07	6.77765e+06	1.32937e+07	3.27088e+06	4.135e+06	1.11748e+07	2.46369e+06	2.82881e+06	3.47549e+06	3.86801e+06	5.44466e+06
1403	472.112	472.112	472.111	472.113	78.3439	75.064	79.7503	1.30573	1.306	472.112_1.306	3.8103e+06	1.24747e+06	1.34531e+06	1.37872e+06	1.49638e+06	1.27298e+06	1.53493e+06	2.21648e+06	1.30385e+06	2.64316e+06	1.15467e+06	1.93046e+06	1.74539e+06	1.92611e+06	1.81555e+06	2.14028e+06	1.89086e+06	2.54127e+06
1404	472.221	472.221	472.2	472.223	288.273	287.538	291.216	4.80455	4.805	472.221_4.805	342898	309775	328848	282109	178454	106788	121268	321853	105646	200193	369445	522768	351619	226552	247230	332851	669174	865045
1405	472.344	472.344	472.342	472.344	596.848	596.511	597.193	9.94747	9.947	472.344_9.947	2.77792e+06	1.52656e+06	25741	1.99253e+07	578109	2.39812e+07	432494	580553	648695	1.25964e+06	816101	540686	1.27954e+07	335510	1.56837e+08	538284	1.55587e+06	398869
1406	473.037	473.037	473.037	473.055	128.758	127.261	159.782	2.14596	2.146	473.037_2.146	2.50058e+06	2.56822e+06	1.93381e+06	2.91964e+06	1.88505e+06	1.97413e+06	2.43295e+06	3.11006e+06	2.65558e+06	2.24678e+06	2.67044e+06	3.95832e+06	2.9483e+06	2.78e+06	3.16161e+06	3.06055e+06	3.6482e+06	4.93736e+06
1407	473.236	473.236	473.232	473.237	283.468	282.87	283.933	4.72446	4.724	473.236_4.724	481914	1.34834e+06	791910	1.54364e+06	141255	180161	148368	176475	17321.6	161864	790270	3.01164e+06	568647	764006	958525	988235	2.04452e+06	1.542e+06
1408	473.142	473.142	473.127	473.188	199.224	196.467	209.844	3.3204	3.32	473.142_3.32	1.20256e+06	658245	998198	1.1368e+06	2.30705e+06	4.20427e+06	2.8536e+06	4.99972e+06	2.67377e+06	4.17871e+06	873546	1.73485e+06	3.22044e+06	913767	784392	1.39854e+06	1.74235e+06	1.59761e+06
1409	473.818	473.818	473.818	473.818	596.912	596.758	597.193	9.94853	9.949	473.818_9.949	740741	476073	5452.55	7.84015e+06	114225	7.7879e+06	122176	211660	191692	348037	244722	174550	5.04086e+06	80221.8	5.46711e+07	142426	568828	104294
1410	474.162	474.162	474.157	474.167	145.981	145.245	147.01	2.43301	2.433	474.162_2.433	3.98889e+06	3.40576e+06	2.54943e+06	2.84098e+06	3.15449e+06	4.82696e+06	3.3321e+06	4.80631e+06	2.63694e+06	6.18381e+06	3.01366e+06	4.85503e+06	6.91847e+06	2.43494e+06	4.24881e+06	6.07324e+06	4.80562e+06	5.41991e+06
1411	474.149	474.149	474.144	474.152	327.888	325.826	330.381	5.46479	5.465	474.149_5.465	631313	271775	484683	733018	463244	716208	562273	1.01432e+06	593897	335917	809156	1.03097e+06	802058	466708	726868	938800	914339	1.06589e+06
1412	474.125	474.125	474.124	474.131	224.22	223.187	224.63	3.737	3.737	474.125_3.737	49073.4	25490.1	64579.7	659574	2.42753e+06	6.13247e+06	2.26798e+06	4.52068e+06	1.69295e+06	5.04674e+06	92422.2	204471	6.09165e+06	30562.1	40353.5	200543	141434	563641
1413	474.27	474.27	474.269	474.271	416.146	415.596	416.549	6.93577	6.936	474.27_6.936	2.70294e+06	2.19387e+06	2.2507e+06	2.06772e+06	2.5053e+06	2.25337e+06	2.19729e+06	2.13796e+06	2.05e+06	2.51208e+06	2.26751e+06	2.27588e+06	2.12437e+06	2.37047e+06	2.27107e+06	2.20067e+06	2.09787e+06	2.10969e+06
1414	474.234	474.234	474.23	474.239	261.655	254.261	283.284	4.36092	4.361	474.234_4.361	471046	263727	288942	414858	1.00986e+06	1.3218e+06	1.18419e+06	1.86684e+06	1.16857e+06	1.18903e+06	312093	726866	962418	354455	292028	681333	741211	528967
1415	474.415	474.415	474.395	474.416	621.771	619.12	624.251	10.3629	10.363	474.415_10.363	1.23525e+06	1.27451e+06	1.25578e+06	1.27866e+06	1.28984e+06	1.23932e+06	1.33833e+06	1.29898e+06	1.3056e+06	1.25526e+06	1.361e+06	1.2752e+06	1.17175e+06	1.28456e+06	1.99811e+06	1.3665e+06	1.37874e+06	1.28488e+06
1416	474.821	474.821	474.82	474.821	597.184	597.016	597.998	9.95306	9.953	474.821_9.953	78957.8	33370.3	22194.4	1.07175e+06	18178	916887	18097.3	2562.98	8530.92	44010.4	18593.5	13657.6	616787	10270.6	7.85307e+06	6836.89	44312.6	5219.27
1417	475.041	475.041	475.04	475.043	131.107	129.438	131.724	2.18512	2.185	475.041_2.185	819953	801954	825301	1.63016e+06	723458	1.00629e+06	1.01939e+06	1.57127e+06	1.55364e+06	874074	871495	1.53559e+06	1.62017e+06	925858	1.17317e+06	1.29021e+06	1.79534e+06	2.68627e+06
1418	475.297	475.297	475.296	475.298	649.911	648.614	653.656	10.8318	10.832	475.297_10.832	1.50384e+06	1.63611e+06	1.81896e+06	2.11785e+06	1.57039e+06	1.66881e+06	1.8471e+06	1.91838e+06	2.09497e+06	1.59059e+06	1.68767e+06	1.88668e+06	2.09905e+06	1.57385e+06	1.72406e+06	1.95389e+06	2.12079e+06	2.10012e+06
1419	475.193	475.193	475.143	475.193	120.012	118.13	145.824	2.00019	2	475.193_2	1.26361e+06	668448	178877	102150	57205.4	92621.1	92690.6	140318	23044.7	1.14386e+06	116894	150485	1.26391e+06	108044	1.19839e+06	1.54288e+06	215318	238746
1420	475.237	475.237	475.236	475.238	261.916	261.465	262.118	4.36526	4.365	475.237_4.365	56953.9	20409.9	26309.7	23212.8	110258	160968	158530	308666	143782	151252	22542.3	70862	107767	33338.2	11516.1	80752.8	55000.3	53401.8
1421	475.306	475.306	475.305	475.306	503.862	503.262	504.499	8.3977	8.398	475.306_8.398	5069.74	30253.8	26126.5	28926.4	20200.8	142646	9863.15	100814	0	2496.62	20434.8	12015.5	13045.3	9275.06	25265.1	29703.3	4806.86	2586.28
1422	475.217	475.217	475.216	475.218	193.87	192.891	194.384	3.23117	3.231	475.217_3.231	565137	369545	570504	851518	1.15396e+06	2.69303e+06	1.32046e+06	1.58378e+06	1.18937e+06	3.18872e+06	729358	1.56182e+06	1.07716e+06	603656	627123	719396	1.49414e+06	958124
1423	476.278	476.278	476.276	476.281	562.612	551.94	565.646	9.37686	9.377	476.278_9.377	1.5497e+06	2.37581e+06	2.65159e+06	2.7021e+06	1.82887e+06	2.17272e+06	2.3218e+06	3.4027e+06	2.74388e+06	2.80549e+06	4.71052e+06	6.42707e+06	3.66818e+06	5.40068e+06	2.40042e+06	3.4747e+06	4.02096e+06	3.29749e+06
1424	476.227	476.227	476.15	476.249	250.204	243.676	261.506	4.17006	4.17	476.227_4.17	885456	589289	839406	1.40365e+06	1.26852e+06	1.60583e+06	1.36888e+06	2.02356e+06	1.25686e+06	1.97304e+06	1.21125e+06	2.31337e+06	2.06292e+06	927918	1.22949e+06	1.35121e+06	2.26548e+06	2.46278e+06
1425	476.307	476.307	476.302	476.308	207.921	206.57	208.367	3.46535	3.465	476.307_3.465	4.50117e+06	2.74969e+06	2.21066e+06	6.00118e+06	3.48558e+06	1.13819e+07	3.55819e+06	4.6585e+06	3.08987e+06	7.98802e+06	3.34289e+06	3.50359e+06	7.10682e+06	2.99083e+06	2.11642e+07	3.3412e+06	3.16653e+06	3.88729e+06
1426	477.31	477.31	477.256	477.311	207.676	206.554	208.247	3.46126	3.461	477.31_3.461	888940	556962	439702	1.27908e+06	700261	2.54473e+06	730553	983200	603724	1.75424e+06	620001	710905	1.56611e+06	554901	4.857e+06	673547	655502	863627
1427	478.264	478.264	478.264	478.266	314.418	313.966	314.702	5.24029	5.24	478.264_5.24	1.87444e+06	1.68311e+06	3.94035e+06	1.6547e+06	4.30479e+06	1.27934e+07	2.78201e+06	1.08515e+07	1.24934e+06	1.84565e+06	2.12003e+06	1.40206e+06	5.393e+06	1.33847e+06	936577	2.28687e+06	2.62398e+06	4.20529e+06
1428	478.138	478.138	478.109	478.28	203.041	200.075	207.941	3.38401	3.384	478.138_3.384	356632	346488	723007	742263	2.17163e+06	3.08161e+06	2.13124e+06	4.23224e+06	1.70004e+06	2.71767e+06	660626	1.11105e+06	3.07246e+06	250483	560124	817961	1.15835e+06	1.43204e+06
1429	478.293	478.293	478.293	478.331	605.302	588.076	616.645	10.0884	10.088	478.293_10.088	1.98043e+06	3.24385e+06	3.12107e+06	3.31945e+06	2.12845e+06	2.79501e+06	2.57717e+06	3.40011e+06	3.01338e+06	2.77746e+06	5.5052e+06	6.01178e+06	4.25833e+06	6.11147e+06	4.88393e+06	4.43371e+06	4.51934e+06	3.62534e+06
1430	479.049	479.049	479.046	479.054	129.606	127.88	131.177	2.1601	2.16	479.049_2.16	1.34676e+06	1.39458e+06	1.15265e+06	1.15791e+06	1.02436e+06	1.11958e+06	1.24476e+06	1.48258e+06	1.20097e+06	1.22141e+06	1.3728e+06	1.81975e+06	980552	1.51612e+06	1.14269e+06	1.43552e+06	1.70006e+06	1.9135e+06
1431	479.225	479.225	479.225	479.225	416.482	416.037	417.042	6.94137	6.941	479.225_6.941	3.00244e+06	2.68672e+06	3.25603e+06	3.02721e+06	2.522e+06	3.05516e+06	3.03508e+06	3.34127e+06	2.45014e+06	2.78885e+06	2.82644e+06	3.71688e+06	2.86812e+06	2.72877e+06	3.00191e+06	3.04457e+06	3.15253e+06	3.45761e+06
1432	479.188	479.188	479.176	479.19	251.716	250.976	259.928	4.19526	4.195	479.188_4.195	2.11858e+06	985333	1.24794e+06	1.44042e+06	2.6699e+06	2.77201e+06	3.17346e+06	4.3006e+06	3.32875e+06	4.25336e+06	1.18949e+06	2.44502e+06	2.69414e+06	1.33238e+06	1.03775e+06	2.25988e+06	2.38679e+06	1.76407e+06
1433	479.267	479.267	479.267	479.268	314.414	314.16	314.614	5.24024	5.24	479.267_5.24	441661	396509	928679	375995	1.00959e+06	3.08796e+06	603255	2.53892e+06	261067	429502	454646	308288	1.29557e+06	302809	222128	494562	585178	956875
1434	480.042	480.042	480.038	480.046	160.935	159.905	162.794	2.68225	2.682	480.042_2.682	2.97877e+06	2.45861e+06	3.11846e+06	2.6113e+06	2.66118e+06	2.86397e+06	2.46311e+06	3.12506e+06	1.84877e+06	4.41428e+06	3.11262e+06	3.74573e+06	2.31091e+06	3.32163e+06	3.79746e+06	3.15338e+06	3.50474e+06	2.95426e+06
1435	480.224	480.224	480.222	480.224	210.805	210.24	211.558	3.51342	3.513	480.224_3.513	1.00758e+07	9.25949e+06	8.51563e+06	1.18826e+07	6.5228e+06	1.01054e+07	7.94665e+06	9.05197e+06	6.79568e+06	1.27556e+07	1.31381e+07	1.68841e+07	1.22007e+07	1.36464e+07	1.22206e+07	1.46735e+07	1.65464e+07	2.03187e+07
1436	480.158	480.158	480.157	480.193	673.922	672.801	674.255	11.232	11.232	480.158_11.232	4.19354e+06	4.74095e+06	4.96309e+06	4.07759e+06	3.62347e+06	3.41491e+06	3.39022e+06	4.51469e+06	4.38839e+06	3.63043e+06	2.50475e+06	3.48535e+06	3.71512e+06	4.63654e+06	2.79626e+06	2.88741e+06	2.71509e+06	3.51646e+06
1437	480.271	480.271	480.269	480.271	314.273	313.892	314.612	5.23789	5.238	480.271_5.238	26799.1	41356	136706	38746	130868	493408	64278.1	433371	39125.3	42486.4	62730.5	101297	172403	36798	12655.9	45625.9	79710.1	138678
1438	481.061	481.061	481.036	481.166	138.854	131.852	168.63	2.31424	2.314	481.061_2.314	940304	673954	828013	2.03707e+06	1.1914e+06	1.82818e+06	1.70691e+06	3.01452e+06	2.58666e+06	1.36808e+06	1.07637e+06	2.23355e+06	2.71977e+06	720026	1.15032e+06	1.63074e+06	2.48697e+06	2.74165e+06
1439	481.226	481.226	481.226	481.232	210.633	209.844	211.291	3.51055	3.511	481.226_3.511	2.74817e+06	2.87031e+06	2.49636e+06	3.43803e+06	2.38413e+06	2.77862e+06	2.63728e+06	2.674e+06	1.93598e+06	3.55894e+06	4.01635e+06	4.87327e+06	3.58504e+06	3.94762e+06	3.53297e+06	4.27697e+06	4.79587e+06	5.94752e+06
1440	481.204	481.204	481.203	481.204	262.222	262.008	262.56	4.37037	4.37	481.204_4.37	1.63539e+06	858826	1.09619e+06	1.59435e+06	1.85406e+06	2.14626e+06	1.94115e+06	2.71918e+06	1.86595e+06	3.21618e+06	1.51536e+06	2.71068e+06	2.12683e+06	1.18476e+06	1.62984e+06	1.89057e+06	2.64418e+06	2.24959e+06
1441	481.16	481.16	481.159	481.182	673.725	673.336	674.078	11.2287	11.229	481.16_11.229	1.60085e+06	1.66436e+06	1.80519e+06	1.45852e+06	1.25941e+06	1.30972e+06	1.14327e+06	1.60937e+06	1.50424e+06	1.23601e+06	805994	1.21474e+06	1.30735e+06	1.55539e+06	895358	946063	912889	1.23216e+06
1442	481.818	481.818	481.817	481.819	63.7421	59.8438	75.1027	1.06237	1.062	481.818_1.062	48060.7	13464.6	684701	885746	11048.1	0	225001	2.2496e+06	1.7984e+06	7174.59	35764.3	944823	2.29216e+06	8363.33	30036	2.57102e+06	402376	2.67946e+06
1443	482.255	482.255	482.074	482.259	212.077	199.195	213.254	3.53461	3.535	482.255_3.535	599021	1.43089e+06	1.09951e+06	945758	1.39868e+06	3.2897e+06	1.84261e+06	3.36118e+06	2.17135e+06	3.10237e+06	1.50702e+06	1.13717e+06	4.46452e+06	1.14784e+06	898979	1.01116e+06	1.28211e+06	2.06214e+06
1444	482.26	482.26	482.259	482.26	367.132	366.474	368.074	6.11887	6.119	482.26_6.119	916532	838098	622262	968907	569082	462620	597379	467367	581657	1.69637e+06	1.78564e+06	2.1183e+06	1.34159e+06	780222	1.16405e+06	1.07167e+06	2.56593e+06	1.70957e+06
1445	482.405	482.405	482.369	482.405	655.468	626.645	657.4	10.9245	10.924	482.405_10.924	3.77909e+06	4.23881e+06	4.21492e+06	4.18225e+06	5.86268e+06	3.36981e+06	4.19173e+06	4.25886e+06	4.06138e+06	4.1786e+06	3.36407e+06	3.7585e+06	4.01201e+06	4.42299e+06	4.27325e+06	4.63209e+06	4.16047e+06	3.45623e+06
1446	482.349	482.349	482.344	482.35	88.0162	86.2909	89.5709	1.46694	1.467	482.349_1.467	1.24574e+06	1.53034e+06	489357	375174	259766	789894	182785	434623	41380	4.31114e+06	449614	379901	1.38876e+06	418335	713435	3.42894e+06	1.02438e+06	913287
1447	482.405	482.405	482.405	482.405	707.773	707.548	707.868	11.7962	11.796	482.405_11.796	1.25433e+06	732986	7.73551e+06	1.05098e+06	1.24884e+06	1.33571e+06	1.09789e+06	1.08608e+06	1.32943e+06	3.25912e+06	1.63118e+06	1.25541e+06	1.29354e+06	1.12839e+06	3.67036e+06	4.1522e+06	895380	1.55028e+06
1448	483.094	483.094	483.093	483.094	102.811	100.079	103.957	1.71352	1.714	483.094_1.714	0	0	0	0	0	0	0	0	0	0	0	7151.31	0	0	2823.07	0	0	3809.17
1449	483.22	483.22	483.22	483.221	314.418	314.092	314.702	5.2403	5.24	483.22_5.24	1.57695e+06	1.60684e+06	4.06936e+06	1.9007e+06	3.90882e+06	1.6501e+07	3.02794e+06	1.57067e+07	1.46428e+06	1.8915e+06	2.18279e+06	1.61134e+06	7.17188e+06	1.20945e+06	943584	2.52524e+06	3.18709e+06	4.8236e+06
1450	483.273	483.273	483.271	483.273	596.765	595.378	600.861	9.94609	9.946	483.273_9.946	800950	1.52093e+06	2.09182e+06	1.22928e+06	1.8574e+06	3.06249e+06	1.40611e+06	3.28126e+06	847484	1.09161e+06	1.69892e+06	1.52218e+06	2.4428e+06	1.35798e+06	984614	1.98289e+06	2.54496e+06	2.42008e+06
1451	484.224	484.224	484.222	484.225	314.455	314.092	314.786	5.24092	5.241	484.224_5.241	344703	369277	889795	413375	865322	3.88818e+06	713477	3.71346e+06	296891	439045	464131	358588	1.63425e+06	239535	196048	527273	693021	1.15117e+06
1452	484.384	484.384	484.383	484.386	567.614	563.078	568.041	9.46024	9.46	484.384_9.46	9.96642e+07	3.15867e+07	4.12586e+06	3.06222e+08	9.87446e+06	3.54806e+08	7.88756e+06	1.01988e+07	1.17024e+07	1.64422e+07	1.16697e+07	9.73911e+06	1.72277e+08	6.99616e+06	2.72833e+09	1.01224e+07	2.53669e+07	8.66229e+06
1453	484.841	484.841	484.839	484.841	599.555	599.146	600.198	9.99258	9.993	484.841_9.993	789393	425214	15206	7.68334e+06	158666	7.98115e+06	77975.3	178321	167848	329672	234304	140433	4.74672e+06	47789.1	5.99356e+07	110546	522086	118833
1454	485.062	485.062	485.061	485.062	130.024	127.649	131.603	2.16706	2.167	485.062_2.167	1.99906e+06	2.24343e+06	2.05278e+06	4.65382e+06	1.65417e+06	1.93349e+06	2.64897e+06	4.51452e+06	4.76705e+06	1.99737e+06	2.47073e+06	4.56459e+06	5.10673e+06	2.42127e+06	3.21902e+06	3.78833e+06	5.2002e+06	8.49054e+06
1455	485.112	485.112	485.112	485.113	673.811	673.463	674.092	11.2302	11.23	485.112_11.23	842092	1.97413e+06	1.96529e+06	4.70814e+06	736671	1.57469e+06	1.41059e+06	2.84406e+06	5.47277e+06	804821	1.03065e+06	1.34833e+06	5.30062e+06	1.14704e+06	1.05697e+06	1.3331e+06	2.47628e+06	5.76534e+06
1456	485.107	485.107	485.105	485.239	226.204	225.616	230.329	3.77006	3.77	485.107_3.77	2.67206e+06	1.23451e+06	2.37381e+06	2.79088e+06	3.30196e+06	3.30405e+06	3.3107e+06	4.96904e+06	2.93525e+06	4.84559e+06	2.73951e+06	3.76677e+06	2.872e+06	1.51243e+06	2.09535e+06	3.07132e+06	4.37025e+06	4.61561e+06
1457	485.226	485.226	485.226	485.227	314.194	313.712	314.571	5.23657	5.237	485.226_5.237	17271.3	16688.3	131018	35695.2	119811	663500	78494	609332	19658.7	44229.6	49332	87259.4	267765	25347.1	2326.7	61873.5	89796.4	165869
1458	485.287	485.287	485.287	485.288	625.532	624.172	629.502	10.4255	10.426	485.287_10.426	519901	655093	1.10071e+06	350623	349446	841715	114627	28088.8	16207.3	76346.1	634732	110995	334352	853413	598669	255083	220266	187962
[truncated: 927 more rows]
