# Supplementary material for: Cereal aphids differently affect benzoxazinoid levels in durum wheat
Source: PLoS One. 2018 Dec 3;13(12):e0208103. doi: 10.1371/journal.pone.0208103 (PMC6277073; doi:10.1371/journal.pone.0208103)
Supplement: S4 Table — P value < 0.05 FDR, fold change < 0.5 or > 2. (XLSX) [file pone.0208103.s004.xlsx]

## Sheet: Sheet1
Supplemental S4 Table. LC/QE/MS features from positive ion mode that were significantly altered for at least one aphid feeding. P value < 0.05 FDR, fold change < 0.5 or > 2.
S.graminum											S.avenae												R. padi
m/z	m/z_min	m/z_max	RT	RT_min	RT_max	RT_minutes	Features ID (m/z-RT)	FC (S.graminum/untreated control)	False Discovery Rate		m/z	m/z_min	m/z_max	RT	RT_min	RT_max	RT_minutes	Features ID (m/z-RT)	FC (S.avenae/untreated control)	False Discovery Rate			m/z	m/z_min	m/z_max	RT	RT_min	RT_max	RT_minutes	Features ID (m/z-RT) of Untitled 14	FC (R. padi/untreated control)	False Discovery Rate
429.392	429.39	429.392	564.448	562.219	565.059	9.40747	429.392_9.407	121.06	0.0323		No	No	No	No	No	No	No	No	No	No			No	No	No	No	No	No	No	No	No	No
679.298	679.297	679.298	272.541	271.619	274.708	4.54234	679.298_4.542	49.09	0.0467
695.293	695.293	695.293	238.569	237.282	244.49	3.97615	695.293_3.976	48.06	0.0354
871.36	871.36	871.361	240.351	238.738	242.605	4.00585	871.36_4.006	36.65	0.041
278.169	278.168	278.173	148.795	120.015	149.814	2.47992	278.169_2.48	34.68	0.0453
277.166	277.16	277.172	148.781	114.31	149.431	2.47968	277.166_2.48	33.76	0.0493
857.344	857.344	857.352	217.715	215.732	225.267	3.62858	857.344_3.629	20.12	0.0377
415.376	415.266	415.376	536.82	534.47	550.829	8.94701	415.376_8.947	17.06	0.0103
416.377	416.269	416.385	540.342	538.84	548.954	9.0057	416.377_9.006	11.44	0.0477
105.07	105.07	105.07	79.6044	77.5201	80.2216	1.32674	105.07_1.327	10.91	0.0165
106.073	106.072	106.086	79.2841	53.5926	80.2216	1.3214	106.073_1.321	8.35	0.0301
147.044	147.042	147.099	151.257	149.342	175.721	2.52094	147.044_2.521	6.79	0.0438
354.176	354.174	354.18	205.308	199.265	207.675	3.4218	354.176_3.422	5.77	0.0138
241.131	241.122	241.142	145.855	143.728	147.83	2.43092	241.131_2.431	5.48	0.0333
122.016	122.014	122.096	50.1367	48.7126	79.106	0.835612	122.016_0.836	5.25	0.0311
495.193	495.154	495.258	261.316	252.407	269.611	4.35527	495.193_4.355	4.29	0.0397
696.285	696.275	696.289	233.692	230.059	235.587	3.89486	696.285_3.895	3.96	0.0421
218.119	218.116	218.121	149.996	148.266	151.609	2.49993	218.119_2.5	3.77	0.0468
519.405	519.405	519.405	841.745	841.229	842.976	14.0291	519.405_14.029	2.27	0.0335
548.426	548.424	548.427	866.441	865.824	867.014	14.4407	548.426_14.441	2.01	0.0418
494.201	494.199	494.204	217.681	216.932	219.619	3.62801	494.201_3.628	0.45	0.0288
527.154	527.154	527.155	351.654	350.044	353.13	5.8609	527.154_5.861	0.41	0.0111
528.158	528.157	528.16	351.91	349.944	353.288	5.86516	528.158_5.865	0.4	0.0155
