# Supplementary material for: Cereal aphids differently affect benzoxazinoid levels in durum wheat
Source: PLoS One. 2018 Dec 3;13(12):e0208103. doi: 10.1371/journal.pone.0208103 (PMC6277073; doi:10.1371/journal.pone.0208103)
Supplement: S5 Table — (XLSX) [file pone.0208103.s005.xlsx]

## Sheet: Sheet1
Supplemental S5 Table. Benzoxazinoids measurement using LC/QE/MS of negative and positive ion mode and HUPLC
									Raw data untreated (control)				Raw data S. graminun treatment					Raw data S. avenae treatment				Raw data R. padi treatment							Raw data untreated (control)				Raw data S. graminun treatment					Raw data S. avenae treatment				Raw data R. padi treatment
Number	Putative Name	Putative Name	ES (-) RT min	ES(-) m/z	ES (+) RT min	ES(+) m/z	Reference (LC/QE/MS)	Reference (HUPLC)	Untreated.1.Neg	Untreated.2.Neg	Untreated.3.Neg	Untreated.4.Neg	S.graminum.1.Neg	S.graminum.2.Neg	S.graminum.3.Neg	S.graminum.4.Neg	S.graminum.5.Neg	S.avenae.1.Neg	S.avenae.2.Neg	S.avenae.3.Neg	S.avenae.4.Neg	R.padi.1.Neg	R.padi.2.Neg	R.padi.3.Neg	R.padi.4.Neg	R.padi.5.Neg	Putative Name	ES(+) m/z	Untreated.1.Pos	Untreated.2.Pos	Untreated.3.Pos	Untreated.4.Pos	S.graminum.1.Pos	S.graminum.2.Pos	S.graminum.3.Pos	S.graminum.4.Pos	S.graminum.5.Pos	S.avenae.1.Pos	S.avenae.2.Pos	S.avenae.3.Pos	S.avenae.4.Pos	R.padi.1.Pos	R.padi.2.Pos	R.padi.3.Pos	R.padi.4.Pos	R.padi.5.Pos
1	C8H7NO4	DIBOA	1.73511	180.058	-	-	Putative, UV spectra		850847	642927	514926	11976	8689.56	12262.5	7194.21	12324.8	7757.01	272915	8532.04	515252	286934	4934.98	10825.1	6957.3	12223.8	12983.8
2	C14H17NO10	DIBOA-Glc	1.75614	342.086	-	-	Putative, UV spectra		3.7639e+06	2.70334e+06	3.34952e+06	4.14093e+06	4.5523e+06	1.11941e+07	4.70853e+06	7.12005e+06	4.16882e+06	1.05659e+07	5.12764e+06	1.6085e+07	9.3511e+06	3.71212e+06	3.40265e+06	5.7865e+06	5.47146e+06	6.61804e+06
3	C16H21NO11	DIM2BOA-Glc	2.35045	402.099	-	-	Putative, UV spectra	crude extract, UV spectra	235817	143576	169258	185234	181166	161205	255025	347445	287985	132809	254103	379537	288046	202871	163973	249690	312131	298509
4	C9H9NO5	DIMBOA	2.67623	210.04	2.66921	212.055	STD	STD	6.1964e+06	3.80319e+06	5.58862e+06	6.19448e+06	5.01109e+06	6.3316e+06	4.82257e+06	7.1453e+06	3.61594e+06	1.25581e+07	8.93973e+06	7.84006e+06	7.05892e+06	6.27393e+06	8.02907e+06	8.04723e+06	9.76142e+06	8.80206e+06	DIMBOA	212.055	2.00894e+08	1.25035e+08	1.79604e+08	2.04031e+08	1.68137e+08	2.01012e+08	1.51783e+08	2.51445e+08	1.21896e+08	4.13997e+08	3.09567e+08	2.34807e+08	1.91704e+08	1.88849e+08	2.54641e+08	2.3807e+08	3.06519e+08	2.75864e+08
5	C15H19NO10	DIMBOA-Glc	2.124	372.102			STD	crude extract, UV spectra	3.45343e+07	2.81765e+07	2.40131e+07	3.0773e+07	2.28371e+07	2.82075e+07	2.90976e+07	3.56277e+07	2.91338e+07	3.14532e+07	4.20632e+07	4.22176e+07	3.61883e+07	3.60156e+07	3.81858e+07	3.39886e+07	4.21034e+07	5.65302e+07
6	C16H21NO10	HDMBOA-Glc [M+FA -H]	3.52013	432.107	3.56961	434.117	STD	crude extract, UV spectra	1.75048e+07	1.25336e+07	1.96925e+07	3.53345e+07	7.25437e+07	1.92531e+08	8.57264e+07	1.6063e+08	8.10638e+07	2.04421e+08	3.65286e+07	3.48939e+08	1.83603e+08	1.42495e+07	2.24427e+07	3.34915e+07	3.44317e+07	5.82678e+07	HDMBOA-Glc	434.117	1.14078e+07	6.29128e+06	6.93504e+06	1.00435e+07	7.87044e+06	1.40237e+07	1.2536e+07	2.11304e+07	1.34047e+07	1.26636e+07	1.30234e+07	2.61796e+07	1.89003e+07	5.75906e+06	8.48505e+06	1.05926e+07	1.3525e+07	1.5017e+07
7	C16H21NO11	HDM2BOA-Glc	3.91808	416.201	3.9973	418.171	Putative, UV spectra	crude extract, UV spectra	218347	147659	126863	173498	288110	370488	374240	467319	440881	566391	291910	595422	365508	207567	206891	337603	319472	278298	HDM2BOA-Glc	418.171	15739.9	7930.08	12300.2	15163.1	22968.3	29374.6	21532.9	66022.7	18036.6	62371.1	73475.7	62947.4	27801.6	5497.65	11948.3	49918.8	72870.6	31555
8	C15H19NO9	HMBOA-Glc or HDBOA-Glc	2.61836	356.1	2.61387	358.115	Putative, UV spectra		5.69861e+07	3.09878e+07	6.78335e+07	6.78782e+07	6.56933e+07	2.99416e+08	6.47032e+07	9.70525e+07	4.73214e+07	1.8902e+08	1.03373e+08	1.33311e+08	9.85474e+07	6.01908e+07	6.34151e+07	9.92321e+07	1.03409e+08	1.03311e+08	HDBOA-Glc, HDBOA-Glc	358.115	1.52405e+07	9.33286e+06	1.84732e+07	1.89986e+07	1.88214e+07	8.53215e+07	1.64474e+07	2.69319e+07	1.16423e+07	5.12971e+07	2.87985e+07	3.20562e+07	2.21502e+07	1.43131e+07	1.5523e+07	2.52625e+07	2.74057e+07	2.81477e+07
9	C9H9NO4	HMBOA,M2BOA,HDBOA	2.63482	194.045	2.61994	196.057	Putative, UV spectra		2.92771e+06	1.67785e+06	3.1524e+06	3.11235e+06	3.42036e+06	1.20364e+07	3.06259e+06	4.34016e+06	4.23798e+06	7.7821e+06	4.80716e+06	6.16612e+06	4.84606e+06	3.19008e+06	3.08188e+06	5.05457e+06	5.00755e+06	5.11077e+06	HMBOA,HDBOA	196.057	4.53392e+07	2.77841e+07	5.05252e+07	5.1843e+07	5.23677e+07	2.04769e+08	4.69884e+07	7.45397e+07	3.5614e+07	1.30061e+08	7.758e+07	8.77457e+07	6.11084e+07	3.87318e+07	4.37296e+07	6.83236e+07	7.32952e+07	7.43706e+07
10	C16H21NO10	HDMBOA-Glc/HM2BOA-Glc	2.74353	386.117	-	-	Putative, UV spectra		2.60061e+06	1.41217e+06	2.52723e+06	2.52274e+06	2.58831e+06	3.93058e+06	3.09792e+06	4.01209e+06	2.87647e+06	3.66637e+06	3.50191e+06	5.67156e+06	4.63044e+06	3.81986e+06	3.46829e+06	3.33885e+06	3.98398e+06	5.21344e+06
11	C14H18NO11	TRIBOA-glc	1.73836	358.103	-	-	Putative, UV spectra		323437	153790	338473	314330	317349	3.20098e+06	277205	465346	197428	849135	521368	630133	466999	304032	342926	504163	575130	563443	TRIBOA-glc	360.134	2.36604e+06	1.61473e+06	1.6639e+06	2.14291e+06	1.83985e+06	2.03034e+06	2.20253e+06	2.56118e+06	2.00551e+06	2.72648e+06	3.41656e+06	3.00789e+06	2.41107e+06	2.07319e+06	2.59975e+06	2.49816e+06	3.10946e+06	3.99225e+06
12	C10H11NO5	DIM2BOA	2.25551	240.059	-	-	Putative, UV spectra		40643.3	13828.7	74398	24628.2	20007	47152.7	14498.7	33174.9	11998.1	112319	46765.4	26419.3	34295.9	17105.6	15429.9	28537.9	50255.9	30418.8
13	C14H17NO8	HBOA-Glc	2.26938	326.089	-	-	Putative, UV spectra		1.76727e+07	1.45909e+07	1.63357e+07	1.23103e+07	1.3005e+07	3.50887e+07	1.2015e+07	1.88343e+07	8.50827e+06	3.83868e+07	1.91159e+07	5.09059e+07	3.38288e+07	1.06921e+07	2.22822e+07	2.85055e+07	2.31006e+07	2.75844e+07
14	C7H5NO2	BOA	2.94539	134.023	2.98529	136.039	STD
